# Supplementary material for: Differential Impact of Science Policy on Subfields of Human Embryonic Stem Cell Research
Source: PLoS One. 2014 Apr 9;9(4):e86395. doi: 10.1371/journal.pone.0086395 (PMC3981698; doi:10.1371/journal.pone.0086395)
Supplement: Table S1 — Categorization of stem cell policies by the Hinxton Group. (XLS) [file pone.0086395.s001.xls]

## Sheet: Sheet1
Table S1. Categorization of Stem Cell Policy
Policy Type	Criteria	Countries
Permissive	SCNT is specifically permitted under certain conditions.	Australia, Belgium, China, Israel, Japan, Korea, Singapore, Spain, Sweden, UK
Permissive Compromise	SCNT is prohibited: hESC research using supernumerary IVF embryos is specifically permitted or not prohibited.	Brazil, Denmark, France, Greece, Hungary, New Zealand, Norway, Portugal, Romania, Switzerland, Turkey, USA, Canada
Restrictive Compromise	hESC research only permitted using cell lines created before a certain date.	Germany, Italy
Prohibitive	Research using embryos or cell products derived from embryos is prohibited.	Austria
Source: World Stem Cell Policies, The Hinxton Group, SCNT: Somatic cell nuclear transfer. The SCNT is applied to therapeutic cloning including hESC research or reproductive cloning.
