# Supplementary material for: Differential Impact of Science Policy on Subfields of Human Embryonic Stem Cell Research
Source: PLoS One. 2014 Apr 9;9(4):e86395. doi: 10.1371/journal.pone.0086395 (PMC3981698; doi:10.1371/journal.pone.0086395)
Supplement: Table S4 — Results of all hESC publications in each country between 1998 and 2008. (XLS) [file pone.0086395.s004.xls]

## Sheet: Sheet1
Table S4. Contribution to hESC Research
Country	Period	hESC (%)	RNAi (%)	hESC Quality	RNAi Quality
USA	1998-2008	30.15	39.24	7.87	8.43
	1998-2001	22.22	47.77	6.31	11.63
	2002-2005	29.67	39.38	7.45	8.4
	2006-2008	30.84	34.37	8.1	6.01
UK	1998-2008	9.76	6.52	6.86	7.16
	1998-2001	9.52	10.62	4.5	9.79
	2002-2005	10.99	6.54	6.07	6.21
	2006-2008	9.32	4.24	7.36	5.4
China	1998-2008	9.41	11.24	6.78	5.49
	1998-2001	7.94	4.62	6.22	10.87
	2002-2005	8.52	10.21	5.58	6.14
	2006-2008	9.84	16.2	7.19	4.13
Korea	1998-2008	5.99	2.73	5.41	5.44
	1998-2001	NA	2.4	NA	7.64
	2002-2005	8.52	2.72	3.49	5.08
	2006-2008	5.43	2.92	6.54	4.88
Israel	1998-2008	5.92	0.63	6.63	5.42
	1998-2001	20.63	0.17	7.99	8.48
	2002-2005	9.07	0.96	5.43	6.02
	2006-2008	3.79	0.47	7.24	3.24
Japan	1998-2008	4.7	9.78	6.22	5.69
	1998-2001	1.59	8.05	7.2	6.99
	2002-2005	3.85	10.36	3.39	6.16
	2006-2008	5.23	9.98	6.97	4.5
Sweden	1998-2008	4.28	1.3	5.12	6.28
	1998-2001	3.17	0.34	6.11	9.29
	2002-2005	3.85	1.69	5.39	5.75
	2006-2008	4.51	1.32	4.99	6.73
Australia	1998-2008	3.42	1.3	5.78	5.41
	1998-2001	4.76	0.86	8.61	15.13
	2002-2005	4.12	1.1	5.75	4.76
	2006-2008	3.07	1.79	5.51	3.36
Canada	1998-2008	3.06	4.39	10.13	6.31
	1998-2001	6.35	5.48	5.24	8.1
	2002-2005	3.02	3.97	9.56	6.15
	2006-2008	2.87	4.33	11.05	5.25
Germany	1998-2008	2.57	6.02	7.39	6.25
	1998-2001	3.17	5.14	9.14	9.46
	2002-2005	2.2	6.61	3.27	6.29
	2006-2008	2.66	5.74	8.52	4.63
This table contains top 10 countries in terms of percentage in hESC research
