# Supplementary material for: Differential Impact of Science Policy on Subfields of Human Embryonic Stem Cell Research
Source: PLoS One. 2014 Apr 9;9(4):e86395. doi: 10.1371/journal.pone.0086395 (PMC3981698; doi:10.1371/journal.pone.0086395)
Supplement: Table S5 — Results of the sub-field hESC publications in each country between 1998 and 2008. (XLS) [file pone.0086395.s005.xls]

## Sheet: Sheet1
Table S5. Percentage in Three hESC Research Subfields
Country	Period	Derivation (%)	Differentiation (%)	Application (%)	RNAi (%)
USA	1998-2008	24.03	32.3	28.69	39.24
	1998-2001	25	25	25	47.77
	2002-2005	13.89	31.62	32.73	39.38
	2006-2008	27.27	33.02	26.89	34.37
UK	1998-2008	9.74	10.01	10.51	6.52
	1998-2001	0	7.14	0	10.62
	2002-2005	16.67	9.93	11.82	6.54
	2006-2008	8.18	10.2	10.08	4.24
China	1998-2008	13.64	8.94	9.66	11.24
	1998-2001	0	7.14	25	4.62
	2002-2005	16.67	7.72	10	10.21
	2006-2008	13.64	9.65	9.24	16.2
Korea	1998-2008	5.19	7.03	6.25	2.73
	1998-2001	NA	NA	NA	2.4
	2002-2005	8.33	9.56	6.36	2.72
	2006-2008	4.55	6.12	6.3	2.92
Israel	1998-2008	11.69	7.51	5.68	0.63
	1998-2001	37.5	25	0	0.17
	2002-2005	19.44	10.66	5.45	0.96
	2006-2008	7.27	5.01	5.88	0.47
Japan	1998-2008	1.95	3.69	4.55	9.78
	1998-2001	0	0	0	8.05
	2002-2005	0	2.94	4.55	10.36
	2006-2008	2.73	4.27	4.62	9.98
Sweden	1998-2008	3.9	3.93	3.98	1.3
	1998-2001	0	7.14	25	0.34
	2002-2005	5.56	2.94	2.73	1.69
	2006-2008	3.64	4.27	4.2	1.32
Australia	1998-2008	2.6	3.22	5.4	1.3
	1998-2001	0	3.57	0	0.86
	2002-2005	0	4.04	8.18	1.1
	2006-2008	3.64	2.78	4.2	1.79
Canada	1998-2008	5.19	2.74	2.27	4.39
	1998-2001	25	3.57	0	5.48
	2002-2005	2.78	3.68	2.73	3.97
	2006-2008	4.55	2.23	2.1	4.33
Germany	1998-2008	3.25	2.5	2.56	6.02
	1998-2001	0	0	0	5.14
	2002-2005	2.78	2.21	1.82	6.61
	2006-2008	3.64	2.78	2.94	5.74
This table contains top 10 countries in terms of percentage in hESC research
