# Supplementary material for: Differential Impact of Science Policy on Subfields of Human Embryonic Stem Cell Research
Source: PLoS One. 2014 Apr 9;9(4):e86395. doi: 10.1371/journal.pone.0086395 (PMC3981698; doi:10.1371/journal.pone.0086395)
Supplement: Table S6 — Results of the sub-field hESC publications between permissive countries and the others. (XLS) [file pone.0086395.s006.xls]

## Sheet: Sheet1
Table S6. Percentage in Three hESC Research Subfields of Permissive countries
	Period	Hesc	Derivation	Differentiation	Application	Quality
Canada	1998-2008	3.06	5.19	2.74	2.27	10.13
	1998-2001	6.35	25	3.57	0	5.24
	2002-2005	3.02	2.78	3.68	2.73	9.56
	2006-2008	2.87	4.55	2.23	2.1	11.05
Germany	1998-2008	2.57	3.25	2.5	2.56	7.39
	1998-2001	3.17	0	0	0	9.14
	2002-2005	2.2	2.78	2.21	1.82	3.27
	2006-2008	2.66	3.64	2.78	2.94	8.52
Permissive countries	1998-2008	43.48	48.7	44.34	46.02	6.29
	1998-2001	47.62	37.5	50	50	6.9
	2002-2005	48.9	66.67	47.79	49.09	5.13
	2006-2008	41.19	43.64	42.3	44.54	6.75
USA	1998-2008	30.15	24.03	32.3	28.69	7.87
	1998-2001	22.22	25	25	25	6.31
	2002-2005	29.67	13.89	31.62	32.73	7.45
	2006-2008	30.84	27.27	33.02	26.89	8.1
