# Supplementary material for: Differential Impact of Science Policy on Subfields of Human Embryonic Stem Cell Research
Source: PLoS One. 2014 Apr 9;9(4):e86395. doi: 10.1371/journal.pone.0086395 (PMC3981698; doi:10.1371/journal.pone.0086395)
Supplement: Table S7 — hESC research publications between 1998 to 2008. (XLS) [file pone.0086395.s007.xls]

## Sheet: Sheet1
title	journal name	publication year	author	derivation	differentiation	application
A protocol for removal of antibiotic resistance cassettes from human embryonic stem cells genetically modified by homologous recombination or transgenesis	NATURE PROTOCOLS	2008	Davis, RP; Costa, M; Grandela, C; Holland, AM; Hatzistavrou, T; Micallef, SJ; Li, XL; Goulburn, AL; Azzola, L; Elefanty, AG; Stanley, EG	0	0	0
Novel method for efficient production of multipotential hematopoietic progenitors from human embryonic stem cells	INTERNATIONAL JOURNAL OF HEMATOLOGY	2007	Ma, F; Wang, D; Hanada, S; Ebihara, Y; Kawasaki, H; Zaike, Y; Heike, T; Nakahata, T; Tsuji, K	1	0	0
LINE-1 retrotransposition in human embryonic stem cells	HUMAN MOLECULAR GENETICS	2007	Garcia-Perez, JL; Marchetto, MCN; Muotri, AR; Coufal, NG; Gage, FH; O`Shea, KS; Moran, JV	1	1	0
Human embryonic stem cell transplantation to repair the infarcted myocardium	HEART	2007	Leor, J; Gerecht, S; Cohen, S; Miller, L; Holbova, R; Ziskind, A; Shachar, M; Feinberg, MS; Guetta, E; Itskovitz-Eldor, J	0	1	1
Activin B mediated induction of Pdx1 in human embryonic stem cell derived embryoid bodies	BIOCHEMICAL AND BIOPHYSICAL RESEARCH COMMUNICATIONS	2007	Frandsen, U; Porneki, AD; Floridon, C; Abdallah, BM; Kassem, M	0	1	0
Pathway for differentiation of human embryonic stem cells to vascular cell components and their potential for vascular regeneration	ARTERIOSCLEROSIS THROMBOSIS AND VASCULAR BIOLOGY	2007	Sone, M; Itoh, H; Yamahara, K; Yamashita, JK; Yurugi-Kobayashi, T; Nonoguchi, A; Suzuki, Y; Chao, TH; Sawada, N; Fukunaga, Y; Miyashita, K; Park, K; Oyamada, N; Sawada, N; Taura, D; Tamura, N; Kondo, Y; Nito, S; Suemori, H; Nakatsuji, N; Nishik	0	1	0
Efficiency of the elongation factor-1 alpha promoter in mammalian embryonic stem cells using lentiviral gene delivery systems	STEM CELLS AND DEVELOPMENT	2007	Kim, S; Kim, GJ; Miyosh, H; Moon, SH; Ahn, SE; Lee, JH; Lee, HJ; Cha, KY; Chung, HM	0	0	0
Recombinant HoxB4 fusion proteins enhance hematopoietic differentiation of human embryonic stem cells	STEM CELLS AND DEVELOPMENT	2007	Lu, SJ; Feng, Q; Ivanova, Y; Luo, CM; Li, T; Li, F; Honig, GR; Lanza, R	0	1	0
Noggin Enhances Dopamine Neuron Production from Human Embryonic Stem Cells and Improves Behavioral Outcome After Transplantation into Parkinsonian Rats	STEM CELLS	2008	Chiba, S; Lee, YM; Zhou, W; Freed, CR	0	1	1
Directed differentiation of human embryonic stem cells into the pancreatic endocrine lineage	STEM CELLS AND DEVELOPMENT	2007	Phillips, BW; Hentze, H; Rust, WL; Chen, QP; Chipperfield, H; Tan, EK; Abraham, S; Sadasivam, A; Soong, PL; Wang, ST; Lim, R; Sun, W; Colman, A; Dunn, NR	0	1	0
Enhancement of NF-kappa B expression and activity upon differentiation of human embryonic stem cell line SNUhES3	STEM CELLS AND DEVELOPMENT	2007	Kang, HB; Kim, YE; Kwon, HJ; Sok, DE; Lee, YH	0	1	0
Neurospheres derived from human embryoid bodies treated with retinoic acid show an increase in nestin and Ngn2 expression that correlates with the proportion of tyrosine hydroxylase-positive cells	STEM CELLS AND DEVELOPMENT	2007	Kumar, M; Bagchi, B; Gupta, SK; Meena, AS; Gressens, P; Mani, S	0	1	0
Systematic identification of cis-regulatory sequences active in mouse and human embryonic stem cells	PLOS GENETICS	2007	Grskovic, M; Chaivorapol, C; Gaspar-Maia, A; Li, H; Ramalho-Santos, M	0	0	0
Cardiomyocytes derived from human embryonic stem cells in pro-survival factors enhance function of infarcted rat hearts	NATURE BIOTECHNOLOGY	2007	Laflamme, MA; Chen, KY; Naumova, AV; Muskheli, V; Fugate, JA; Dupras, SK; Reinecke, H; Xu, CH; Hassanipour, M; Police, S; O`Sullivan, C; Collins, L; Chen, YH; Minami, E; Gill, EA; Ueno, S; Yuan, C; Gold, J; Murry, CE	0	1	1
Optical bioluminescence imaging of human ES cell progeny in the rodent CNS	JOURNAL OF NEUROCHEMISTRY	2007	Bradbury, MS; Panagiotakos, G; Chan, BK; Tomishima, M; Zanzonico, P; Vider, J; Ponomarev, V; Studer, L; Tabar, V	0	1	1
LongSAGE profiling of nine human embryonic stem cell lines	GENOME BIOLOGY	2007	Hirst, M; Delaney, A; Rogers, SA; Schnerch, A; Persaud, DR; O`Connor, MD; Zeng, T; Moksa, M; Fichter, K; Mah, D; Go, A; Morin, RD; Baross, A; Zhao, YJ; Khattra, J; Prabhu, AL; Pandoh, P; McDonald, H; Asano, J; Dhalla, N; Ma, K; Lee, S; Ally, A;	0	0	0
DNA architectural factor and proto-oncogene HMGA2 regulates key developmental genes in pluripotent human embryonic stem cells	FEBS LETTERS	2007	Li, O; Li, JM; Droge, P	0	0	0
A microarray analysis of the emergence of embryonic definitive hematopoiesis	EXPERIMENTAL HEMATOLOGY	2007	Chen, D; Wang, P; Lewis, RL; Daigh, CA; Ho, C; Chen, X; Thomson, JA; Kendziorski, C	0	1	0
Vascular progenitor cells isolated from human embryonic stem cells give rise to endothelial and smooth muscle-like cells and form vascular networks in vivo	CIRCULATION RESEARCH	2007	Ferreira, LS; Gerecht, S; Shieh, HF; Watson, N; Rupnick, MA; Dallabrida, SM; Vunjak-Novakovic, G; Langer, R	0	1	1
Novel method of forming human embryoid bodies in a polystyrene dish surface-coated with a temperature-responsive methylcellulose hydrogel	BIOMACROMOLECULES	2007	Yang, MJ; Chen, CH; Lin, PJ; Huang, CH; Chen, WH; Sung, HW	0	1	0
Clonal analysis of human embryonic stem cell differentiation into teratomas	STEM CELLS	2007	Blum, B; Benvenisty, N	0	0	0
Directed differentiation and transplantation of human embryonic stem cell-derived motoneurons	STEM CELLS	2007	Lee, H; Al Shamy, G; Elkabetz, Y; Schofield, CM; Harrsion, NL; Panagiotakos, G; Socci, ND; Tabar, V; Studer, L	0	1	1
Generation of insulin-producing islet-like clusters from human embryonic stem cells	STEM CELLS	2007	Jiang, JJ; Au, M; Lu, KH; Eshpeter, A; Korbutt, G; Fisk, G; Majumdar, AS	0	1	1
Human embryonic stem cell-derived neural precursor transplants attenuate apomorphine-induced rotational behavior in rats with unilateral quinolinic acid lesions	NEUROSCIENCE LETTERS	2007	Song, J; Lee, ST; Kang, W; Park, JE; Chu, K; Lee, SE; Hwang, T; Chung, H; Kim, M	0	1	1
Identification of potential pluripotency determinants for human embryonic stem cells following proteomic analysis of human and mouse fibroblast conditioned media	JOURNAL OF PROTEOME RESEARCH	2007	Prowse, ABJ; McQuade, LR; Bryant, KJ; Marcal, H; Gray, PP	0	0	0
Identification and selection of cardiomyocytes during human embryonic stem cell differentiation	FASEB JOURNAL	2007	Huber, I; Itzhaki, I; Caspi, O; Arbel, G; Tzukerman, M; Gepstein, A; Habib, M; Yankelson, L; Kehat, I; Gepstein, L	0	1	1
Regulation of the cell cycle inhibitor p27 and its ubiquitin ligase Skp2 in differentiation of human embryonic stem cells	FASEB JOURNAL	2007	Egozi, D; Shapira, M; Paor, G; Ben-Izhak, O; Skorecki, K; Hershko, DD	0	0	0
Zfp206 is a transcription factor that controls pluripotency of embryonic stem cells	STEM CELLS	2007	Wang, ZX; Kueh, JLL; Teh, CHL; Rossbach, M; Lim, L; Li, P; Wong, KY; Lufkin, T; Robson, P; Stanton, LW	0	0	0
Tissue engineering with chondrogenically differentiated human embryonic stem cells	STEM CELLS	2007	Koay, EJ; Hoben, GMB; Athanasiou, KA	0	1	0
Differentiation in vivo of cardiac committed human embryonic stem cells in postmyocardial infarcted rats	STEM CELLS	2007	Tomfscot, A; Leschik, J; Bellamy, V; Dubois, G; Messas, E; Bruneval, P; Desnos, M; Hagege, AA; Amit, M; Itskovitz, J; Menasche, P; Puceat, M	0	1	1
Differentiation of human embryonic stem cells in serum-free medium reveals distinct roles for bone morphogenetic protein 4, vascular endothelial growth factor, stem cell factor, and fibroblast growth factor 2 in Hematopoiesis	STEM CELLS	2007	Pick, M; Azzola, L; Mossman, A; Stanley, EG; Elefanty, AG	0	1	0
Disruption of apical-basal polarity of human embryonic stem cells enhances hematoendothelial differentiation	STEM CELLS	2007	Krtolica, A; Genbacev, O; Escobedo, C; Zdravkovic, T; Nordstrom, A; Vabuena, D; Nath, A; Simon, C; Mostov, K; Fisher, SJ	0	1	0
Markers and methods for cell sorting of human embryonic stem cell-derived neural cell Populations	STEM CELLS	2007	Pruszak, J; Sonntag, KC; Aung, MH; Sanchez-Pernaute, R; Isacson, O	0	1	1
Integrative genomic and functional analyses reveal neuronal subtype differentiation bias in human embryonic stem cell lines	PROCEEDINGS OF THE NATIONAL ACADEMY OF SCIENCES OF THE UNITED STATES OF AMERICA	2007	Wu, H; Xu, J; Pang, ZP; Ge, W; Kim, KJ; Blanchi, B; Chen, C; Sudhof, TC; Sun, YE	0	1	0
Apoptosis and differentiation of human embryonic stem cells induced by sustained activation of c-Myc	ONCOGENE	2007	Sumi, T; Tsuneyoshi, N; Nakatsuji, N; Suemori, H	0	0	0
Neural differentiation from human embryonic stem cells in a defined adherent culture condition	INTERNATIONAL JOURNAL OF DEVELOPMENTAL BIOLOGY	2007	Baharvand, H; Mehrjardi, NZ; Hatami, M; Kiani, S; Rao, M; Haghighi, MM	0	1	0
The effect of actin disrupting agents on contact guidance of human embryonic stem cells	BIOMATERIALS	2007	Gerecht, S; Bettinger, CJ; Zhang, Z; Borenstein, JT; Vuniak-Novakovic, G; Langer, R	0	0	0
Hyaluronic acid hydrogen for controlled self-renewal and differentiation of human embryonic stem cells	PROCEEDINGS OF THE NATIONAL ACADEMY OF SCIENCES OF THE UNITED STATES OF AMERICA	2007	Gerecht, S; Burdick, JA; Ferreira, LS; Townsend, SA; Langer, R; Vunjak-Novakovic, G	0	0	0
Characterization of human embryonic stem cell lines by the International Stem Cell Initiative	NATURE BIOTECHNOLOGY	2007	Adewumi, O; Aflatoonian, B; Ahrlund-Richter, L; Amit, M; Andrews, PW; Beighton, G; Bello, PA; Benvenisty, N; Berry, LS; Bevan, S; Blum, B; Brooking, J; Chen, KG; Choo, ABH; Churchill, GA; Corbel, M; Damjanov, I; Draper, JS; Dvorak, P; Emanuelss	0	0	0
Identification of proteins from feeder conditioned medium that support human embryonic stem cells	JOURNAL OF BIOTECHNOLOGY	2007	Chin, ACP; Fong, WJ; Goh, LT; Philp, R; Oh, SKW; Choo, ABH	0	0	0
Caspase inhibitor Z-VAD-FMK enhances the freeze-thaw survival rate of human embryonic stem cells	BIOSCIENCE REPORTS	2007	Heng, BC; Clement, MV; Cao, T	0	0	0
Stem cells derived from human fetal membranes display multilineage differentiation potential	BIOLOGY OF REPRODUCTION	2007	Ilancheran, S; Michalska, A; Peh, G; Wallace, EM; Pera, M; Manuelpillai, U	0	1	1
Expression of drug metabolizing enzymes in hepatocyte-like cells derived from human embryonic stem cells	BIOCHEMICAL PHARMACOLOGY	2007	Ek, M; Soderdahl, T; Kuppers-Munther, B; Edsbagge, J; Andersson, TB; Bjorquist, P; Cotgreave, I; Jernstrom, B; Ingelman-Sundberg, M; Johansson, I	0	0	0
Epigenetic regulation of tumor necrosis factor alpha	MOLECULAR AND CELLULAR BIOLOGY	2007	Sullivan, KE; Reddy, ABM; Dietzmann, K; Suriano, AR; Kocieda, VP; Stewart, M; Bhatia, M	0	0	1
Comparative integromics on non-canonical WNT or planar cell polarity signaling molecules: Transcriptional mechanism of PTK7 in colorectal cancer and that of SEMA6A in undifferentiated ES cells	INTERNATIONAL JOURNAL OF MOLECULAR MEDICINE	2007	Katoh, M; Katoh, M	0	0	1
Simultaneous differentiation of endothelial and trophoblastic cells derived from human embryonic stem cells	STEM CELLS AND DEVELOPMENT	2007	Peiffer, I; Belhomme, D; Barbet, R; Haydont, V; Zhou, YP; Fortunel, NO; Li, ML; Hatzfeld, A; Fabiani, JN; Hatzfeld, JA	0	1	0
Highly efficient neural differentiation of human somatic stem cells, isolated by minimally invasive periodontal surgery	STEM CELLS AND DEVELOPMENT	2007	Widera, D; Grimm, WD; Moebius, JM; Mikenberg, I; Piechaczek, C; Gassmann, G; Wolff, NA; Thevenod, F; Kaltschmidt, C; Kaltschmidt, B	0	1	1
Oct-4 expression in adult human differentiated cells challenges its role as a pure stem cell marker	STEM CELLS	2007	Zangrossi, S; Marabese, M; Broggini, M; Giordano, R; D`Erasmo, M; Montelatici, E; Intini, D; Neri, A; Pesce, M; Rebulla, P; Lazzari, L	0	0	1
Facilitated expansion of human embryonic stem cells by single-cell enzymatic dissociation	STEM CELLS	2007	Ellerstrom, C; Strehl, R; Noaksson, K; Hyllner, J; Semb, H	0	0	0
Efficient multicistronic expression of a transgene in human embryonic stem cells	STEM CELLS	2007	Hasegawa, K; Cowan, AB; Nakatsuji, N; Suemori, H	0	1	1
Effect of human embryonic stem cell-derived neuronal precursor cell transplantation into the cerebral infarct model of rat with exercise	NEUROSCIENCE RESEARCH	2007	Kim, DY; Park, SH; Lee, SU; Choi, DH; Park, HW; Paek, SH; Shin, HY; Kim, EY; Park, SP; Lim, JH	0	1	1
IGF and FGF cooperatively establish the regulatory stem cell niche of pluripotent human cells in vitro	NATURE	2007	Bendall, SC; Stewart, MH; Menendez, P; George, D; Vijayaragavan, K; Werbowetski-Ogilvie, T; Ramos-Mejia, V; Rouleau, A; Yang, JB; Bosse, M; Lajoie, G; Bhatia, M	0	0	1
Human embryonic and neuronal stem cell markers in retinoblastoma	MOLECULAR VISION	2007	Seigel, GM; Hackam, AS; Ganguly, A; Mandell, LM; Gonzalez-Fernandez, F	0	0	0
Directing endothelial differentiation of human embryonic stem cells via transduction with an adenoviral vector expressing the VEGF(165) gene	JOURNAL OF GENE MEDICINE	2007	Rufaihah, AJ; Haider, HK; Heng, BC; Ye, L; Toh, WS; Tian, XF; Lu, K; Sim, EKW; Cao, T	0	1	0
The commonality of plasticity underlying multipotent tumor cells and embryonic stem cells	JOURNAL OF CELLULAR BIOCHEMISTRY	2007	Postovit, LM; Costa, FF; Bischof, JM; Seftor, EA; Wen, B; Seftor, REB; Feinberg, AP; Soares, MB; Hendrix, MJC	0	0	0
A chromatin landmark and transcription initiation at most promoters in human cells	CELL	2007	Guenther, MG; Levine, SS; Boyer, LA; Jaenisch, R; Young, RA	0	0	1
Novel cryopreservation method for dissociated human embryonic stem cells in the presence of a ROCK inhibitor	HUMAN REPRODUCTION	2008	Martin-Ibanez, R; Unger, C; Stromberg, A; Baker, D; Canals, JM; Hovatta, O	0	0	0
Glutathione transferases in hepatocyte-like cells derived from human embryonic stem cells	TOXICOLOGY IN VITRO	2007	Soderdahl, T; Kuppers-Munther, B; Heins, N; Edsbagge, J; Bjorquist, P; Cotgreave, I; Jernstrom, B	0	1	0
Micro-bioreactor array for controlling cellular microenvironments	LAB ON A CHIP	2007	Figallo, E; Cannizzaro, C; Gerecht, S; Burdick, JA; Langer, R; Elvassore, N; Vunjak-Novakovic, G	0	0	0
Controlling size, shape and homogeneity of embryoid bodies using poly(ethylene glycol) microwells	LAB ON A CHIP	2007	Karp, JM; Yeh, J; Eng, G; Fukuda, J; Blumling, J; Suh, KY; Cheng, J; Mahdavi, A; Borenstein, J; Langer, R; Khademhosseini, A	0	1	1
Characterization of DNA methylation change in stem cell marker genes during differentiation of human embryonic stem cells	BIOCHEMICAL AND BIOPHYSICAL RESEARCH COMMUNICATIONS	2007	Yeo, S; Jeong, S; Kim, J; Han, JS; Han, YM; Kang, YK	0	0	0
Restriction landmark genome scanning identifies culture-induced DNA methylation instability in the human embryonic stem cell epigenome	HUMAN MOLECULAR GENETICS	2007	Allegrucci, C; Wu, YZ; Thurston, A; Denning, CN; Priddle, H; Mummery, CL; Ward-van Oostwaard, D; Andrews, PW; Stojkovic, M; Smith, N; Parkin, T; Jones, ME; Warren, G; Yu, L; Brena, RM; Plass, C; Young, LE	0	0	0
The low rate of HLA class I molecules on the human embryonic stem cell line HS293 is associated with the APM components` expression level	CELL BIOLOGY INTERNATIONAL	2007	Cabrera, CM; Nieto, A; Cortes, JL; Montes, RM; Catalina, P; Cobo, F; Barroso-del-Jesus, A; Concha, A	0	0	1
A murine respiratory-inducing niche displays variable efficiency across human and mouse embryonic stem cell species	AMERICAN JOURNAL OF PHYSIOLOGY-LUNG CELLULAR AND MOLECULAR PHYSIOLOGY	2007	Denham, M; Conley, BJ; Olsson, F; Gulluyan, L; Cole, TJ; Mollard, R	0	1	0
Regional differences in expression of specific markers for human embryonic stem cells	REPRODUCTIVE BIOMEDICINE ONLINE	2007	Laursen, SB; Mollgard, K; Olesen, C; Oliveri, RS; Brochner, CB; Byskov, AG; Andersen, AN; Hoyer, PE; Tommerup, N; Andersen, CY	0	0	0
Comparative integromics on JMJD2A, JMJD2B and JMJD2C: Preferential expression of JMJD2C in undifferentiated ES cells	INTERNATIONAL JOURNAL OF MOLECULAR MEDICINE	2007	Katoh, Y; Katoh, M	0	0	0
Loss of stem cell regenerative capacity within aged niches	AGING CELL	2007	Carlson, ME; Conboy, IM	0	1	1
Transplantation of 3D scaffolds seeded with human embryonic stem cells: biological features of surrogate tissue and teratoma-forming potential	REGENERATIVE MEDICINE	2007	Lees, JG; Lim, SA; Croll, T; Williams, G; Lui, S; Cooper-White, J; McQuade, LR; Mathiyalagan, B; Tuch, BE	0	1	1
Real-time PCR mapping of DNaseI-hypersensitive sites using a novel ligation-mediated amplification technique	NUCLEIC ACIDS RESEARCH	2007	Follows, GA; Janes, ME; Vallier, L; Green, AR; Gottgens, B	0	0	0
Thrombopoietin enhances generation of CD34+cells from human embryonic stem cells	STEM CELLS	2007	Srivastava, AS; Nedelcu, E; Esmaeli-Azad, B; Mishra, R; Carrier, E	0	1	0
In vivo characterization of transplanted human embryonic stem cell-derived pancreatic endocrine islet cells	CELL PROLIFERATION	2008	Eshpeter, A; Jiang, J; Au, M; Rajotte, RV; Lu, K; Lebkowski, JS; Majumdar, AS; Korbutt, GS	0	0	1
Conditional gene expression in human embryonic stem cells	STEM CELLS	2007	Vallier, L; Alexander, M; Pedersen, R	0	0	0
Directed neural differentiation of human embryonic stem cells via an obligated primitive anterior stage	STEM CELLS	2007	Pankratz, MT; Li, XJ; LaVaute, TM; Lyons, EA; Chen, X; Zhang, SC	0	1	0
Transient and stable transgene expression in human embryonic stem cells	STEM CELLS	2007	Liew, CG; Draper, JS; Walsh, J; Moore, H; Andrews, PW	0	1	0
Stemness, cancer and cancer stem cells	CELL CYCLE	2008	Wong, DJ; Segal, E; Chang, HY	0	0	0
Generation of functional hemangioblasts from human embryonic stem cells	NATURE METHODS	2007	Lu, SJ; Feng, Q; Caballero, S; Chen, Y; Moore, MAS; Grant, MB; Lanza, R	0	1	1
A ROCK inhibitor permits survival of dissociated human embryonic stem cells	NATURE BIOTECHNOLOGY	2007	Watanabe, K; Ueno, M; Kamiya, D; Nishiyama, A; Matsumura, M; Wataya, T; Takahashi, JB; Nishikawa, S; Nishikawa, S; Muguruma, K; Sasai, Y	0	0	0
Structural differentiation, proliferation, and association of human embryonic stem cell-derived cardiomyocytes in vitro and in their extracardiac tissues	JOURNAL OF STRUCTURAL BIOLOGY	2007	Cui, L; Johkura, K; Takei, S; Ogiwara, N; Sasaki, K	0	1	0
Testing of nine different xeno-free culture media for human embryonic stem cell cultures	HUMAN REPRODUCTION	2007	Rajala, K; Hakala, H; Panula, S; Aivio, S; Pihajamaki, H; Suuronen, R; Hovatta, O; Skottman, H	0	1	0
BMP4 promotes formation of primitive vascular networks in human embryonic stem cell-derived embryoid bodies	EXPERIMENTAL BIOLOGY AND MEDICINE	2007	Boyd, NL; Dhara, SK; Rekaya, R; Godbey, EA; Hasneen, K; Rao, RR; West, FD; Gerwe, BA; Stice, SL	0	1	0
Biologic properties and enucleation of red blood cells from human embryonic stem cells	BLOOD	2008	Lu, SJ; Feng, Q; Park, JS; Vida, L; Lee, BS; Strausbauch, M; Wettstein, PJ; Honig, GR; Lanza, R	0	1	1
Silencing of core transcription factors in human EC cells highlights the importance of autocrine FGF signaling for self-renewal	BMC DEVELOPMENTAL BIOLOGY	2007	Greber, B; Lehrach, H; Adjaye, J	0	0	0
Effective isolation and culture of endothelial cells in embryoid body differentiated from human embryonic stem cells	STEM CELLS AND DEVELOPMENT	2007	Kim, J; Moon, SH; Lee, SH; Lee, DR; Koh, GY; Chung, HM	0	1	1
New cell lines from mouse epiblast share defining features with human embryonic stem cells	NATURE	2007	Tesar, PJ; Chenoweth, JG; Brook, FA; Davies, TJ; Evans, EP; Mack, DL; Gardner, RL; McKay, RDG	0	1	0
Comparative genomics on PROM1 gene encoding stem cell marker CD133	INTERNATIONAL JOURNAL OF MOLECULAR MEDICINE	2007	Katoh, Y; Katoh, M	0	0	0
In vitro derivation of functional insulin-producing cells from human embryonic stem cells	CELL RESEARCH	2007	Wei, JA; Shi, Y; Zhao, DX; Chen, S; Yong, J; Zhang, J; Qing, TT; Sun, XN; Zhang, P; Ding, MX; Li, DS; Deng, HK	0	1	1
Checkpoint-apoptosis uncoupling in human and mouse embryonic stem cells: a source of karyotpic instability	BLOOD	2007	Mantel, C; Duo, Y; Lee, MR; Kim, MK; Han, MK; Shibayama, H; Fukuda, S; Yoder, MC; Pelus, LM; Kim, KS; Broxmeyer, HE	0	0	0
Could heme-oxygenase-1 have a role in modulating the recipient immune response to embryonic stem cells?	ANTIOXIDANTS & REDOX SIGNALING	2007	Trigona, WL; Porter, CM; Horvath-Arcidiacono, JA; Majumdar, AS; Bloom, ET	0	0	0
Defined substrates for human embryonic stem cell growth identified from surface arrays	ACS CHEMICAL BIOLOGY	2007	Derda, R; Li, LY; Orner, BP; Lewis, RL; Thomson, JA; Kiessling, LL	0	0	0
Directed differentiation of human embryonic stem cells towards a pancreatic cell fate	DIABETOLOGIA	2007	Shim, JH; Kim, SE; Woo, DH; Kim, SK; Oh, CH; McKay, R; Kim, JH	0	1	1
Environmental signals regulate lineage choice and temporal maturation of neural stem cells from human embryonic stem cells	BRAIN	2007	Joannides, AJ; Webber, DJ; Raineteau, O; Kelly, C; Irvine, KA; Watts, C; Rosser, AE; Kemp, PJ; Blakemore, WF; Compston, A; Caldwell, MA; Allen, ND; Chandran, S	0	1	1
Transcriptome alterations due to physiological normoxic (2% O-2) culture of human embryonic stem cells	REGENERATIVE MEDICINE	2008	Forsyth, NR; Kay, A; Hampson, K; Downing, A; Talbot, R; McWhir, J	0	0	0
Mechanical dissociation of human embryonic stem cell colonies by manual scraping after collagenase treatment is much more detrimental to cellular viability than is trypsinization with gentle pipetting	BIOTECHNOLOGY AND APPLIED BIOCHEMISTRY	2007	Heng, BC; Liu, H; Ge, ZG; Cao, T	0	0	0
Developmental changes in cardiomyocytes differentiated from human embryonic stem cells: A molecular and electrophysiological approach	STEM CELLS	2007	Sartiani, L; Bettiol, E; Stillitano, F; Mugelli, A; Cerbai, E; Jaconi, ME	0	1	1
Differentiation of human embryonic stem cells into corneal epithelial-like cells by in vitro replication of the corneal epithelial stem cell niche	STEM CELLS	2007	Ahmad, S; Stewart, R; Yung, S; Kolli, S; Armstrong, L; Stojkovic, M; Figueiredo, F; Lako, M	0	1	0
Whole genome analysis of human neural stem cells derived from embryonic stem cells and stem and progenitor cells isolated from fetal tissue	STEM CELLS	2007	Shin, S; Sun, Y; Liu, Y; Khaner, H; Svant, S; Cai, JL; Xu, XQ; Davidson, BP; Stice, SL; Smith, AK; Goldman, SA; Reubinoff, BE; Zhan, M; Rao, MS; Chesnut, JD	0	1	0
Derivation of engraftable skeletal myoblasts from human embryonic stem cells	NATURE MEDICINE	2007	Barberi, T; Bradbury, M; Dincer, Z; Panagiotakos, G; Socci, ND; Studer, L	0	1	1
Directed differentiation of human embryonic stem cells into functional hepatic cells	HEPATOLOGY	2007	Cai, J; Zhao, Y; Liu, YX; Ye, F; Song, ZH; Qin, H; Meng, S; Chen, YZ; Zhou, RD; Song, XJ; Guo, YS; Ding, MX; Deng, H	0	1	1
Angiotensin II type 1 and bradykinin 132 receptors expressed in early stage epithelial cells derived from human embryonic stem cells	JOURNAL OF CELLULAR PHYSIOLOGY	2007	Huang, ZH; Yu, J; Toselli, P; Bhawan, J; Sudireddy, V; Taylor, L; Polgar, P	0	1	0
Over-expression of alpha-synuclein in human neural progenitors leads to specific changes in fate and differentiation	HUMAN MOLECULAR GENETICS	2007	Schneider, BL; Seehus, CR; Capowski, EE; Aebischer, P; Zhang, C; Svendsen, CN	0	1	1
Bioactive hydrogel scaffolds for controllable vascular differentiation of human embryonic stem cells	BIOMATERIALS	2007	Ferreira, LS; Gerecht, S; Fuller, J; Shieh, HF; Vunjak-Novakovic, G; Langer, R	0	0	0
Desmin immunolocalisation in autosomal dominant Emery-Dreifuss muscular dystrophy	NEUROMUSCULAR DISORDERS	2007	Piercy, RJ; Zhou, HY; Feng, L; Pombo, A; Muntoni, F; Brown, SC	0	1	1
Attachment and growth of human embryonic stem cells on microcarriers	JOURNAL OF BIOTECHNOLOGY	2008	Phillips, BW; Horne, R; Lay, TS; Rust, WL; Teck, TT; Crook, JM	0	0	0
Improved human embryonic stem cell embryoid body homogeneity and cardiomyocyte differentiation from a novel V-96 plate aggregation system highlights interline variability	STEM CELLS	2007	Burridge, PW; Anderson, D; Priddle, H; Munoz, MDB; Chamberlain, S; Allegrucci, C; Young, LE; Denning, C	0	1	0
Effects of culture conditions and bone morphogenetic protein 2 on extent of chondrogenesis from human embryonic stem cells	STEM CELLS	2007	Toh, WS; Yang, Z; Liu, H; Heng, BC; Lee, EH; Cao, T	0	1	0
A meta-analysis of human embryonic stem cells transcriptome integrated into a web-based expression atlas	STEM CELLS	2007	Assou, S; Le Carrour, T; Tondeur, S; Strom, S; Gabelle, A; Marty, S; Nadal, L; Pantesco, V; Reme, T; Hugnot, JP; Gasca, S; Hovatta, O; Hamamah, S; Klein, B; De Vos, J	0	0	0
Baculoviral vector-mediated transient and stable transgene expression in human embryonic stem cells	STEM CELLS	2007	Zeng, JM; Du, J; Zhao, Y; Palanisamy, N; Wang, S	0	0	0
Development of the hemangioblast defines the onset of hematopoiesis in human ES cell differentiation cultures	BLOOD	2007	Kennedy, M; D`Souza, SL; Lynch-Kattman, M; Schwantz, S; Keller, G	0	1	0
Stem cells act through multiple mechanisms to benefit mice with neurodegenerative metabolic disease	NATURE MEDICINE	2007	Lee, JP; Jeyakumar, M; Gonzalez, R; Takahashi, H; Lee, PJ; Baek, RC; Clark, D; Rose, H; Fu, G; Clarke, J; McKercher, S; Meerloo, J; Muller, FJ; Park, KI; Butters, TD; Dwek, RA; Schwartz, P; Tong, G; Wenger, D; Lipton, SA; Seyfried, TN; Platt, F	0	1	1
MEK/ERK signaling contributes to the maintenance of human embryonic stem cell self-renewal	DIFFERENTIATION	2007	Li, J; Wang, GW; Wang, CY; Zhao, Y; Zhang, H; Tan, ZJ; Song, ZH; Ding, MX; Deng, HK	0	0	0
Establishment and characterization of two new human embryonic stem cell lines, SYSU-1 and SYSU-2	CHINESE MEDICAL JOURNAL	2007	Huang, G; Li, WQ; Chen, R; Chen, ZG; Zhang, XM; Mao, FX; Huang, SL; Li, SN; Lahn, BT; Xiang, AP	1	1	0
BMPs regulate differentiation of a putative visceral endoderm layer within human embryonic stem-cell-derived embryoid bodies	BIOCHEMISTRY AND CELL BIOLOGY-BIOCHIMIE ET BIOLOGIE CELLULAIRE	2007	Conley, BJ; Ellis, S; Gulluyan, L; Mollard, R	0	1	0
Trisomy 12 in HESC leads to no selective in vivo growth advantage in teratomas, but induces an increased abundance of renal development	JOURNAL OF CELLULAR BIOCHEMISTRY	2007	Gertow, K; Cedervall, J; Unger, C; Szoke, K; Blennow, E; Imreh, MP; Ahrlund-Richter, L	0	1	0
Direct differentiation of human embryonic stem cells to hepatocyte-like cells exhibiting functional activities	CLONING AND STEM CELLS	2007	Hay, DC; Zhao, D; Ross, A; Mandalam, R; Lebkowski, J; Cui, W	0	1	1
Monitoring and analysis of dynamic growth of human embryonic stem cells: comparison of automated instrumentation and conventional culturing methods	BIOMEDICAL ENGINEERING ONLINE	2007	Narkilahti, S; Rajala, K; Pihlajamaki, H; Suuronen, R; Hovatta, O; Skottman, H	0	0	0
Neuronal cell culture from human embryonic stem cells as in vitro model for neuroprotection	ALTEX-ALTERNATIVEN ZU TIEREXPERIMENTEN	2007	Schrattenholz, A; Klemm, M	0	1	1
Differential lipolytic regulation in human embryonic stem cell-derived adipocytes	OBESITY	2007	van Harmelen, V; Astrom, G; Stromberg, A; Sjolin, E; Dicker, A; Hovatta, O; Ryden, M	0	1	0
Microfabricated embryonic stem cell divider for large-scale propagation of human embryonic stem cells	LAB ON A CHIP	2007	Kim, MS; Kim, J; Han, HW; Cho, YS; Han, YM; Park, JK	0	0	0
Transcriptional analysis of early lineage commitment in human embryonic stem cells	BMC DEVELOPMENTAL BIOLOGY	2007	Laslett, AL; Grimmond, S; Gardiner, B; Stamp, L; Lin, A; Hawes, SM; Wormald, S; Nikolic-Paterson, D; Haylock, D; Pera, MF	0	1	0
Striatal progenitors derived from human ES cells mature into DARPP32 neurons in vitro and in quinolinic acid-lesioned rats	PROCEEDINGS OF THE NATIONAL ACADEMY OF SCIENCES OF THE UNITED STATES OF AMERICA	2008	Aubry, L; Bugi, A; Lefort, N; Rousseau, F; Peschanski, M; Perrier, AL	0	1	1
Functional neural development from human embryonic stem cells: Accelerated synaptic activity via astrocyte coculture	JOURNAL OF NEUROSCIENCE	2007	Johnson, MA; Weick, JP; Pearce, RA; Zhang, SC	0	1	0
Distinct sets of developmentally regulated genes that are expressed by human oocytes and human embryonic stem cells	FERTILITY AND STERILITY	2007	Zhang, P; Kerkela, E; Skottman, H; Levkov, L; Kivinen, K; Lahesmaa, R; Hovatta, O; Kere, J	0	1	0
A panel of tests to standardize the characterization of human embryonic stem cells	REGENERATIVE MEDICINE	2007	Pal, R; Mandal, A; Rao, HS; Rao, MS; Khanna, A	0	0	0
Staged assembly of histone gene expression machinery at subnuclear foci in the abbreviated cell cycle of human embryonic stem cells	PROCEEDINGS OF THE NATIONAL ACADEMY OF SCIENCES OF THE UNITED STATES OF AMERICA	2008	Ghule, PN; Dominski, Z; Yang, XC; Marzluff, WF; Becker, KA; Harper, JW; Lian, JB; Stein, JL; van Wijnen, AJ; Stein, GS	0	0	0
A pure population of lung alveolar epithelial type II cells derived from human embryonic stem cells	PROCEEDINGS OF THE NATIONAL ACADEMY OF SCIENCES OF THE UNITED STATES OF AMERICA	2007	Wang, D; Haviland, DL; Burns, AR; Zsigmond, E; Wetsel, RA	0	1	0
Human oligodendrocytes derived from embryonic stem cells: Effect of noggin on phenotypic differentiation in vitro and on myelination in vivo	MOLECULAR AND CELLULAR NEUROSCIENCE	2007	Izrael, M; Zhang, PL; Kaufman, R; Shinder, V; Ella, R; Amit, M; Itskovitz-Eldor, J; Chebath, J; Revel, M	0	1	1
Transplantation of human undifferentiated embryonic stem cells into a myocardial infarction rat model	STEM CELLS AND DEVELOPMENT	2007	Xie, CQ; Zhang, JF; Xiao, Y; Zhang, L; Mou, YS; Liu, XW; Akinbami, M; Cui, TX; Chen, YE	0	1	1
Bone matrix formation in osteogenic cultures derived from human embryonic stem cells in vitro	STEM CELLS AND DEVELOPMENT	2007	Karner, E; Unger, C; Sloan, AJ; Ahrlund-Richter, L; Sugars, RV; Wendel, M	0	1	0
A method for single-cell sorting and expansion of genetically modified human embryonic stem cells	STEM CELLS AND DEVELOPMENT	2007	Nicholas, CR; Gaur, M; Wang, SH; Pera, RAR; Leavitt, AD	0	0	0
Transgenes delivered by lentiviral vector are suppressed in human embryonic stem cells in a promoter-dependent manner	STEM CELLS AND DEVELOPMENT	2007	Xia, XF; Zhang, YS; Zieth, CR; Zhang, SC	0	1	0
Human first-trimester fetal MSC express pluripotency markers and grow faster and have longer telomeres than adult MSC	STEM CELLS	2007	Guillot, PV; Gotherstrom, C; Chan, J; Kurata, H; Fisk, NM	0	0	0
A scaleable and defined system for generating neural stem cells from human embryonic stem cells	STEM CELLS	2007	Joannides, AJ; Fiore-Heriche, C; Battersby, AA; Athauda-Arachchi, P; Bouhon, IA; Williams, L; Westmore, K; Kemp, PJ; Compston, A; Allen, ND; Chandran, S	0	1	0
Inducible and reversible transgene expression in human stem cells after efficient and stable gene transfer	STEM CELLS	2007	Zhou, BY; Ye, ZH; Chen, GB; Gao, ZGP; Zhang, YA; Cheng, LZ	0	0	0
Decision tree-driven tandem mass spectrometry for shotgun proteomics	NATURE METHODS	2008	Swaney, DL; McAlister, GC; Coon, JJ	0	0	0
Effect of mitomycin-C on human foreskin fibroblasts used as feeders in human embryonic stem cells: Immunocytochemistry MIB1 score and DNA ploidy and apoptosis evaluated by flow cytometry	CELL BIOLOGY INTERNATIONAL	2007	Nieto, A; Cabrera, CM; Catalina, P; Cobo, F; Barnie, A; Cortes, JL; del Jesus, AB; Montes, R; Concha, A	0	0	0
Endothelial cells derived from human embryonic stem cells form durable blood vessels in vivo	NATURE BIOTECHNOLOGY	2007	Wang, ZZ; Au, P; Chen, T; Shao, Y; Daheron, LM; Bai, H; Arzigian, M; Fukumura, D; Jain, RK; Scadden, DT	0	1	1
Induction of pluripotent stem cells from primary human fibroblasts with only Oct4 and Sox2	NATURE BIOTECHNOLOGY	2008	Huangfu, DW; Osafune, K; Maehr, R; Guo, W; Eijkelenboom, A; Chen, S; Muhlestein, W; Melton, DA	1	0	0
Comparative analysis of the developmental competence of three human embryonic stem cell lines in vitro	MOLECULES AND CELLS	2007	Kim, SE; Kim, BK; Gil, JE; Kim, SK; Kim, JH	0	0	0
Regulation of apoptosis and differentiation by p53 in human embryonic stem cells	JOURNAL OF BIOLOGICAL CHEMISTRY	2007	Qin, H; Yu, TX; Qing, TT; Liu, YX; Zhao, Y; Cai, J; Li, J; Song, ZH; Qu, XX; Zhou, P; Wu, J; Ding, MX; Deng, HK	0	0	0
Promoting human embryonic stem cell renewal or differentiation by modulating Wnt signal and culture conditions	CELL RESEARCH	2007	Cai, LH; Ye, ZH; Zhou, BY; Mali, P; Zhou, CQ; Cheng, LZ	0	0	0
NeuroStem Chip: a novel highly specialized tool to study neural differentiation pathways in human stem cells	BMC GENOMICS	2007	Anisimov, SV; Christophersen, NS; Correia, AS; Li, JY; Brundin, P	0	1	0
Stromal cell-derived Factor-1/CXCR4 signaling modifies the capillary-like organization of human embryonic stem cell-derived endothelium in vitro	STEM CELLS	2007	Chen, T; Bai, H; Shao, Y; Arzigian, M; Janzen, V; Attar, E; Xie, Y; Scadden, DT; Wang, ZZ	0	1	0
Enhanced yield of neuroepithelial precursors and midbrain-like dopaminergic neurons from human embryonic stem cells using the bone morphogenic protein antagonist Noggin	STEM CELLS	2007	Sonntag, KC; Pruszak, J; Yoshizaki, T; van Arensbergen, J; Sanchez-Pernaute, R; Isacson, O	0	1	1
Efficient induction of oligodendrocytes from human embryonic stem cells	STEM CELLS	2007	Kang, SM; Cho, MS; Seo, H; Yoon, CJ; Oh, SK; Choi, YM; Kim, DW	0	1	1
Derivation of clinically compliant MSCs from CD105+, CD24-differentiated human ESCs	STEM CELLS	2007	Lian, QZ; Lye, E; Yeo, KS; Tan, EKW; Salto-Tellez, M; Liu, TM; Palanisamy, N; El Oakley, RM; Lee, EH; Lim, B; Lim, SK	0	1	0
Qualification of embryonal carcinoma 2102Ep as a reference for human embryonic stem cell research	STEM CELLS	2007	Josephson, R; Ording, CJ; Liu, Y; Shin, S; Lakshmipathy, U; Toumadje, A; Love, B; Chesnut, JD; Andrews, PW; Rao, MS; Auerbach, JM	0	0	0
Fibroblast growth factor 2 modulates transforming growth factor beta signaling in mouse embryonic fibroblasts and human ESCs (hESCs) to support hESC self-renewal	STEM CELLS	2007	Greber, B; Lehrach, H; Adjaye, J	0	0	0
Molecular analysis of LEFTY-expressing cells in early human embryoid bodies	STEM CELLS	2007	Dvash, T; Sharon, N; Yanuka, O; Benvenisty, N	0	0	0
Differentiating human embryonic stem cells express a unique housekeeping gene signature	STEM CELLS	2007	Synnergren, J; Giesler, TL; Adak, S; Tandon, R; Noaksson, K; Lindahl, A; Nilsson, P; Nelson, D; Olsson, B; Englund, MCO; Abbot, S; Sartipy, P	0	0	0
Differential requirements for hematopoietic commitment between human and rhesus embryonic stem cells	STEM CELLS	2007	Rajesh, D; Chinnasamy, N; Mitalipov, SM; Wolf, DP; Slukvin, I; Thomson, JA; Shaaban, AF	0	1	0
Analysis of Oct4-dependent transcriptional networks regulating self-renewal and pluripotency in human embryonic stem cells	STEM CELLS	2007	Babaie, Y; Herwig, R; Greber, B; Brink, TC; Wruck, W; Groth, D; Lehrach, H; Burdon, T; Adjaye, J	0	0	0
Conserved POU-binding site linked to SP1-binding site within FZD5 promoter: Transcriptional mechanisms of FZD5 in undifferentiated human ES cells, fetal liver/spleen, adult colon, pancreatic islet, and diffuse-type gastric cancer	INTERNATIONAL JOURNAL OF ONCOLOGY	2007	Katoh, Y; Katoh, M	0	0	0
Similar pattern in cardiac differentiation of human embryonic stem cell lines, BG01V and ReliCell((R))hES1, under low serum concentration supplemented with bone morphogenetic protein-2	DIFFERENTIATION	2007	Pal, R; Khanna, A	0	1	0
Adaptation to culture of human embryonic stem cells and oncogenesis in vivo	NATURE BIOTECHNOLOGY	2007	Baker, DEC; Harrison, NJ; Maltby, E; Smith, K; Moore, HD; Shaw, PJ; Heath, PR; Holden, H; Andrews, PW	0	0	0
Cryopreservation of human embryonic stem cells: A protocol by programmed cooling	CRYOLETTERS	2006	Yang, PF; Hua, TC; Wu, J; Chang, ZH; Tsung, HC; Cao, YL	0	0	0
Tissue engineering of vascularized cardiac muscle from human embryonic stem cells	CIRCULATION RESEARCH	2007	Caspi, O; Lesman, A; Basevitch, Y; Gepstein, A; Arbel, G; Huber, I; Habib, M; Gepstein, L; Levenberg, S	0	1	0
Differential expression of nitric oxide signaling components in undifferentiated and differentiated human embryonic stem cells	STEM CELLS AND DEVELOPMENT	2006	Mujoo, K; Krumenacker, JS; Wada, Y; Murad, F	0	1	0
Generation of Insulin-secreting Islet-like Clusters from Human Skin Fibroblasts	JOURNAL OF BIOLOGICAL CHEMISTRY	2008	Tateishi, K; He, J; Taranova, O; Liang, GY; D`Alessio, AC; Zhang, Y	1	1	1
Mediation of apoptosis and proliferation of human embryonic stem cells by sphingosine-1-phosphate	STEM CELLS AND DEVELOPMENT	2006	Inniss, K; Moore, H	0	1	0
Bone morphogenetic proteins induce germ cell differentiation from human embryonic stem cells	STEM CELLS AND DEVELOPMENT	2006	Kee, K; Gonsalves, JM; Clark, AT; Pera, RAR	0	1	0
Three-dimensional extracellular matrix stimulates gastrulation-like events in human embryoid bodies	STEM CELLS AND DEVELOPMENT	2006	Rust, WL; Sadasivam, A; Dunn, NR	0	1	0
Human embryonic stem cell-derived cardiomyocytes can be maintained in defined medium without serum	STEM CELLS AND DEVELOPMENT	2006	Xu, CH; He, JQ; Kamp, TJ; Police, S; Hao, XM; O`Sullivan, C; Carpenter, MK; Lebkowski, J; Gold, JD	0	1	1
Oligodendrocyte progenitor cells derived from human embryonic stem cells express neurotrophic factors	STEM CELLS AND DEVELOPMENT	2006	Zhang, YW; Denham, J; Thies, RS	0	1	0
Derivation, characterization and differentiation of human embryonic stem cells: comparing serum-containing versus serum-free media and evidence of germ cell differentiation	HUMAN REPRODUCTION	2007	Chen, HF; Kuo, HC; Chien, CL; Shun, CT; Yao, YL; Ip, PL; Chuang, CY; Wang, CC; Yang, YS; Ho, HN	1	0	0
ATM-mediated response to DNA double strand breaks in human neurons derived from stem cells	DNA REPAIR	2007	Biton, S; Gropp, M; Itsykson, P; Pereg, Y; Mittelman, L; Johe, K; Reubinoff, B; Shiloh, Y	0	0	1
Intermolecular interactions of homologs of germ plasm components in mammalian germ cells	DEVELOPMENTAL BIOLOGY	2007	Fox, MS; Clark, AT; El Majdoubi, M; Vigne, JL; Urano, J; Hostetler, CE; Griswold, MD; Weiner, RI; Pera, RAR	0	0	0
A protocol for the differentiation of human embryonic stem cells into dopaminergic neurons using only chemically defined human additives: Studies in vitro and in vivo	BRAIN RESEARCH	2007	Iacovitti, L; Donaldson, AE; Marshall, CE; Suon, S; Yang, M	0	1	1
Isolation of amniotic stem cell lines with potential for therapy	NATURE BIOTECHNOLOGY	2007	De Coppi, P; Bartsch, G; Siddiqui, MM; Xu, T; Santos, CC; Perin, L; Mostoslavsky, G; Serre, AC; Snyder, EY; Yoo, JJ; Furth, ME; Soker, S; Atala, A	0	1	1
Serial in vivo MR tracking of magnetically labeled neural spheres transplanted in chronic EAE mice	MAGNETIC RESONANCE IN MEDICINE	2007	Ben-Hur, T; van Heeswijk, RB; Einstein, O; Aharonowiz, M; Xue, R; Frost, EE; Mori, S; Reubinoff, BE; Bulte, JWM	0	1	1
Neurogenic neuroepithelial and radial glial cells generated from six human embryonic stem cell lines in serum-free suspension and adherent cultures	GLIA	2007	Nat, R; Nilbratt, M; Narkilahti, S; Winblad, B; Hovatta, O; Nordberg, A	0	1	0
Simultaneous generation of CD34(+) primitive hematopoietic cells and CD73(+) mesenchymal stem cells from human embryonic stem cells cocultured with murine OP9 stromal cells	EXPERIMENTAL HEMATOLOGY	2007	Trivedi, P; Hematti, P	0	0	0
Ablation of undifferentiated human embryonic stem cells: Exploiting innate immunity against the Gal alpha 1-3Gal beta 1-4GlcNAc-R (alpha-Gal) epitope	STEM CELLS	2007	Hewitt, Z; Priddle, H; Thomson, AJ; Wojtacha, D; McWhir, J	0	0	1
Phenotypic shift of human amniotic epithelial cells in culture is associated with reduced osteogenic differentiation in vitro	CYTOTHERAPY	2008	Stadler, G; Hennerbichler, S; Lindenmair, A; Peterbauer, A; Hofer, K; van Griensven, M; Gabriel, C; Redl, H; Wolbank, S	0	1	0
Dppa2 and Dppa4 are closely linked SAP motif genes restricted to pluripotent cells and the germ line	STEM CELLS	2007	Maldonado-Saldivia, J; Van den Bergen, J; Krouskos, M; Gilchrist, M; Lee, C; Li, R; Sinclair, AH; Surani, MA; Western, PS	0	0	1
Activin a efficiently specifies definitive endoderm from human embryonic stem cells only when phosphatidylinositol 3-kinase signaling is suppressed	STEM CELLS	2007	McLean, AB; D`Amour, KA; Jones, KL; Krishnamoorthy, M; Kulik, MJ; Reynolds, DM; Sheppard, AM; Liu, HQ; Xu, Y; Baetge, EE; Dalton, S	0	0	1
The cell surface glycosphingolipids SSEA-3 and SSEA-4 are not essential for human ESC pluripotency	STEM CELLS	2007	Brimble, SN; Sherrer, ES; Uhl, EW; Wang, E; Kelly, S; Merrill, AH; Robins, AJ; Schulz, TC	1	0	0
Force measurements of human embryonic stem cell-derived cardiomyocytes in an in vitro transplantation model	STEM CELLS	2007	Pillekamp, F; Reppel, M; Rubenchyk, O; Pfannkuche, K; Matzkies, M; Bloch, W; Sreeram, N; Brockmeier, K; Hescheler, J	0	0	1
N-glycolylneuraminic acid xenoantigen contamination of human embryonic and mesenchymal stem cells is substantially reversible	STEM CELLS	2007	Heiskanen, A; Satomaa, T; Tiitinen, S; Laitinen, A; Mannelin, S; Impola, U; Mikkola, M; Olsson, C; Miller-Podraza, H; Blomqvist, M; Olonen, A; Salo, H; Lehenkari, P; Tuuri, T; Otonkoski, T; Natunen, J; Saarinen, J; Laine, J	0	1	0
Cross-species transcriptional profiles establish a functional portrait of embryonic stem cells	GENOMICS	2007	Sun, Y; Li, H; Liu, Y; Shin, S; Mattson, MP; Rao, MS; Zhan, M	0	0	0
Variations in humanized and defined culture conditions supporting derivation of new human embryonic stem cell lines	CLONING AND STEM CELLS	2006	Fletcher, JM; Ferrier, PM; Gardner, JO; Harkness, L; Dhanjal, S; Serhal, P; Harper, J; Delhanty, J; Brownstein, DG; Prasad, YR; Lebkowski, J; Mandalam, R; Wilmut, I; De Sousa, PA	0	1	1
Cyclopamine treatment of human embryonic stem cells followed by culture in human astrocyte medium promotes differentiation into nestin- and GFAP-expressing astrocytic lineage	LIFE SCIENCES	2006	Lee, DS; Yu, K; Rho, JY; Lee, E; Han, JS; Koo, DB; Cho, YS; Kim, J; Lee, KK; Han, YM	0	1	0
Automated maintenance of embryonic stem cell cultures	BIOTECHNOLOGY AND BIOENGINEERING	2007	Terstegge, S; Laufenberg, I; Pochert, J; Schenk, S; Itskovitz-Eldor, J; Endl, E; Brustle, O	0	0	0
Kinetics of cell death of frozen-thawed human embryonic stem cell colonies is reversibly slowed down by exposure to low temperature	ZYGOTE	2006	Heng, BC; Ye, CP; Liu, H; Toh, WS; Rufaihah, AJ; Cao, T	0	0	0
Epithelial-mesenchymal transition process in human embryonic stem cells cultured in feeder-free conditions	MOLECULAR HUMAN REPRODUCTION	2007	Ullmann, U; In`t Veld, P; Gilles, C; Sermon, K; De Rycke, M; Van de Velde, H; Van Steirteghem, A; Liebaers, I	0	0	0
Establishment of histone gene regulation and cell cycle checkpoint control in human embryonic stem cells	JOURNAL OF CELLULAR PHYSIOLOGY	2007	Becker, KA; Stein, JL; Lian, JB; Van Wijnen, AJ; Stein, GS	0	0	0
Large-scale production of embryonic red blood cells from human embryonic stem cells	EXPERIMENTAL HEMATOLOGY	2006	Olivier, EN; Qiu, CH; Velho, M; Hirsch, RE; Bouhassira, EE	0	1	0
Molecular and pharmacological properties of human embryonic stem cell-derived cardiomyocytes	EXPERIMENTAL BIOLOGY AND MEDICINE	2006	Norstrom, A; Akesson, K; Hardarson, T; Hamberger, L; Bjorquist, P; Sartipy, P	0	1	1
A method for the selection of human embryonic stem cell sublines with high replating efficiency after single-cell dissociation	STEM CELLS	2006	Hasegawa, K; Fujioka, T; Nakamura, Y; Nakatsuji, N; Suemori, H	0	0	0
Derivation of human embryonic stem cells from developing and arrested embryos	STEM CELLS	2006	Zhang, X; Stojkovic, P; Przyborski, S; Cooke, M; Armstrong, L; Lako, M; Stojkovica, M	1	0	1
A comparison of NIH-approved human ESC lines	STEM CELLS	2006	Ware, CB; Nelson, AM; Blau, CA	0	0	0
POU5F1 isoforms show different expression patterns in human embryonic stem cells and preimplantation embryos	STEM CELLS	2006	Cauffman, G; Liebaers, I; Van Steirteghem, A; de Velde, HV	0	1	0
Embryonic stem cell bank - A work proposal	STEM CELL REVIEWS	2006	Nieto, A; Cobo, F; Barroso-deljesus, A; Barnie, AH; Catalina, P; Cabrera, CM; Cortes, JL; Montes, RM; Concha, A	0	0	0
An improved protocol that induces human embryonic stem cells to differentiate into neural cells in vitro	CELL BIOLOGY INTERNATIONAL	2008	Zhou, JM; Chu, JX; Chen, XJ	0	0	0
A new group B adenovirus receptor is expressed at high levels on human stem and tumor cells	JOURNAL OF VIROLOGY	2006	Tuve, S; Wang, HJ; Ware, C; Liu, Y; Gaggar, A; Bernt, K; Shayakhmetov, D; Li, ZY; Strauss, R; Stone, D; Lieber, A	0	0	0
Assessment of drug induced developmental toxicity using human embryonic stem cells	CELL BIOLOGY INTERNATIONAL	2008	Mehta, A; Konala, VBR; Khanna, A; Majumdar, AS	0	0	0
Embryonic stem cell derived and adult hematopoietic stem cell transplantation for tolerance induction in a renal allograft recipient: A case report	TRANSPLANTATION PROCEEDINGS	2006	Trivedi, HL; Mishra, VV; Vanikar, AV; Modi, PR; Shah, VR; Shah, PR; Firoz, A	1	0	1
Nonylphenol and octylphenol-induced apoptosis in human embryonic stem cells is related to fas-fas ligand pathway	TOXICOLOGICAL SCIENCES	2006	Kim, SK; Kim, BK; Shim, JH; Gil, JE; Yoon, YD; Kim, JH	0	1	0
Surplus embryos in Switzerland in 2003: legislation and availability of human embryos for research	REPRODUCTIVE BIOMEDICINE ONLINE	2006	Puorger, UPSK; Buergin, M; Wunder, D; Crazzolara, S; Birkhaeuser, MH	1	0	1
Derivation and characterization of three new Spanish human embryonic stem cell lines (VAL-3-4-5) on human feeder and in serum-free conditions	REPRODUCTIVE BIOMEDICINE ONLINE	2006	Valbuena, D; Galan, A; Sanchez, E; Poo, ME; Gomez, E; Sanchez-Luengo, S; Melguizo, D; Garcia, A; Ruiz, V; Moreno, R; Pellicer, A; Simon, C	0	1	1
Transcriptional profiling of rhesus monkey embryonic stem cells	BIOLOGY OF REPRODUCTION	2006	Byrne, JA; Mitalipov, SM; Clepper, L; Wolf, DP	0	0	0
Production of pancreatic hormone-expressing endocrine cells from human embryonic stem cells	NATURE BIOTECHNOLOGY	2006	D`Amour, KA; Bang, AG; Eliazer, S; Kelly, OG; Agulnick, AD; Smart, NG; Moorman, MA; Kroon, E; Carpenter, MK; Baetge, EE	0	1	0
High-level expression of DNA architectural factor HMGA2 and its association with nucleosomes in human embryonic stem cells	GENESIS	2006	Li, O; Vasudevan, D; Davey, CA; Droge, P	0	0	0
Differentiation of encapsulated embryonic stem cells after transplantation	TRANSPLANTATION	2006	Dean, SK; Yulyana, Y; Williams, G; Sidhu, KS; Tuch, BE	0	1	1
Cardiac bodies: A novel culture method for enrichment of cardiomyocytes derived from human embryonic stem cells	STEM CELLS AND DEVELOPMENT	2006	Xu, CH; Police, S; Hassanipour, M; Gold, JD	0	0	1
Transgenic human fetal fibroblasts as feeder layer for human embryonic stem cell lineage selection	STEM CELLS AND DEVELOPMENT	2006	Sidhu, KS; Lie, KHD; Tuch, BE	0	0	0
Human embryonic stem cells are immunogenic in allogeneic and xenogeneic settings	REPRODUCTIVE BIOMEDICINE ONLINE	2006	Grinnemo, KH; Kumagai-Braesch, M; Mansson-Broberg, A; Skottman, H; Hao, XJ; Siddiqui, A; Andersson, A; Stromberg, AM; Lahesmaa, R; Hovatta, O; Sylven, C; Corbascio, M; Dellgren, G	0	0	1
Transduction of human embryonic stem cells by ecotropic retroviral vectors	NUCLEIC ACIDS RESEARCH	2006	Koch, P; Siemen, H; Biegler, A; Itskovitz-Eldor, J; Brustle, O	0	1	1
Neural conversion of human embryonic stem cell colonies in the presence of fibroblast growth factor-2	NEUROREPORT	2006	Benzing, C; Segschneider, M; Leinhaas, A; Itskovitz-Eldor, J; Brustle, O	0	1	0
An in vitro model of human dopaminergic neurons derived from embryonic stem cells: MPP+ toxicity and GDNF neuroprotection	NEUROPSYCHOPHARMACOLOGY	2006	Zeng, XM; Chen, J; Deng, XL; Liu, Y; Rao, MS; Cadet, JL; Freed, WJ	0	0	0
Functional engraftment of human ES cell-derived dopaminergic neurons enriched by coculture with telomerase-immortalized midbrain astrocytes	NATURE MEDICINE	2006	Roy, NS; Cleren, C; Singh, SK; Yang, L; Beal, MF; Goldman, SA	0	1	1
Human embryonic stem cell-derived neural precursors develop into neurons and integrate into the host brain	JOURNAL OF NEUROSCIENCE RESEARCH	2006	Guillaume, DJ; Johnson, MA; Li, XJ; Zhang, SC	0	1	1
Assessment of pluripotency and multilineage differentiation potential of NTERA-2 cells as a model for studying human embryonic stem cells	CELL PROLIFERATION	2006	Pal, R; Ravindran, G	0	1	1
Co-culture of human embryonic stem cells with murine embryonic fibroblasts on microwell-patterned substrates	BIOMATERIALS	2006	Khademhosseini, A; Ferreira, L; Blumling, J; Yeh, J; Karp, JM; Fukuda, J; Langer, R	0	0	0
3-D microwell culture of human embryonic stem cells	BIOMATERIALS	2006	Mohr, JC; de Pablo, JJ; Palecek, SP	0	0	0
Differentiation of human embryonic stem cells into smooth muscle cells in adherent monolayer culture	BIOCHEMICAL AND BIOPHYSICAL RESEARCH COMMUNICATIONS	2006	Huang, HR; Zhao, XL; Chen, LB; Xu, C; Yao, X; Lu, YL; Dai, LC; Zhang, M	0	1	0
Cell-extracellular matrix interactions regulate neural differentiation of human embryonic stem cells	BMC DEVELOPMENTAL BIOLOGY	2008	Ma, W; Tavakoli, T; Derby, E; Serebryakova, Y; Rao, MS; Mattson, MP	0	1	0
Self-renewal of human embryonic stem cells is supported by a shortened G1 cell cycle phase	JOURNAL OF CELLULAR PHYSIOLOGY	2006	Becker, KA; Ghule, PN; Therrien, JA; Lian, JB; Stein, JL; Van Wijnen, AJ; Stein, GS	0	1	0
Neurogenic effect of vascular endothelial growth factor during germ layer formation of human embryonic stem cells	FEBS LETTERS	2006	Kim, BK; Kim, SE; Shim, JH; Woo, DH; Gil, JE; Kim, SK; Kim, JH	0	1	0
Isolation and characterization of a novel human radiosusceptibility gene, NP95	RADIATION RESEARCH	2006	Muto, M; Fujimori, A; Nenoi, M; Daino, K; Matsuda, Y; Kuroiwa, A; Kubo, E; Kanari, Y; Utsuno, M; Tsuji, H; Ukai, H; Mita, K; Takahagi, M; Tatsumi, K	0	0	0
The human OCT-4 isoforms differ in their ability to confer self-renewal	JOURNAL OF BIOLOGICAL CHEMISTRY	2006	Lee, J; Kim, HK; Rho, JY; Han, YM; Kim, J	0	1	0
Contribution of human embryonic stem cells to mouse blastocysts	DEVELOPMENTAL BIOLOGY	2006	James, D; Noggle, SA; Swigut, T; Brivanlou, AH	0	0	0
Developmental expression of pluripotency determining factors in caprine embryos: Novel pattern of NANOG protein localization in the nucleolus	MOLECULAR REPRODUCTION AND DEVELOPMENT	2006	He, SY; Pant, D; Schiffmacher, A; Bischoff, S; Melican, D; Gavin, W; Keefer, C	1	0	1
Human research cloning, embryos, and embryo-like artifacts	HASTINGS CENTER REPORT	2006	Hyun, I; Jung, KW	1	0	0
Expression of leukemia inhibitory factor and its receptors is increased during differentiation of human embryonic stem cells	FERTILITY AND STERILITY	2006	Aghajanova, L; Skottman, H; Stromberg, AM; Inzunza, J; Lahesmaa, R; Hovatta, O	0	0	0
Nonhuman sialic acid Neu5Gc is very low in human embryonic stem cell-derived neural precursors differentiated with B27/N2 and noggin: Implications for transplantation	EXPERIMENTAL NEUROLOGY	2006	Nasonkin, IO; Koliatsos, VE	0	1	0
Derivation of motor neurons from three clonal human embryonic stem cell lines	CURRENT NEUROVASCULAR RESEARCH	2006	Lim, UM; Sidhu, KS; Tuch, BE	0	1	0
Human embryonic stem cell (hES) colonies display a higher degree of spontaneous differentiation when passaged at lower densities	IN VITRO CELLULAR & DEVELOPMENTAL BIOLOGY-ANIMAL	2006	Heng, BC; Liu, H; Rufaihah, AJ; Cao, T	0	0	0
Embryoid body morphology influences diffusive transport of inductive biochemicals: A strategy for stem cell differentiation	BIOMATERIALS	2008	Sachlos, E; Auguste, DT	0	1	0
Strategies for preventing immunologic rejection of transplanted human embryonic stem cells	CYTOTHERAPY	2006	Cabrera, CM; Cobo, F; Nieto, A; Concha, A	1	0	0
Selection of reference genes in mouse embryos and in differentiating human and mouse ES cells	INTERNATIONAL JOURNAL OF DEVELOPMENTAL BIOLOGY	2006	Willems, E; Mateizel, I; Kemp, C; Cauffman, G; Sermon, K; Leyns, L	0	1	0
Differentiation of human embryonic stem cells into hepatocytes in 2D and 3D culture systems in vitro	INTERNATIONAL JOURNAL OF DEVELOPMENTAL BIOLOGY	2006	Baharvand, H; Hashemi, SM; Ashtian, SK; Farrokhi, A	0	1	0
Functional consequences of overexpressing the gap junction Cx43 in the cardiogenic potential of pluripotent human embryonic stem cells	BIOCHEMICAL AND BIOPHYSICAL RESEARCH COMMUNICATIONS	2008	Moore, JC; Tsang, SY; Rushing, SN; Lin, DW; Tse, HF; Chan, CWY; Li, RA	0	0	0
Human embryonic stem cell-derived cells rescue visual function in dystrophic RCS rats	CLONING AND STEM CELLS	2006	Lund, RD; Wang, SM; Klimanskaya, I; Holmes, T; Ramos-Kelsey, R; Lu, B; Girman, S; Bischoff, N; Sauve, Y; Lanza, R	1	0	0
Fluorescence-activated single cell sorting of human embryonic stem cells	CLONING AND STEM CELLS	2006	Hewitt, Z; Forsyth, NR; Waterfall, M; Wojtacha, D; Thomson, AJ; McWhir, J	0	0	0
A severe de novo methylation of episomal vectors by human ES cells	BIOCHEMICAL AND BIOPHYSICAL RESEARCH COMMUNICATIONS	2006	Kameda, T; Smuga-Otto, K; Thomson, JA	0	0	0
Mesenchymal stem cells derived from human chorionic plate may promote hematopoietic differentiation of the human embryonic stem cell line SNUhES3	ACTA HAEMATOLOGICA	2006	Kim, SJ; Yoo, JH; Kim, BS; Oh, JH; Song, CH; Shin, HJ; Kim, SH; Choi, CW; Kim, JS	0	0	0
Derivation of a xeno-free human embryonic stem cell line	STEM CELLS	2006	Ellerstrom, C; Strehl, R; Moya, K; Andersson, K; Bergh, C; Lundin, K; Hyllner, J; Semb, H	1	0	1
Use of Long-tenn Cultured Embryoid Bodies May Enhance Cardiomyocyte Differentiation by BMP2	YONSEI MEDICAL JOURNAL	2008	Kim, YY; Ku, SY; Jang, J; Oh, SK; Kim, HS; Kim, SH; Choi, YM; Moon, SY	0	1	0
Transcriptional dynamics of the embryonic stem cell switch	PLOS COMPUTATIONAL BIOLOGY	2006	Chickarmane, V; Troein, C; Nuber, UA; Sauro, HM; Peterson, C	0	0	0
Clonal isolation of hESCs reveals heterogeneity within the pluripotent stem cell compartment	NATURE METHODS	2006	Stewart, MH; Bosse, M; Chadwick, K; Menendez, P; Bendall, SC; Bhatia, M	0	0	0
Skeletal myogenesis by human embryonic stem cells	CELL RESEARCH	2006	Zheng, JK; Wang, Y; Karandikar, A; Wang, Q; Gai, H; Liu, AL; Peng, C; Sheng, HZ	0	1	0
Chondrogenic differentiation of human embryonic stem cell-derived cells in arginine-glycine-aspartate modified hydrogels	TISSUE ENGINEERING	2006	Hwang, NS; Varghese, S; Zhang, Z; Elisseeff, J	0	0	0
A three-dimensional model to study the epigenetic effects induced by the microenvironment of human embryonic stem cells	STEM CELLS	2006	Postovit, LM; Seftor, EA; Seftor, REB; Hendrix, MJC	0	0	0
Characterization of a new NIH-Registered variant human embryonic stem cell line, BG01V: A tool for human embryonic stem cell research	STEM CELLS	2006	Plaia, TW; Josephson, R; Liu, Y; Zeng, XM; Ording, C; Toumadje, A; Brimble, SN; Sherrer, ES; Uhl, EW; Freed, WJ; Schulz, TC; Maitra, A; Rao, MS; Auerbach, JM	0	0	0
Basic fibroblast growth factor support of human embryonic stem cell self-renewal	STEM CELLS	2006	Levenstein, ME; Ludwig, TE; Xu, RH; Llanas, RA; VanDenHeuvel-Kramer, K; Manning, D; Thomson, JA	0	0	0
Rapid generation of stable transgenic embryonic stem cell lines using modular lentivectors	STEM CELLS	2006	Suter, DM; Cartier, L; Bettiol, E; Tirefort, D; Jaconi, ME; Dubois-Dauphin, M; Krause, KH	0	0	0
Reverse serial analysis of gene expression (SAGE) characterization of orphan SAGE tags from human embryonic stem cells identifies the presence of novel transcripts and antisense transcription of key pluripotency genes	STEM CELLS	2006	Richards, M; Tan, SP; Chan, WK; Bongso, A	0	0	0
Establishment and applications of Epstein-Barr virus-based episomal vectors in human embryonic stem cells	STEM CELLS	2006	Ren, CP; Zhao, M; Yang, XY; Li, DS; Jiang, XJ; Wang, L; Shan, WJ; Yang, H; Zhou, LA; Zhou, W; Zhang, HB	0	0	0
Identification and characterization of hemoangiogenic progenitors during cynomolgus monkey embryonic stem cell differentiation	STEM CELLS	2006	Umeda, K; Heike, T; Yoshimoto, M; Shinoda, G; Shiota, M; Suemori, H; Luo, HY; Chui, DHK; Torii, R; Shibuya, M; Nakatsuji, N; Nakahata, T	0	1	0
Notch signaling is inactive hut inducible in human embryonic stem cells	STEM CELLS	2006	Noggle, SA; Weiler, D; Condie, BG	0	0	0
Gap junctions and connexon hemichannels in human embryonic stem cells	STEM CELLS	2006	Huettner, JE; Lu, AW; Qu, Y; Wu, YJ; Kim, M; McDonald, JW	0	0	0
Defining the conditions for the generation of melanocytes from human embryonic stem cells	STEM CELLS	2006	Fang, D; Leishear, K; Nguyen, TK; Finko, R; Cai, K; Fukunaga, M; Li, L; Brafford, PA; Kulp, AN; Xu, XW; Smalley, KSM; Herlyn, M	0	0	0
The transcriptome of human oocytes	PROCEEDINGS OF THE NATIONAL ACADEMY OF SCIENCES OF THE UNITED STATES OF AMERICA	2006	Kocabas, AM; Crosby, J; Ross, PJ; Otu, HH; Beyhan, Z; Can, H; Tam, WL; Rosa, GJM; Halgren, RG; Lim, B; Fernandez, E; Cibelli, JB	0	0	0
In vitro culture conditions favoring selection of chromosomal abnormalities in human ES cells	JOURNAL OF CELLULAR BIOCHEMISTRY	2006	Imreh, MP; Gertow, K; Cedervall, J; Unger, C; Holmberg, K; Szoke, K; Cosregh, L; Fried, G; Dilber, S; Blennow, E; Ahrlund-Richter, L	0	0	0
Characterization and gene expression profiling of five new human embryonic stem cell lines derived in Taiwan	STEM CELLS AND DEVELOPMENT	2006	Li, SSL; Liu, YH; Tseng, CN; Chung, TL; Lee, TY; Singh, S	0	0	1
Molecular cloning and function of Oct-3 isoforms in cynomolgus monkey embryonic stem cells	STEM CELLS AND DEVELOPMENT	2006	Fujimoto, Y; Hasegawa, K; Suemori, H; Ito, J; Nakatsuji, N	0	0	0
Human embryonic stem cells and their differentiated derivatives are less susceptible to immune rejection than adult cells	STEM CELLS	2006	Drukker, M; Katchman, H; Katz, G; Friedman, SET; Shezen, E; Hornstein, E; Mandelboim, O; Reisner, Y; Benvenisty, N	0	1	0
Automated mechanical passaging: A novel and efficient method for human embryonic stem cell expansion	STEM CELLS	2006	Joannides, A; Fiore-Heriche, C; Westmore, K; Caldwell, M; Compston, A; Allen, N; Chandran, S	0	0	0
Functional properties of human embryonic stem cell-derived cardiomyocytes: Intracellular Ca2+ handling and the role of sarcoplasmic reticulum in the contraction	STEM CELLS	2006	Dolnikov, K; Shilkrut, M; Zeevi-Levin, N; Gerecht-Nir, S; Amit, M; Danon, A; Itskovitz-Eldor, J; Binah, O	0	1	0
Retinal incorporation and differentiation of neural precursors derived from human embryonic stem cells	STEM CELLS	2006	Banin, E; Obolensky, A; Idelson, M; Hemo, I; Reinhardtz, E; Pikarsky, E; Ben-Hur, T; Reubinoff, B	0	1	1
Cultivation of human embryonic stem cells without the embryoid body step enhances osteogenesis in vitro	STEM CELLS	2006	Karp, JM; Ferreira, LS; Khademhosseini, A; Kwon, AH; Yeh, J; Langer, RS	0	1	0
A focused microarray to assess dopaminergic and glial cell differentiation from fetal tissue or embryonic stem cells	STEM CELLS	2006	Luo, YQ; Schwartz, C; Shin, S; Zeng, XM; Chen, N; Wang, Y; Yu, X; Rao, MS	0	1	0
Transplantation of human embryonic stem cell-derived cells to a rat model of Parkinson`s disease: Effect of in vitro differentiation on graft survival and teratoma formation	STEM CELLS	2006	Brederlau, A; Correia, AS; Anisimov, SV; Elmi, M; Paul, G; Roybon, L; Morizane, A; Bergquist, F; Riebe, I; Nannmark, U; Carta, M; Hansf, E; Takahashi, J; Sasai, Y; Funa, K; Brundin, P; Eriksson, PS; Li, JY	0	0	1
Activin A maintains self-renewal and regulates fibroblast growth factor, Wnt, and bone morphogenic protein pathways in human embryonic stem cells	STEM CELLS	2006	Xiao, L; Yuan, X; Sharkis, SJ	0	0	0
Differentiation of human embryonic stem cells into bipotent mesenchymal stem cells	STEM CELLS	2006	Olivier, EN; Rybicki, AC; Bouhassira, EE	0	1	0
The effect of overexpression of Pdx1 and Foxa2 on the differentiation of human embryonic stem cells into pancreatic cells	STEM CELLS	2006	Lavon, N; Yanuka, O; Benvenisty, N	0	1	0
Genome-wide transcriptional profiling of human embryonic stem cells differentiating to cardiomyocytes	STEM CELLS	2006	Beqqali, A; Kloots, J; Ward-van Oostwaard, D; Mummery, C; Passier, R	0	1	0
Human ESCs predisposition to karyotypic instability: Is a matter of culture adaptation or differential vulnerability among hESC lines due to inherent properties?	MOLECULAR CANCER	2008	Catalina, P; Montes, R; Ligero, G; Sanchez, L; de la Cueva, T; Bueno, C; Leone, PE; Menendez, P	0	0	1
Hydrogels as artificial matrices for human embryonic stem cell self-renewal	JOURNAL OF BIOMEDICAL MATERIALS RESEARCH PART A	2006	Li, YJ; Chung, EH; Rodriguez, RT; Firpo, MT; Healy, KE	0	0	0
Use of lectins for probing differentiated human embryonic stem cells for carbohydrates	GLYCOBIOLOGY	2006	Wearne, KA; Winter, HC; O`Shea, K; Goldstein, IJ	0	1	0
Leukosialin (CD43) defines hematopoietic progenitors in human embryonic stem cell differentiation cultures	BLOOD	2006	Vodyanik, MA; Thomson, JA; Slukvin, II	0	1	0
Dynamic changes in mitochondrial biogenesis and antioxidant enzymes during the spontaneous differentiation of human embryonic stem cells	BIOCHEMICAL AND BIOPHYSICAL RESEARCH COMMUNICATIONS	2006	Cho, YM; Kwon, S; Pak, YK; Seol, HW; Choi, YM; Park, DJ; Park, KS; Lee, HK	0	1	0
Cryopreservation of murine embryos, human spermatozoa and embryonic stem cells using a liquid nitrogen-free, controlled rate freezer	REPRODUCTIVE BIOMEDICINE ONLINE	2006	Morris, GJ; Acton, E; Faszer, K; Franklin, A; Yin, H; Bodine, R; Pareja, J; Zaninovic, N; Gosden, R	0	0	0
Human embryonic stem cells have a unique epigenetic signature	GENOME RESEARCH	2006	Bibikova, M; Chudin, E; Wu, B; Zhou, LX; Garcia, EW; Liu, Y; Shin, S; Plaia, TW; Auerbach, JM; Arking, DE; Gonzalez, R; Crook, J; Davidson, B; Schulz, TC; Robins, A; Khanna, A; Sartipy, P; Hyllner, J; Vanguri, P; Savant-Bhonsale, S; Smith, AK;	0	0	0
Activation of Antigen-Specific Cytotoxic T Lymphocytes by beta(2)-Microglobulin or TAP1 Gene Disruption and the Introduction of Recipient-Matched MHC Class I Gene in Allogeneic Embryonic Stem Cell-Derived Dendritic Cells	JOURNAL OF IMMUNOLOGY	2008	Matsunaga, Y; Fukuma, D; Hirata, S; Fukushima, S; Haruta, M; Ikeda, T; Negishi, I; Nishimura, Y; Senju, S	0	0	0
Definitive-like etythroid cells derived from human embryonic stem cells coexpress high levels of embryonic and fetal globins with little or no adult globin	BLOOD	2006	Chang, KH; Nelson, AM; Cao, H; Wang, LL; Nakamoto, B; Ware, CB; Papayannopoulou, T	0	1	0
Efficient generation of retinal progenitor cells from human embryonic stem cells	PROCEEDINGS OF THE NATIONAL ACADEMY OF SCIENCES OF THE UNITED STATES OF AMERICA	2006	Lamba, DA; Karl, MO; Ware, CB; Reh, TA	0	1	1
Distinct differentiation characteristics of individual human embryonic stem cell lines	BMC DEVELOPMENTAL BIOLOGY	2006	Mikkola, M; Olsson, C; Palgi, J; Ustinov, J; Palomaki, T; Horelli-Kuitunen, N; Knuutila, S; Lundin, K; Otonkoski, T; Tuuri, T	0	1	0
Abnormal CpG island methylation occurs during in vitro differentiation of human embryonic stem cells	HUMAN MOLECULAR GENETICS	2006	Shen, Y; Chow, J; Wang, ZD; Fan, GP	0	0	0
Chondrogenic differentiation of human embryonic stem cells: The effect of the micro-environment	TISSUE ENGINEERING	2006	Vats, A; Bielby, RC; Tolley, N; Dickinson, SC; Boccaccini, AR; Hollander, AP; Bishop, AE; Polak, JM	0	1	0
T lineage differentiation from human embryonic stem cells	PROCEEDINGS OF THE NATIONAL ACADEMY OF SCIENCES OF THE UNITED STATES OF AMERICA	2006	Galic, Z; Kitchen, SG; Kacena, A; Subramanian, A; Burke, B; Cortado, R; Zack, JA	0	1	0
Feeder-independent culture of human embryonic stem cells	NATURE METHODS	2006	Ludwig, TE; Bergendahl, V; Levenstein, ME; Yu, JY; Probasco, MD; Thomson, JA	0	0	0
Reclosure of surgically induced spinal open neural tube defects by the intraamniotic injection of human embryonic stem cells in chick embryos 24 hours after lesion induction	JOURNAL OF NEUROSURGERY	2006	Lee, DH; Kim, EY; Park, S; Phi, JH; Kim, SK; Cho, BK; Lim, J; Wang, KC	0	0	0
Identification of Oxygen-Sensitive Transcriptional Programs in Human Embryonic Stem Cells	STEM CELLS AND DEVELOPMENT	2008	Westfall, SD; Sachdev, S; Das, P; Hearne, LB; Hannink, M; Roberts, RM; Ezashi, T	0	0	0
Stem cells primed for action - Polycomb repressive complexes restrain the expression of lineage-specific regulators in embryonic stem cells	CELL CYCLE	2006	Jorgensen, HF; Giadrossi, S; Casanova, M; Endoh, M; Koseki, H; Brockdorff, N; Fisher, AG	0	0	0
Unsuccessful derivation of human embryonic stem cell lines from pairs of human blastomeres	REPRODUCTIVE BIOMEDICINE ONLINE	2006	Fong, CY; Richards, M; Bongso, A	0	0	0
Derivation of normal macrophages from human embryonic stem (hES) cells for applications in HIV gene therapy	RETROVIROLOGY	2006	Anderson, JS; Bandi, S; Kaufman, DS; Akkina, R	0	0	0
In vivo MR imaging of magnetically labeled human embryonic stem cells	LIFE SCIENCES	2006	Tallheden, T; Nannmark, U; Lorentzon, M; Rakotonirainy, O; Soussi, B; Waagstein, F; Jeppsson, A; Sjogren-Jansson, E; Lindahl, A; Omerovic, E	0	0	1
Differentiation of human embryonic stem cells to hepatocytes using deleted variant of HGF and poly-amino-urethane-coated nonwoven polytetrafluoroethylene fabric	CELL TRANSPLANTATION	2006	Soto-Gutierrez, A; Navarro-Alvarez, N; Rivas-Carrillo, JD; Chen, Y; Yamatsuji, T; Tanaka, N; Kobayashi, N	0	1	0
Transcriptome coexpression map of human embryonic stem cells	BMC GENOMICS	2006	Li, H; Liu, Y; Shin, S; Sun, Y; Loring, JF; Mattson, MP; Rao, MS; Zhan, M	0	0	0
Genome wide profiling of human embryonic stem cells (hESCs), their derivatives and embryonal carcinoma cells to develop base profiles of U.S. Federal government approved hESC lines	BMC DEVELOPMENTAL BIOLOGY	2006	Liu, Y; Shin, S; Zeng, X; Zhan, M; Gonzalez, R; Mueller, FJ; Schwartz, CM; Xue, HP; Li, H; Baker, SC; Chudin, E; Barker, DL; McDaniel, TK; Oeser, S; Loring, JF; Mattson, MP; Rao, MS	0	0	0
Lentiviral vectors harboring a dual-gene system allow high and homogeneous transgene expression in selected polyclonal human embryonic stem cells	MOLECULAR THERAPY	2006	Ben-Dor, I; Itsykson, P; Goldenberg, D; Galun, E; Reubinoff, BE	0	0	0
Lentiviral-Mediated HoxB4 Expression in Human Embryonic Stem Cells Initiates Early Hematopoiesis in a Dose-Dependent Manner but Does Not Promote Myeloid Differentiation	STEM CELLS	2008	Unger, C; Karner, E; Treschow, A; Stellan, B; Felldin, U; Concha, H; Wendel, M; Hovatta, O; Aints, A; Ahrlund-Richter, L; Dilber, MS	0	0	0
Comparisons between transcriptional regulation and RNA expression in human embryonic stem cell lines	STEM CELLS AND DEVELOPMENT	2006	Player, A; Wang, YH; Bhattacharya, B; Rao, M; Puri, RK; Kawasaki, ES	0	0	0
Improved development of human embryonic stem cell-derived embryoid bodies by stirred vessel cultivation	BIOTECHNOLOGY AND BIOENGINEERING	2006	Cameron, CM; Hu, WS; Kaufman, DS	0	1	0
Profiling of differentially expressed genes in human stem cells by cDNA microarray	MOLECULES AND CELLS	2006	Kim, CG; Lee, JJ; Jung, DY; Jeon, J; Heo, HS; Kang, HC; Shin, JH; Cho, YS; Chat, KJ; Kim, CG; Do, BR; Kim, KS; Kims, HS	0	0	0
Endoderm and pancreatic islet lineage differentiation from human embryonic stem cells	CLONING AND STEM CELLS	2006	Xu, XF; Kahan, B; Forgianni, A; Jing, PC; Jacobson, L; Browning, V; Treff, N; Odorico, J	0	1	0
Proteomic signature of human embryonic stem cells	PROTEOMICS	2006	Baharvand, H; Hajheidari, M; Ashtiani, SK; Salekdeh, GH	0	0	0
Directed differentiation of human embryonic stem cells into functional dendritic cells through the myeloid pathway	JOURNAL OF IMMUNOLOGY	2006	Slukvin, II; Vodyanik, MA; Thomson, JA; Gumenyuk, ME; Choi, KD	0	1	0
Suz12 binds to silenced regions of the genome in a cell-type-specific manner	GENOME RESEARCH	2006	Squazzo, SL; O`Geen, H; Komashko, VM; Krig, SR; Jin, VX; Jang, SW; Margueron, R; Reinberg, D; Green, R; Farnham, PJ	0	0	0
OP9 Stroma Augments Survival of Hematopoietic Precursors and Progenitors During Hematopoietic Differentiation from Human Embryonic Stem Cells	STEM CELLS	2008	Ji, JF; Vijayaragavan, K; Bosse, M; Weisel, K; Bhatia, M	0	1	0
A quest for human and mouse embryonic stem cell-specific proteins	MOLECULAR & CELLULAR PROTEOMICS	2006	Van Hoof, D; Passier, R; Ward-Van Oostwaard, D; Pinkse, MWH; Heck, AJR; Mummery, CL; Krijgsveld, J	0	1	0
MicroRNA Discovery and Profiling in Human Embryonic Stem Cells by Deep Sequencing of Small RNA Libraries	STEM CELLS	2008	Bar, M; Wyman, SK; Fritz, BR; Qi, JL; Garg, KS; Parkin, RK; Kroh, EM; Bendoraite, A; Mitchell, PS; Nelson, AM; Ruzzo, WL; Ware, C; Radich, JP; Gentleman, R; Ruohola-Baker, H; Tewari, M	0	0	0
Cytotrophoblast stem cell lines derived from human embryonic stem cells and their capacity to mimic invasive implantation events	HUMAN REPRODUCTION	2006	Harun, R; Ruban, L; Matin, M; Draper, J; Jenkins, N; Liew, G; Andrews, P; Li, TC; Laird, SM; Moore, HDM	0	1	0
A novel chemical-defined medium with bFGF and N2B27 supplements supports undifferentiated growth in human embryonic stem cells	BIOCHEMICAL AND BIOPHYSICAL RESEARCH COMMUNICATIONS	2006	Liu, YX; Song, ZH; Zhao, Y; Qin, H; Cai, J; Zhang, H; Yu, TX; Jiang, SM; Wang, GW; Ding, MX; Deng, HK	0	1	0
Human embryonic stem cells as a model system for studying the effects of smoke exposure on the embryo	REPRODUCTIVE TOXICOLOGY	2008	Zdravkovic, T; Genbacev, O; LaRocque, N; McMaster, M; Fisher, S	0	1	0
Efficient establishment of human embryonic stem cell lines and long-term maintenance with stable karyotype by enzymatic bulk passage	BIOCHEMICAL AND BIOPHYSICAL RESEARCH COMMUNICATIONS	2006	Suemori, H; Yasuchika, K; Hasegawa, K; Fujioka, T; Tsuneyoshi, N; Nakatsuji, N	0	1	0
Cell surface 5T4 antigen is transiently upregulated during early human embryonic stem cell differentiation: Effect of 5T4 phenotype on neural lineage formation	EXPERIMENTAL CELL RESEARCH	2006	Ward, CM; Eastham, AM; Stern, PL	0	1	1
Notch promotes neural lineage entry by pluripotent embryonic stem cells	PLOS BIOLOGY	2006	Lowell, S; Benchoua, A; Heavey, B; Smith, AG	0	1	1
Electroporation of human embryonic stem cells: Small and macromolecule loading and DNA transfection	BIOTECHNOLOGY PROGRESS	2006	Mohr, JC; de Pablo, JJ; Palecek, SP	0	0	1
Isolation of a novel population of multipotent adult stem cells from human hair follicles	AMERICAN JOURNAL OF PATHOLOGY	2006	Yu, H; Fang, D; Kumar, SM; Li, L; Nguyen, TK; Acs, G; Herlyn, M; Xu, XW	0	1	1
Generation and differentiation of human embryonic stem cell-derived keratinocyte precursors	TISSUE ENGINEERING	2006	Ji, L; Allen-Hoffmann, BL; De Pablo, JJ; Palecek, SP	0	1	1
Derivation of distal airway epithelium from human embryonic stem cells	TISSUE ENGINEERING	2006	Samadikuchaksaraei, A; Cohen, S; Isaac, K; Rippon, HJ; Polak, JM; Bielby, RC; Bishop, AE	0	1	1
Sox3 expression identifies neural progenitors in persistent neonatal and adult mouse Forebrain germinative zones	JOURNAL OF COMPARATIVE NEUROLOGY	2006	Wang, TW; Stromberg, GP; Whitney, JT; Brower, NW; Klymkowsky, MW; Parent, JM	0	1	0
Generation of insulin-secreting cells from human embryonic stem cells	DEVELOPMENT GROWTH & DIFFERENTIATION	2006	Baharvand, H; Jafary, H; Massumi, M; Ashtiani, SK	0	1	1
The role of PI3K/AKT, MAPK/ERK and NF kappa beta signalling in the maintenance of human embryonic stem cell pluripotency and viability highlighted by transcriptional profiling and functional analysis	HUMAN MOLECULAR GENETICS	2006	Armstrong, L; Hughes, O; Yung, S; Hyslop, L; Stewart, R; Wappler, I; Peters, H; Walter, T; Stojkovic, P; Evans, J; Stojkovic, M; Lako, M	0	0	1
Loss of viability during freeze-thaw of intact and adherent human embryonic stem cells with conventional slow-cooling protocols is predominantly due to apoptosis rather than cellular necrosis	JOURNAL OF BIOMEDICAL SCIENCE	2006	Heng, BC; Ye, CP; Liu, H; Toh, WS; Rufaihah, AJ; Yang, Z; Bay, BH; Ge, Z; Ouyang, HW; Lee, EH; Cao, T	0	0	1
Diverse epigenetic profile of novel human embryonic stem cell lines	CELL CYCLE	2006	Lagarkova, MA; Volchkov, PY; Lyakisheva, AV; Philonenko, ES; Kiselev, SL	0	0	1
Molecular profiling of candidate human hematopoietic stem cells derived from human embryonic stem cells	EXPERIMENTAL HEMATOLOGY	2008	Shojaei, F; Menendez, P	0	0	0
Uniform adherent neural progenitor populations from rhesus embryonic stem cells	STEM CELLS AND DEVELOPMENT	2006	Tibbitts, D; Rao, RR; Shin, S; West, FD; Stice, SL	0	1	1
Massively parallel signature sequencing profiling of fetal human neural precursor cells	STEM CELLS AND DEVELOPMENT	2006	Cai, JL; Shin, S; Wright, L; Liu, Y; Zhou, DX; Xue, HP; Khrebtukova, I; Mattson, MP; Svendsen, CN; Rao, MS	0	0	1
Growth of teratomas derived from human pluripotent stem cells is influenced by the graft site	STEM CELLS AND DEVELOPMENT	2006	Cooke, MJ; Stojkovic, M; Przyborski, SA	0	1	1
Long-term self-renewal and directed differentiation of human embryonic stem cells in chemically defined conditions	PROCEEDINGS OF THE NATIONAL ACADEMY OF SCIENCES OF THE UNITED STATES OF AMERICA	2006	Yao, S; Chen, S; Clark, J; Hao, E; Beattie, GM; Hayek, A; Ding, S	0	1	1
Transcriptional profiling of mouse and human ES. cells identifies SLAIN1, a novel stem cell gene	DEVELOPMENTAL BIOLOGY	2006	Hirst, CE; Ng, ES; Azzola, L; Voss, AK; Thomas, T; Stanley, EG; Elefanty, AG	0	1	1
Gap junctions modulate apoptosis and colony growth of human embryonic stem cells maintained in a serum-free system	BIOCHEMICAL AND BIOPHYSICAL RESEARCH COMMUNICATIONS	2006	Wong, RCB; Dottori, M; Koh, KLL; Nguyen, LTV; Pera, MF; Pebay, A	0	0	1
Long-term proliferation of human embryonic stem cell-derived neuroepithelial cells using defined adherent culture conditions	STEM CELLS	2006	Shin, SJ; Mitalipova, M; Noggle, S; Tibbitts, D; Venable, A; Rao, R; Stice, SL	0	1	1
Unique gene expression signature by human embryonic stem cells cultured under serum-free conditions correlates with their enhanced and prolonged growth in an undifferentiated stage	STEM CELLS	2006	Skottman, H; Stromberg, AM; Matilainen, E; Inzunza, J; Hovatta, O; Lahesimaa, R	0	0	1
Human embryonic stem cells reprogram myeloid precursors following cell-cell fusion	STEM CELLS	2006	Yu, JY; Vodyanik, MA; He, P; Slukvin, II; Thomson, JA	0	1	1
Lamin A/C expression is a marker of mouse and human embryonic stem cell differentiation	STEM CELLS	2006	Constantinescu, D; Gray, HL; Sammak, PJ; Schatten, GP; Csoka, AB	0	1	1
Genome-wide mapping of Polycomb target genes unravels their roles in cell fate transitions	GENES & DEVELOPMENT	2006	Bracken, AP; Dietrich, N; Pasini, D; Hansen, KH; Helin, K	0	1	1
Control of developmental regulator`s by polycomb in human embryonic stem cells	CELL	2006	Lee, TI; Jenner, RG; Boyer, LA; Guenther, MG; Levine, SS; Kumar, RM; Chevalier, B; Johnstone, SE; Cole, MF; Isono, K; Koseki, H; Fuchikami, T; Abe, K; Murray, HL; Zucker, JP; Yuan, BB; Bell, GW; Herbolsheimer, E; Hannett, NM; Sun, KM; Odom, DT;	0	1	1
Enhanced differentiation of human embryonic stem cells into cardiomyocytes by combining hanging drop culture and 5-azacytidine treatment	DIFFERENTIATION	2006	Yoon, BS; Yoo, SJ; Lee, JE; You, S; Lee, HT; Yoon, HS	0	1	1
An immortalized drug-resistant cell line established from 12-13-day mouse embryos for the propagation of human embryonic stem cells	DIFFERENTIATION	2006	Iuchi, S; Marsch-Moreno, M; Velez-DelValle, C; Easley, K; Harcuch, WK; Green, H	0	0	1
Defined culture conditions of human embryonic stem cells	PROCEEDINGS OF THE NATIONAL ACADEMY OF SCIENCES OF THE UNITED STATES OF AMERICA	2006	Lu, J; Hou, RH; Booth, CJ; Yang, SH; Snyder, M	0	0	1
Comparative integromics on EPHRIN family	ONCOLOGY REPORTS	2006	Katoh, Y; Katoh, M	0	0	1
Comparative integromics on Eph family	INTERNATIONAL JOURNAL OF ONCOLOGY	2006	Katoh, M; Katoh, M	0	0	1
Clonal derivation and characterization of human embryonic stem cell lines	JOURNAL OF BIOTECHNOLOGY	2006	Heins, N; Lindahl, A; Karlsson, U; Rehnstrom, M; Caisander, G; Emanuelsson, K; Hanson, C; Semb, H; Bjorquist, P; Sartipy, P; Hyllner, J	1	1	1
CER1 is a common target of WNT and NODAL signaling pathways in human embryonic stem cells	INTERNATIONAL JOURNAL OF MOLECULAR MEDICINE	2006	Katoh, M; Katoh, M	0	0	1
Overexpression of NANOG in human ES cells enables feeder-free growth while inducing primitive ectoderm features	DEVELOPMENT	2006	Darr, H; Mayshar, Y; Benvenisty, N	1	1	1
The influence of a human embryonic stem cell-derived microenvironment on targeting of human solid tumor xenografts	CANCER RESEARCH	2006	Tzukerman, M; Rosenberg, T; Reiter, I; Ben-Eliezer, S; Denkberg, G; Coleman, R; Reiter, Y; Skorecki, K	1	0	1
Deciphering the importance of three key media components in human embryonic stem cell cultures	BIOTECHNOLOGY LETTERS	2006	Ding, V; Choo, ABH; Oh, SKW	0	0	1
TGF-beta 2 allows pluripotent human embryonic stem cell proliferation on E6/E7 immortalized mouse embryonic fibroblasts	JOURNAL OF BIOTECHNOLOGY	2006	Chen, S; Choo, A; Chin, A; Oh, SKW	0	1	1
Physiologic oxygen enhances human embryonic stem cell clonal recovery and reduces chromosomal abnormalities	CLONING AND STEM CELLS	2006	Forsyth, NR; Musio, A; Vezzoni, P; Simpson, AHRW; Noble, BS; McWhir, J	1	0	1
Derivation of three clones from human embryonic stem cell lines by FACS sorting and their characterization	STEM CELLS AND DEVELOPMENT	2006	Sidhu, KS; Tuch, BE	1	0	1
Specific and stable gene transfer to human embryonic stem cells using pseudotyped lentiviral vectors	STEM CELLS AND DEVELOPMENT	2006	Jang, JE; Shaw, K; Yu, XJ; Petersen, D; Pepper, K; Lutzko, C; Kohn, DB	0	0	1
TGF beta inhibition of yolk-sac-like differentiation of human embryonic stem-cell-derived embryoid bodies illustrates differences between early mouse and human development	JOURNAL OF CELL SCIENCE	2006	Poon, E; Clermont, F; Firpo, MT; Akhurst, RJ	0	1	1
Immortalized feeders for the scale-up of human embryonic stem cells in feeder and feeder-free conditions	JOURNAL OF BIOTECHNOLOGY	2006	Choo, A; Padmanabhan, J; Chin, A; Fong, WJ; Oh, SKW	0	0	1
Notch ligand, JAG1, is evolutionarily conserved target of canonical WNT signaling pathway in progenitor cells	INTERNATIONAL JOURNAL OF MOLECULAR MEDICINE	2006	Katoh, M; Katoh, M	0	0	1
Chromosomal integrity maintained in five human embryonic stem cell lines after prolonged in vitro culture	CHROMOSOME RESEARCH	2006	Caisander, G; Park, H; Frej, K; Lindqvist, J; Bergh, C; Lundin, K; Hanson, C	0	0	1
Presenilin-1 controls the growth and differentiation of endothelial progenitor cells through its beta-catenin-binding region	CELL BIOLOGY INTERNATIONAL	2006	Nakajima, M; Ogawa, M; Shimoda, Y; Hiraoka, S; Iida, M; Koseki, H; Shirasawa, T; Furukawa, K	0	1	1
Neurotrophins mediate human embryonic stem cell survival	NATURE BIOTECHNOLOGY	2006	Pyle, AD; Lock, LF; Donovan, PJ	0	0	1
CD30 is a survival factor and a biomarker for transformed human pluripotent stem cells	NATURE BIOTECHNOLOGY	2006	Herszfeld, D; Wolvetang, E; Langton-Bunker, E; Chung, TL; Filipczyk, AA; Houssami, S; Jamshidi, P; Koh, K; Laslett, AL; Michalska, A; Nguyen, L; Reubinoff, BE; Tellis, I; Auerbach, JM; Ording, CJ; Looijenga, LHJ; Pera, MF	0	0	1
Expression profiles of protein tyrosine kinase genes in human embryonic stem cells	REPRODUCTION	2008	Son, MY; Kim, J; Han, HW; Woo, SM; Cho, YS; Kang, YK; Han, YM	0	0	0
Characterization and in vitro differentiation potential of a new human embryonic stem cell line, ReliCell (R) hES1	DIFFERENTIATION	2006	Mandal, A; Tipnis, S; Pal, R; Ravindran, G; Bose, B; Patki, A; Rao, MS; Khanna, A	0	1	1
Formation of human prostate tissue from embryonic stem cells	NATURE METHODS	2006	Taylor, RA; Cowin, PA; Cunha, GR; Pera, M; Trounson, AO; Pedersen, J; Risbridger, GP	0	1	1
Cooperative transcription activation by Nurr1 and Pitx3 induces embryonic stem cell maturation to the midbrain dopamine neuron phenotype	PROCEEDINGS OF THE NATIONAL ACADEMY OF SCIENCES OF THE UNITED STATES OF AMERICA	2006	Martinat, C; Bacci, JJ; Leete, T; Kim, J; Vanti, WB; Newman, AH; Cha, JH; Gether, U; Wang, HG; Abeliovich, A	0	1	1
Generation of new human embryonic stem cell lines with diploid and triploid karyotypes	DEVELOPMENT GROWTH & DIFFERENTIATION	2006	Baharvand, H; Ashtiani, SK; Taee, A; Massumi, M; Valojerdi, MR; Yazdi, PE; Moradi, SZ; Farrokhi, A	0	1	0
Human embryonic stem cell-derived hematopoietic cells are capable of engrafting primary as well as secondary fetal sheep recipients	BLOOD	2006	Narayan, AD; Chase, JL; Lewis, RL; Tian, XH; Kaufman, DS; Thomson, JA; Zanjani, ED	0	1	1
Embryonic Stem Cell-Specific miR302-367 Cluster: Human Gene Structure and Functional Characterization of Its Core Promoter	MOLECULAR AND CELLULAR BIOLOGY	2008	Barroso-delJesus, A; Romero-Lopez, C; Lucena-Aguilar, G; Melen, GJ; Sanchez, L; Ligero, G; Berzal-Herranz, A; Menendez, P	0	0	0
GDF3, a BMP inhibitor, regulates cell fate in stem cells and early embryos	DEVELOPMENT	2006	Levine, AJ; Brivanlou, AH	0	1	1
Defined conditions for development of functional hepatic cells from human embryonic stem cells	STEM CELLS AND DEVELOPMENT	2005	Schwartz, RE; Linehan, JL; Painschab, MS; Hu, WS; Verfaillie, CM; Kaufman, DS	0	1	1
Mix11 and Oct4 proteins are transiently co-expressed in differentiating mouse and human embryonic stem cells	STEM CELLS AND DEVELOPMENT	2005	Mossman, AK; Sourris, K; Ng, E; Stanley, EG; Elefanty, AG	0	1	1
Derivation of adipocytes from human embryonic stem cells	STEM CELLS AND DEVELOPMENT	2005	Xiong, C; Xie, CQ; Zhang, L; Zhang, JF; Xu, KF; Fu, MG; Thompson, WE; Yang, LJ; Chen, YQE	0	1	1
Immortalized keratinocyte lines derived from human embryonic stem cells	PROCEEDINGS OF THE NATIONAL ACADEMY OF SCIENCES OF THE UNITED STATES OF AMERICA	2006	Iuchi, S; Dabelsteen, S; Easley, K; Rheinwald, JG; Green, H	0	1	1
Derivation of human embryonic stem cells in defined conditions	NATURE BIOTECHNOLOGY	2006	Ludwig, TE; Levenstein, ME; Jones, JM; Berggren, WT; Mitchen, ER; Frane, JL; Crandall, LJ; Daigh, CA; Conard, KR; Piekarczyk, MS; Llanas, RA; Thomson, JA	0	0	0
FGF signaling inhibitor, SPRY4, is evolutionarily conserved target of WNT signaling pathway in progenitor cells	INTERNATIONAL JOURNAL OF MOLECULAR MEDICINE	2006	Katoh, Y; Katoh, M	0	0	1
Common culture conditions for maintenance and cardiomyocyte differentiation of the human embryonic stem cell lines, BG01 and HUES-7	INTERNATIONAL JOURNAL OF DEVELOPMENTAL BIOLOGY	2006	Denning, C; Allegrucci, C; Priddle, H; Barbadillo-Munoz, MD; Anderson, D; Self, T; Smith, NM; Parkin, CT; Young, LE	0	1	1
Proliferation of cardiomyocytes derived from human embryonic stem cells is mediated via the IGF/PI 3-kinase/Akt signaling pathway	JOURNAL OF MOLECULAR AND CELLULAR CARDIOLOGY	2005	McDevitt, TC; Laflamme, MA; Murry, CE	0	1	1
Megakaryocytes derived from human embryonic stem cells: a genetically tractable system to study megakaryocytopoiesis and integrin function	JOURNAL OF THROMBOSIS AND HAEMOSTASIS	2006	Gaur, M; Kamata, T; Wang, S; Moran, B; Shattil, SJ; Leavitt, AD	0	1	1
Efficient derivation of functional dopaminergic neurons from human embryonic stem cells on a large scale	NATURE PROTOCOLS	2008	Cho, MS; Hwang, DY; Kim, DW	0	1	1
Allopurinol/uricase and ibuprofen enhance engraftment of cardiomyocyte-enriched human embryonic stem celis and improve cardiac function following myocardial injury	EUROPEAN JOURNAL OF CARDIO-THORACIC SURGERY	2006	Kofidis, T; Lebl, DR; Swijnenburg, RJ; Greeve, JM; Klima, U; Gold, J; Xu, CH; Robbins, RC	0	1	1
Transplantation of vascular cells derived from human embryonic stem cells contributes to vascular regeneration after stroke in mice	JOURNAL OF TRANSLATIONAL MEDICINE	2008	Oyamada, N; Itoh, H; Sone, M; Yamahara, K; Miyashita, K; Park, K; Taura, D; Inuzuka, M; Sonoyama, T; Tsujimoto, H; Fukunaga, Y; Tamura, N; Nakao, K	0	1	0
Transcriptional profiling of the developmentally important signalling pathways in human embryonic stem cells	HUMAN REPRODUCTION	2006	Rho, JY; Yu, K; Han, JS; Chae, JI; Koo, DB; Yoon, HS; Moon, SY; Lee, KK; Han, YM	0	1	1
Derivation of human embryonic stem cell lines from embryos obtained after IVF and after PGD for monogenic disorders	HUMAN REPRODUCTION	2006	Mateizel, I; De Temmerman, N; Ullmann, U; Cauffman, G; Sermon, K; Van de Velde, H; De Rycke, M; Degreef, E; Devroey, P; Liebaers, I; Van Steirteghem, A	1	0	1
Primary bone-derived cells induce osteogenic differentiation without exogenous factors in human embryonic stem cells	BIOCHEMICAL AND BIOPHYSICAL RESEARCH COMMUNICATIONS	2006	Ahn, SE; Kim, S; Park, KH; Moon, SH; Lee, HJ; Kim, GJ; Lee, YJ; Park, KH; Cha, KY; Chung, HM	0	1	1
Derivation and characterization of four new human embryonic stem cell lines: the Danish experience	REPRODUCTIVE BIOMEDICINE ONLINE	2006	Lysdahl, H; Gabrielsen, A; Minger, SL; Patel, MJ; Fink, T; Petersen, K; Ebbesen, P; Zachar, V	1	0	1
Identification and functional characterization of an alternative splice variant within the fourth exon of human nanog	EXPERIMENTAL AND MOLECULAR MEDICINE	2005	Kim, JS; Kim, J; Kim, BS; Chung, HY; Lee, YY; Park, CS; Lee, YS; Lee, YH; Chung, IY	0	0	1
Differentiation of human embryonic stem cells into hematopoietic cells by coculture with human fetal liver cells recapitulates the globin switch that occurs early in development	EXPERIMENTAL HEMATOLOGY	2005	Qiu, CH; Hanson, E; Olivier, E; Inada, M; Kaufman, DS; Gupta, S; Bouhassira, EE	0	1	1
Development of functional human embryonic stem cell-derived neurons in mouse brain	PROCEEDINGS OF THE NATIONAL ACADEMY OF SCIENCES OF THE UNITED STATES OF AMERICA	2005	Muotri, AR; Nakashima, K; Toni, N; Sandler, VM; Gage, FH	0	1	1
Temporal and parental-specific expression of imprinted genes in a newly derived Chinese human embryonic stem cell line and embryoid bodies	HUMAN MOLECULAR GENETICS	2006	Sun, BW; Yang, AC; Feng, Y; Sun, YJ; Zhu, YF; Zhang, Y; Jiang, H; Li, CL; Gao, FR; Zhang, ZH; Wang, WC; Kong, XY; Jin, G; Fu, SJ; Jin, Y	1	1	1
Lectin binding profiles of SSEA-4 enriched, pluripotent human embryonic stem cell surfaces	BMC DEVELOPMENTAL BIOLOGY	2005	Venable, A; Mitalipova, M; Lyons, I; Jones, K; Shin, SJ; Pierce, M; Stice, S	0	0	1
Development of antibodies to human embryonic stem cell antigens	BMC DEVELOPMENTAL BIOLOGY	2005	Cai, JL; Olson, JM; Rao, MS; Stanley, M; Taylor, E; Ni, HT	0	1	1
Comparison of the gene expression profile of undifferentiated human embryonic stem cell lines and differentiating embryoid bodies	BMC DEVELOPMENTAL BIOLOGY	2005	Bhattacharya, B; Cai, JL; Luo, YQ; Miura, T; Mejido, J; Brimble, SN; Zeng, XM; Schulz, TC; Rao, MS; Puri, RK	0	1	1
Stable plasmid-based siRNA silencing of gene expression in human embryonic stem cells	STEM CELLS AND DEVELOPMENT	2005	Liu, YP; Dambaeva, SV; Dovzhenko, OV; Garthwaite, MA; Golos, TG	0	0	0
NTera2: A model system to study dopaminergic differentiation of human embryonic stem cells	STEM CELLS AND DEVELOPMENT	2005	Schwartz, CM; Spivak, CE; Baker, SC; McDaniel, TK; Loring, JF; Nguyen, C; Chrest, FJ; Wersto, R; Arenas, E; Zeng, XM; Freed, WJ; Rao, MS	0	1	1
Rescuing human embryonic stem cell research: The blastocyst transfer method	AMERICAN JOURNAL OF BIOETHICS	2005	Liao, SM	0	0	1
Improved cryopreservation of human embryonic stem cells with trehalose	REPRODUCTIVE BIOMEDICINE ONLINE	2005	Wu, CF; Tsung, HC; Zhang, WJ; Wang, Y; Lu, JH; Tang, ZY; Kuang, YP; Jin, W; Cui, L; Liu, W; Cao, YL	1	0	1
Efficient differentiation of human embryonic stem cells to definitive endoderm	NATURE BIOTECHNOLOGY	2005	D`Amour, KA; Agulnick, AD; Eliazer, S; Kelly, OG; Kroon, E; Baetge, EE	0	1	1
Serum-free medium cultivation to improve efficacy in establishment of human embryonic stem cell lines	HUMAN REPRODUCTION	2006	Peng, HM; Chen, GA	1	0	1
Human fibroblast-derived cell lines have characteristics of embryonic stem cells and cells of neuro-ectodermal origin	DIFFERENTIATION	2005	Rieske, P; Krynska, B; Azizi, SA	0	1	1
Analysis of Esg1 expression in pluripotent cells and the germline reveals similarities with Oct4 and Sox2 and differences between human pluripotent cell lines	STEM CELLS	2005	Western, P; Maldonado-Saldivia, J; Van den Bergen, J; Hajkova, P; Saitou, M; Barton, S; Surani, MA	0	0	1
Monitoring differentiation of human embryonic stem cells using real-time PCR	STEM CELLS	2005	Noaksson, K; Zoric, N; Zeng, XM; Rao, MS; Hyllner, J; Semb, H; Kubista, M; Sartipy, P	0	1	1
X-inactivation status varies in human embryonic stem cell lines	STEM CELLS	2005	Hoffman, LM; Hall, L; Batten, JL; Young, H; Pardasani, D; Baetge, EE; Lawrence, J; Carpenter, MK	0	1	1
Defining the role of Wnt/beta-catenin signaling in the survival, proliferation, and self-renewal of human embryonic stem cells	STEM CELLS	2005	Dravid, G; Ye, ZH; Hammond, H; Chen, GB; Pyle, A; Donovan, P; Yu, XB; Cheng, LZ	0	0	1
Heat shock 70-kDa protein 8 isoform 1 is expressed on the surface of human embryonic stem cells and downregulated upon differentiation	STEM CELLS	2005	Son, YS; Park, JH; Kang, YK; Park, JS; Choi, HS; Lim, JY; Lee, JE; Lee, JB; Ko, MS; Kim, YS; Ko, JH; Yoon, HS; Lee, KW; Seong, RH; Moon, SY; Ryu, CJ; Hong, HJ	0	1	1
Primary differentiation in the human blastocyst: Comparative molecular portraits of inner cell mass and trophectoderm cells	STEM CELLS	2005	Adjaye, J; Huntriss, J; Herwig, R; BenKahla, A; Brink, TC; Wierling, C; Hultschig, C; Groth, D; Yaspo, ML; Picton, HM; Gosden, RG; Lehrach, H	1	1	1
Electrophysiological properties of pluripotent human and mouse embryonic stem cells	STEM CELLS	2005	Wang, K; Xue, T; Tsang, SY; Van Huizen, R; Wong, CW; Lai, KW; Ye, ZH; Cheng, LZ; Au, KW; Zhang, J; Li, GR; Lau, CP; Tse, HF; Li, RA	0	0	1
Human ERas gene has an upstream premature polyadenylation signal that results in a truncated, noncoding transcript	STEM CELLS	2005	Kameda, T; Thomson, JA	0	0	1
Essential roles of sphingosine-1-phosphate and platelet-derived growth factor in the maintenance of human embryonic stem cells	STEM CELLS	2005	Pebay, A; Wong, RCB; Pitson, SM; Wolvetang, EJ; Peh, GSL; Filipczyk, A; Koh, KLL; Tellis, I; Nguyen, LTV; Pera, MF	0	0	0
Chemically defined medium supporting cardiomyocyte differentiation of human embryonic stem cells	DIFFERENTIATION	2008	Xu, XQ; Graichen, R; Soo, SY; Balakrishnan, T; Rahmat, SNB; Sieh, S; Tham, SC; Freund, C; Moore, J; Mummery, C; Colman, A; Zweigerdt, R; Davidson, BP	0	1	1
Inhibition of human embryonic stem cell differentiation by mechanical strain	JOURNAL OF CELLULAR PHYSIOLOGY	2006	Saha, S; Lin, J; De Pablo, JJ; Palecek, SP	0	1	1
Growth and differentiation of embryoid bodies derived from human embryonic stem cells: Effect of glucose and basic fibroblast growth factor	BIOLOGY OF REPRODUCTION	2005	Khoo, MLM; McQuade, LR; Smith, MSR; Lees, JG; Sidhu, KS; Tuch, BE	0	1	1
Hematopoietic differentiation of embryoid bodies derived from the human embryonic stem cell line SNUhES3 in co-culture with human bone marrow stromal cells	YONSEI MEDICAL JOURNAL	2005	Kim, SJ; Kim, BS; Ryu, SW; Yoo, JH; Oh, JH; Song, CH; Kim, SH; Choi, DS; Seo, JH; Choi, CW; Shin, SW; Kim, YH; Kim, JS	0	1	1
Enhancer-specified GFP-based FACS purification of human spinal motor neurons from embryonic stem cells	EXPERIMENTAL NEUROLOGY	2005	Roy, NS; Nakano, T; Xuing, L; Kang, J; Nedergaard, M; Goldman, SA	0	1	1
Activin/Nodal and FGF pathways cooperate to maintain pluripotency of human embryonic stem cells	JOURNAL OF CELL SCIENCE	2005	Vallier, L; Alexander, M; Pedersen, RA	0	0	1
Differentiation of Human Embryonic Stem Cells into Immunostimulatory Dendritic Cells under Feeder-Free Culture Conditions	CLINICAL CANCER RESEARCH	2008	Su, Z; Frye, C; Bae, KM; Kelley, V; Vieweg, J	0	1	0
Conservation and variation of gene regulation in embryonic stem cells assessed by comparative genomics	CELL BIOCHEMISTRY AND BIOPHYSICS	2005	Zhan, M; Miura, T; Xu, XR; Rao, MS	0	0	0
Human embryonic stem cell genes OCT4, NANOG, STELLAR, and GDF3 are expressed in both seminoma and breast carcinoma	CANCER	2005	Ezeh, UI; Turek, PJ; Reijo, RA; Clark, AT	0	0	1
Perfusion cultures of human embryonic stem cells	BIOPROCESS AND BIOSYSTEMS ENGINEERING	2005	Fong, WJ; Tan, HL; Choo, A; Oh, SKW	0	0	0
Efficient culture system for human embryonic stem cells using autologous human embryonic stem cell-derived feeder cells	EXPERIMENTAL AND MOLECULAR MEDICINE	2005	Yoo, SJ; Yoon, BS; Kim, JM; Song, JM; Rohl, SI; You, S; Yoon, HS	0	1	0
Cellular differentiation hierarchies in normal and culture-adapted human embryonic stem cells	HUMAN MOLECULAR GENETICS	2005	Enver, T; Soneji, S; Joshi, C; Brown, J; Iborra, F; Orntoft, T; Thykjaer, T; Maltby, E; Smith, K; Abu Dawud, R; Jones, M; Matin, M; Gokhale, P; Draper, J; Andrews, PW	0	1	0
Derivation of cranial neural crest-like cells from human embryonic stem cells	BIOCHEMICAL AND BIOPHYSICAL RESEARCH COMMUNICATIONS	2008	Zhou, Y; Snead, ML	0	1	0
Late-adhering human embryonic stem cell clumps during serial passage can yield morphologically `normal-looking` colonies	ANNALS OF CLINICAL AND LABORATORY SCIENCE	2005	Heng, BC; Liu, H; Cao, T	0	0	0
Derivation and growing human embryonic stem cells on feeders derived from themselves	STEM CELLS	2005	Wang, Q; Fang, ZF; Jin, F; Lu, Y; Gai, H; Sheng, HZ	1	0	0
Methods for derivation of human embryonic stem cells	STEM CELLS	2005	Kim, HS; Oh, SK; Park, YB; Ahn, HJ; Sung, KC; Kang, MJ; Lee, LA; Suh, CS; Kim, SH; Kim, DW; Moon, SY	1	0	0
Differentiation of human embryonic stem cells to neural lineages in adherent culture by blocking bone morphogenetic protein signaling	STEM CELLS	2005	Gerrard, L; Rodgers, L; Cui, W	0	1	1
Gene expression signatures of seven individual human embryonic stem cell lines	STEM CELLS	2005	Skottman, H; Mikkola, M; Lundin, K; Olsson, C; Stromberg, AM; Tuuri, T; Otonkoski, T; Hovatta, O; Lahesmaa, R	0	0	0
Immunosuppressive therapy mitigates immunological rejection of human embryonic stem cell xenografts	PROCEEDINGS OF THE NATIONAL ACADEMY OF SCIENCES OF THE UNITED STATES OF AMERICA	2008	Swijnenburg, RJ; Schrepfer, S; Govaert, JA; Cao, F; Ransohoff, K; Sheikh, AY; Haddad, M; Connolly, AJ; Davis, MM; Robbins, RC; Wu, JC	0	0	1
Comparative genomics on ROR1 and ROR2 orthologs	ONCOLOGY REPORTS	2005	Katoh, M; Katoh, M	0	1	0
Human embryonic stem cell-derived NK cells acquire functional receptors and cytolytic activity	JOURNAL OF IMMUNOLOGY	2005	Woll, PS; Martin, CH; Miller, JS; Kaufman, DS	0	1	1
Generation of functional erythrocytes from human embryonic stem cell-derived definitive hematopoiesis	PROCEEDINGS OF THE NATIONAL ACADEMY OF SCIENCES OF THE UNITED STATES OF AMERICA	2008	Ma, F; Ebihara, Y; Umeda, K; Sakai, H; Hanada, S; Zhang, H; Zaike, Y; Tsuchida, E; Nakahata, T; Nakauchi, H; Tsuji, K	0	0	0
Human embryonic stem cells: towards therapies for cardiac disease. Derivation of a Dutch human embryonic stem cell line	REPRODUCTIVE BIOMEDICINE ONLINE	2005	de Stolpel, AV; van den Brink, S; van Rooijen, M; Oostwaard, DWV; van Inzen, W; Slaper-Cortenbach, I; Fauser, B; van den Hout, N; Weima, S; Passier, R; Smith, N; Denning, C; Mummery, C	0	1	1
Derivation of embryonic stem cell line from frozen human embryos and neural differentiation	NEUROREPORT	2008	Tan, JC; Li, Y; Qu, WY; Liu, LY; Jiang, L; Sun, KL	0	1	0
Distinctive nuclear organisation of centromeres and regions involved in pluripotency in human embryonic stem cells	JOURNAL OF CELL SCIENCE	2005	Wiblin, AE; Cui, W; Clark, AJ; Bickmore, WA	0	0	0
Signals from the embryonic mouse pancreas induce differentiation of human embryonic stem cells into insulin-producing beta-cell-like cells	DIABETES	2005	Brolen, GKC; Heins, N; Edsbagge, J; Semb, H	0	1	1
The expression of mitochondrial DNA transcription factors during early cardiomyocyte in vitro differentiation from human embryonic stem cells	CLONING AND STEM CELLS	2005	St John, JC; Ramalho-Santos, J; Gray, HL; Petrosko, P; Rawe, VY; Navara, CS; Simerly, CR; Schatten, GP	0	1	1
Downregulation of NANOG induces differentiation of human embryonic stem cells to extraembryonic lineages	STEM CELLS	2005	Hyslop, L; Stojkovic, M; Armstrong, L; Walter, T; Stojkovic, P; Przyborski, S; Herbert, M; Murdoch, A; Strachan, T; Lako, M	0	1	1
Expression and potential role of fibroblast growth factor 2 and its receptors in human embryonic stem cells	STEM CELLS	2005	Dvorak, P; Dvorakova, D; Koskova, S; Vodinska, M; Najvirtova, M; Krekac, D; Hampl, A	0	0	0
Comparative genomics on SNAI1, SNAI2, and SNAI3 orthologs	ONCOLOGY REPORTS	2005	Katoh, M; Katoh, M	0	0	0
Nanoparticles for Gene Transfer to Human Embryonic Stem Cell Colonies	NANO LETTERS	2008	Green, JJ; Zhou, BY; Mitalipova, MM; Beard, C; Langer, R; Jaenisch, R; Anderson, DG	0	0	0
Genomic alterations in cultured human embryonic stem cells	NATURE GENETICS	2005	Maitra, A; Arking, DE; Shivapurkar, N; Ikeda, M; Stastny, V; Kassauei, K; Sui, GP; Cutler, DJ; Liu, Y; Brimble, SN; Noaksson, K; Hyllner, J; Schulz, TC; Zeng, XM; Freed, WJ; Crook, J; Abraham, S; Colman, A; Sartipy, P; Matsui, SI; Carpenter, M;	1	0	0
Core transcriptional regulatory circuitry in human embryonic stem cells	CELL	2005	Boyer, LA; Lee, TI; Cole, MF; Johnstone, SE; Levine, SS; Zucker, JR; Guenther, MG; Kumar, RM; Murray, HL; Jenner, RG; Gifford, DK; Melton, DA; Jaenisch, R; Young, RA	0	1	1
Embryological approach to studies of stem cells	BULLETIN OF EXPERIMENTAL BIOLOGY AND MEDICINE	2005	Khlystova, ZS; Kalinina, II	0	1	1
Overexpression of SOX9 in mouse embryonic stem cells directs the immediate chondrogenic commitment	EXPERIMENTAL AND MOLECULAR MEDICINE	2005	Kim, JH; Do, HJ; Yang, HM; Oh, JH; Choi, SJ; Kim, DK; Cha, KY; Chung, HM	1	1	0
Genetic engineering of human embryonic stem cells with lentiviral vectors	STEM CELLS AND DEVELOPMENT	2005	Xiong, C; Tang, DQ; Xie, CQ; Zhang, L; Xu, KF; Thompson, WE; Chou, W; Gibbons, GH; Chang, LJ; Yang, LJ; Chen, YQE	0	0	0
Nucleofection of human embryonic stem cells	STEM CELLS AND DEVELOPMENT	2005	Siemen, H; Nix, M; Endl, E; Koch, P; Itskovitz-Eldor, J; Brustle, O	0	0	0
Basic fibroblast growth factor activates ERK and induces c-Fos in human embryonic stem cell line MizhES1	STEM CELLS AND DEVELOPMENT	2005	Kang, HB; Kim, JS; Kwon, HJ; Nam, KH; Youn, HS; Sok, DE; Lee, Y	0	0	0
Niche-independent symmetrical self-renewal of a mammalian tissue stem cell	PLOS BIOLOGY	2005	Conti, L; Pollard, SM; Gorba, T; Reitano, E; Toselli, M; Biella, G; Sun, YR; Sanzone, S; Ying, QL; Cattaneo, E; Smith, A	0	1	1
Proliferative feeder cells support prolonged expansion of human embryonic stem cells	CELL BIOLOGY INTERNATIONAL	2005	Xie, CQ; Lin, G; Yuan, D; Wang, J; Liu, TC; Lu, GX	0	0	0
In vitro hematopoietic differentiation of human embryonic stem cells induced by co-culture with human bone marrow stromal cells and low dose cytokines	CELL BIOLOGY INTERNATIONAL	2005	Wang, H; Zhao, HP; Lin, G; Xie, CQ; Nie, DS; Wang, QR; Lu, GX	0	1	1
Forced aggregation of defined numbers of human embryonic stem cells into embryoid bodies fosters robust, reproducible hematopoietic differentiation	BLOOD	2005	Ng, ES; Davis, RP; Azzola, L; Stanley, EG; Elefanty, AG	0	1	1
Expansion of human embryonic stem cells in defined serum-free medium devoid of animal-derived products	BIOTECHNOLOGY AND BIOENGINEERING	2005	Li, Y; Powell, S; Brunette, E; Lebkowski, J; Mandalam, R	0	0	0
Dopaminergic neurons derived from BG01V2, a variant of human embryonic stem cell line BG01	RESTORATIVE NEUROLOGY AND NEUROSCIENCE	2008	Vazin, T; Chen, J; Spivak, CE; Amable, R; Gabitzsch, E; Lee, CT; Lupica, CR; Freed, WJ	0	1	0
Formation of human myocardium in the rat heart from human embryonic stem cells	AMERICAN JOURNAL OF PATHOLOGY	2005	Laflamme, MA; Gold, J; Xu, CH; Hassanipour, M; Rosler, E; Police, S; Muskheli, V; Murry, CE	0	1	1
Comparative analysis of sequence-specific DNA recombination systems in human embryonic stem cells	STEM CELLS	2005	Tan, SM; Droge, P	0	0	0
Human-serum matrix supports undifferentiated growth of human embryonic stem cells	STEM CELLS	2005	Stojkovic, P; Lako, M; Przyborski, S; Stewart, R; Armstrong, L; Evans, J; Zhang, X; Stojkovic, M	0	0	0
Generation of peripheral sensory and sympathetic neurons and neural crest cells from human embryonic stem cells	STEM CELLS	2005	Pomp, O; Brokhman, I; Ben-Dor, I; Reubinoff, B; Goldstein, RS	0	1	1
Nuclear reprogramming of somatic cells after fusion with human embryonic stem cells	SCIENCE	2005	Cowan, CA; Atienza, J; Melton, DA; Eggan, K	1	0	0
Derivation of neural precursors from human embryonic stem cells in the presence of noggin	MOLECULAR AND CELLULAR NEUROSCIENCE	2005	Itsykson, P; Ilouz, N; Turetsky, T; Goldstein, RS; Pera, MF; Fishbein, I; Segal, M; Reubinoff, BE	0	1	1
Generating oocytes and sperm from embryonic stem cells	SEMINARS IN REPRODUCTIVE MEDICINE	2005	Kehler, J; Hubner, K; Garrett, S; Scholer, HR	0	1	0
Osteogenic differentiation within intact human embryoid bodies result in a marked increase in osteocalcin secretion after 12 days of in vitro culture, and formation of morphologically distinct nodule-like structures	TISSUE & CELL	2005	Cao, T; Heng, BC; Ye, CP; Liu, H; Toh, WS; Robson, P; Li, P; Hong, YH; Stanton, LW	0	1	0
Derivation of a human blastocyst after heterologous nuclear transfer to donated oocytes	REPRODUCTIVE BIOMEDICINE ONLINE	2005	Stojkovic, M; Stojkovic, P; Leary, C; Hall, VJ; Armstrong, L; Herbert, M; Nesbitt, M; Lako, M; Murdoch, A	1	0	0
Comparative genomics on SFRP1 orthologs	INTERNATIONAL JOURNAL OF ONCOLOGY	2005	Katoh, Y; Katoh, M	0	1	1
Comparative genomics on DKK2 and DKK4 orthologs	INTERNATIONAL JOURNAL OF MOLECULAR MEDICINE	2005	Katoh, Y; Katoh, M	0	1	1
Comparative genomics on FGF8, FGF17, and FGF18 orthologs	INTERNATIONAL JOURNAL OF MOLECULAR MEDICINE	2005	Katoh, M; Katoh, M	0	1	1
Comparing independent microarray studies: the case of human embryonic stem cells	BMC GENOMICS	2005	Suarez-Farinas, M; Noggle, S; Heke, M; Hemmati-Brinvanlou, A; Magnasco, MO	0	0	0
Human embryonic stem cell lines derived from the Chinese population	CELL RESEARCH	2005	Fang, ZF; Jin, F; Gai, H; Chen, Y; Wu, L; Liu, AL; Chen, B; Sheng, HZ	1	1	1
DAZL expression in human oocytes, preimplantation embryos and embryonic stem cells	MOLECULAR HUMAN REPRODUCTION	2005	Cauffman, G; Van de Velde, H; Liebaers, I; Van Steireghem, A	1	1	1
The derivation of two additional human embryonic stem cell lines from day 3 embryos with low morphological scores	HUMAN REPRODUCTION	2005	Chen, H; Qian, K; Hu, J; Liu, DH; Lu, WG; Yang, Y; Wang, D; Yan, HJ; Zhang, SM; Zhu, GJ	1	1	1
Use of green fluorescent fusion protein to track activation of the transcription factor osterix during early osteoblast differentiation	BIOCHEMICAL AND BIOPHYSICAL RESEARCH COMMUNICATIONS	2005	Tai, GP; Christodoulou, I; Bishop, AE; Polak, JM	0	1	0
A proposed design for the cryopreservation of intact and adherent human embryonic stem cell colonies	IN VITRO CELLULAR & DEVELOPMENTAL BIOLOGY-ANIMAL	2005	Heng, BC; Bested, SM; Chan, SH; Cao, T	0	0	0
Large-scale propagation of four undifferentiated human embryonic stem cell lines in a feeder-free culture system	DEVELOPMENTAL DYNAMICS	2005	Sjogren-Jansson, E; Zetterstrom, M; Moya, K; Lindqvist, J; Strehl, R; Eriksson, PS	0	0	0
Derivation of multipotent mesenchymal precursors from human embryonic stem cells	PLOS MEDICINE	2005	Barberi, T; Willis, LM; Socci, ND; Studer, L	0	1	1
Cryopreservation of human embryonic stem cells without the use of a programmable freezer	HUMAN REPRODUCTION	2005	Ha, SY; Jee, BC; Suh, CS; Kim, HS; Oh, SK; Kim, SH; Moon, SY	0	0	0
Oct4/Sox2-regulated miR-302 targets cyclin D1 in human embryonic stem cells	MOLECULAR AND CELLULAR BIOLOGY	2008	Card, DAG; Hebbar, PB; Li, LP; Trotter, KW; Komatsu, Y; Mishina, Y; Archer, TK	0	1	0
Cellular manipulation of human embryonic stem cells by TAT-PDX1 protein transduction	MOLECULAR THERAPY	2005	Do Kwon, Y; Oh, SK; Kim, HS; Ku, SY; Kim, SH; Choi, YM; Moon, SY	0	1	0
Reciprocal transcriptional regulation of Pou5f1 and Sox2 via the Oct4/Sox2 complex in embryonic stem cells	MOLECULAR AND CELLULAR BIOLOGY	2005	Chew, JL; Loh, YH; Zhang, WS; Chen, X; Tam, WL; Yeap, LS; Li, P; Ang, YS; Lim, B; Robson, P; Ng, HH	0	1	0
Molecular analysis of cardiomyocytes derived from human embryonic stem cells	DEVELOPMENT GROWTH & DIFFERENTIATION	2005	Segev, H; Kenyagin-Karsenti, D; Fishman, B; Gerecht-Nir, S; Ziskind, A; Amit, M; Coleman, R; Itskovitz-Eldor, J	1	1	0
Human motor neuron differentiation from human embryonic stem cells	STEM CELLS AND DEVELOPMENT	2005	Shin, S; Dalton, S; Stice, SL	0	1	1
Development of a focused microarray to assess human embryonic stem cell differentiation	STEM CELLS AND DEVELOPMENT	2005	Yang, AX; Mejido, J; Luo, YQ; Zeng, XM; Schwartz, C; Wu, TX; Thies, RS; Bhattacharya, B; Han, J; Freed, B; Rao, M; Puri, RK	0	1	0
Transcriptional regulation of Nanog by Oct4 and Sox2	JOURNAL OF BIOLOGICAL CHEMISTRY	2005	Rodda, DJ; Chew, JL; Lim, LH; Loh, YH; Wang, B; Ng, HH; Robson, P	0	0	0
Differentiation of human embryonal carcinomas in vitro and in vivo reveals expression profiles relevant to normal development	CANCER RESEARCH	2005	Skotheim, RI; Lind, GE; Monni, O; Nesland, JM; Abeler, VM; Fossa, SD; Duale, N; Brunborg, G; Kallioniemi, I; Andrews, PW; Lothe, RA	1	1	1
Comparative genomics on Fgf11 orthologs	ONCOLOGY REPORTS	2005	Katoh, Y; Katoh, M	0	0	0
Controlled-rate freezing of human ES cells	BIOTECHNIQUES	2005	Ware, CB; Nelson, AM; Blau, CA	0	1	0
Stimulation of Oct-4 activity by Ewing`s sarcoma protein	STEM CELLS	2005	Lee, JW; Rhee, BK; Bae, GY; Han, YM; Kim, JH	0	1	0
No evidence for infection of human embryonic stem cells by feeder cell-derived murine leukemia viruses	STEM CELLS	2005	Amit, M; Winkler, ME; Menke, S; Bruning, E; Buscher, K; Denner, J; Haverich, A; Itskovitz-Eldor, J; Martin, U	0	0	0
Increased cardiomyocyte differentiation from human embryonic stem cells in serum-free cultures	STEM CELLS	2005	Passier, R; Oostwaard, DWV; Snapper, J; Kloots, J; Hassink, RJ; Kuijk, E; Roelen, B; De La Riviere, AB; Mummery, C	0	1	0
Directed differentiation of dopaminergic neuronal subtypes from human embryonic stem cells	STEM CELLS	2005	Yan, YP; Yang, DL; Zarnowska, ED; Du, ZW; Werbel, B; Valliere, C; Pearce, RA; Thomson, JA; Zhang, SC	0	1	0
A high-efficiency system for the generation and study of human induced pluripotent stem cells	CELL STEM CELL	2008	Maherali, N; Ahfeldt, T; Rigamonti, A; Utikal, J; Cowan, C; Hochedlinger, K	1	1	0
Human embryonic stem cell methyl cycle enzyme expression: modelling epigenetic programming in assisted reproduction?	REPRODUCTIVE BIOMEDICINE ONLINE	2005	Steele, W; Allegrucci, C; Singh, R; Lucas, E; Priddle, H; Denning, C; Sinclair, K; Young, L	0	1	0
Generation of hematopoietic repopulating cells from human embryonic stem cells independent of ectopic HOXB4 expression	JOURNAL OF EXPERIMENTAL MEDICINE	2005	Wang, LS; Menendez, P; Shojaei, F; Li, L; Mazurier, F; Dick, JE; Cerdan, C; Levac, K; Bhatia, M	0	1	0
Cell cycle-dependent variation of a CD133 epitope in human embryonic stem cell, colon cancer, and melanoma cell lines	CANCER RESEARCH	2008	Jaksch, M; Munera, J; Bajpai, R; Terskikh, A; Oshima, RG	0	0	0
Neurotrophin-induced differentiation of human embryonic stem cells on three-dimensional polymeric scaffolds	TISSUE ENGINEERING	2005	Levenberg, S; Burdick, JA; Kraehenbuehl, T; Langer, R	0	1	1
PA6-induced human embryonic stem cell-derived neurospheres: a new source of human peripheral sensory neurons and neural crest cells	BRAIN RESEARCH	2008	Pomp, O; Brokhman, I; Ziegler, L; Almog, M; Korngreen, A; Tavian, M; Goldstein, RS	0	1	1
Human embryonic stem cell-derived oligodendrocyte progenitor cell transplants remyelinate and restore locomotion after spinal cord injury	JOURNAL OF NEUROSCIENCE	2005	Keirstead, HS; Nistor, G; Bernal, G; Totoiu, M; Cloutier, F; Sharp, K; Steward, O	0	1	0
Methods for expansion of human embryonic stem	STEM CELLS	2005	Oh, SK; Kim, HS; Park, YB; Seol, HW; Kim, YY; Cho, MS; Ku, SY; Choi, YM; Kim, DW; Moon, SY	0	1	0
Migration and differentiation of neural precursors derived from human embryonic stem cells in the rat brain	NATURE BIOTECHNOLOGY	2005	Tabar, V; Panagiotakos, G; Greenberg, ED; Chan, BK; Sadelain, M; Gutin, PH; Studer, L	0	1	0
Serum-free derivation of human embryonic stem cell lines on human placental fibroblast feeders	FERTILITY AND STERILITY	2005	Genbacev, O; Krtolica, A; Zdravkovic, PDUT; Zdravkovic, T; Brunette, E; Powell, S; Nath, A; Caceres, E; McMaster, M; McDonagh, S; Li, Y; Mandalam, R; Lebkowski, J; Fisher, SL	0	1	0
Establishment and characterization of new human embryonic stem cell lines	REPRODUCTIVE BIOMEDICINE ONLINE	2005	Findikli, N; Kahraman, S; Akcin, O; Sertyel, S; Candan, Z	0	1	1
BGO1V: A variant human embryonic stem cell line which exhibits rapid growth after passaging and reliable dopaminergic differentiation	RESTORATIVE NEUROLOGY AND NEUROSCIENCE	2004	Zeng, XM; Chen, J; Liu, Y; Luo, YQ; Schulz, TC; Robins, AJ; Rao, MS; Freed, WJ	0	1	0
Human embryonic stem cells derived without feeder cells	LANCET	2005	Klimanskaya, I; Chung, Y; Meisner, L; Johnson, J; West, MD; Lanza, R	0	1	0
Development of defined media for the serum-free expansion of primary keratinocytes and human embryonic stem cells	TISSUE ENGINEERING PART C-METHODS	2008	Richards, S; Leavesley, D; Topping, G; Upton, Z	0	0	0
TGF beta/activin/nodal signaling is necessary for the maintenance of pluripotency in human embryonic stem	DEVELOPMENT	2005	James, D; Levine, AJ; Besser, D; Hemmati-Brivanlou, A	0	0	0
Noggin and bFGF cooperate to maintain the pluripotency of human embryonic stem cells in the absence of feeder layers	BIOCHEMICAL AND BIOPHYSICAL RESEARCH COMMUNICATIONS	2005	Wang, GW; Zhang, H; Zhao, Y; Li, H; Cai, J; Wang, PG; Meng, S; Feng, JB; Miao, CL; Ding, MX; Li, DS; Deng, HK	0	1	1
Identification of developmental pluripotency associated 5 expression in human pluripotent stem cells	STEM CELLS	2005	Kim, SK; Suh, MR; Yoon, HS; Lee, JB; Oh, SK; Moon, SY; Moon, SH; Lee, JY; Hwang, JH; Cho, WJ; Kim, KS	0	1	0
High-resolution analysis of the subtelomeric regions of human embryonic stem cells	STEM CELLS	2005	Darnfors, C; Flodin, A; Andersson, K; Caisander, G; Lindqvist, J; Hyllner, J; Wahlstrom, J; Sartipy, P	0	1	0
Activin A maintains pluripotency of human embryonic stem cells in the absence of feeder layers	STEM CELLS	2005	Beattie, GM; Lopez, AD; Bucay, N; Hinton, A; Firpo, MT; King, CC; Hayek, A	0	1	0
Novel noncoding antisense RNA transcribed from human anti-NOS2A locus is differentially regulated during neuronal differentiation of embryonic stem cells	RNA-A PUBLICATION OF THE RNA SOCIETY	2008	Korneev, SA; Korneeva, EI; Lagarkova, MA; Kiselev, SL; Critchley, G; O`Shea, M	0	1	0
Derivation of human embryonic stem cell lines in serum replacement medium using postnatal human fibroblasts as feeder cells	STEM CELLS	2005	Inzunza, J; Gertow, K; Stromberg, MA; Matilainen, E; Blennow, E; Skottman, H; Wolbank, S; Ahrlund-Richter, L; Hovatta, O	0	1	0
Mir-302 reprograms human skin cancer cells into a pluripotent ES-cell-like state	RNA-A PUBLICATION OF THE RNA SOCIETY	2008	Lin, SL; Chang, DC; Chang-Lin, S; Lin, CH; Wu, DTS; Chen, DT; Ying, SY	1	1	1
Low O-2 tensions and the prevention of differentiation of hES cells	PROCEEDINGS OF THE NATIONAL ACADEMY OF SCIENCES OF THE UNITED STATES OF AMERICA	2005	Ezashi, T; Das, P; Roberts, RM	0	1	0
The hESC line Envy expresses high levels of GFP in all differentiated progeny	NATURE METHODS	2005	Costa, M; Dottori, M; Ng, E; Hawes, SM; Sourris, K; Jamshidi, P; Pera, MF; Elefanty, AG; Stanley, EG	0	1	1
High-efficiency RNA interference in human embryonic stem cells	STEM CELLS	2005	Zaehres, H; Lensch, MW; Daheron, L; Stewart, SA; Itskovitz-Eldor, J; Daley, GQ	0	1	0
An autogeneic feeder cell system that efficiently supports growth of undifferentiated human embryonic stem cells	STEM CELLS	2005	Stojkovic, P; Lako, M; Stewart, R; Przyborski, S; Armstrong, L; Evans, J; Murdoch, A; Strachan, T; Stojkovic, M	0	1	0
Hydrophobic surfaces for enhanced differentiation of embryonic stem cell-derived embryoid bodies	PROCEEDINGS OF THE NATIONAL ACADEMY OF SCIENCES OF THE UNITED STATES OF AMERICA	2008	Valamehr, B; Jonas, SJ; Polleux, J; Qiao, R; Guo, SL; Gschweng, EH; Stiles, B; Kam, K; Luo, TJM; Witte, ON; Liu, X; Dunn, B; Wu, H	0	1	0
Basic fibroblast growth factor supports undifferentiated human embryonic stem cell growth without conditioned medium	STEM CELLS	2005	Xu, CH; Rosler, E; Jiang, JJ; Lebkowski, JS; Gold, JD; O`Sullivan, C; Delavan-Boorsma, K; Mok, M; Bronstein, A; Carpenter, MK	0	1	0
Efficient gene delivery in differentiated human embryonic stem cells	EXPERIMENTAL AND MOLECULAR MEDICINE	2005	Kim, JH; Do, HJ; Choi, SJ; Choi, HJ; Park, KH; Yang, HM; Lee, SH; Kim, DK; Kwack, K; Oh, SK; Moon, SY; Cha, KY; Chung, HM	0	1	1
Generation of a human embryonic stem cell line encoding the cystic fibrosis mutation Delta F508, using preimplantation genetic diagnosis	REPRODUCTIVE BIOMEDICINE ONLINE	2005	Pickering, SJ; Minger, SL; Patel, M; Taylor, H; Black, C; Burns, CJ; Ekonomou, A; Braude, PR	0	0	1
Reduced mitotic activity at the periphery of human embryonic stem cell colonies cultured in vitro with mitotically-inactivated murine embryonic fibroblast feeder cells	CELL BIOCHEMISTRY AND FUNCTION	2005	Heng, BC; Cao, T; Liu, H; Rufaihah, AJ	0	1	0
Basic FGF and suppression of BMP signaling sustain undifferentiated proliferation of human ES cells	NATURE METHODS	2005	Xu, RH; Peck, RM; Li, DS; Feng, XZ; Ludwig, T; Thomson, JA	0	1	0
Comparative characteristics of three human embryonic stem cell lines	MOLECULES AND CELLS	2005	Lee, JB; Kim, JM; Kim, SJ; Park, JH; Hong, SH; Roh, SI; Kim, MK; Yoon, HS	0	1	0
Efficient derivation of new human embryonic stem cell lines	MOLECULES AND CELLS	2005	Kim, SJ; Lee, JE; Park, JH; Lee, JB; Kim, JM; Yoon, BS; Song, JM; Roh, SI; Kim, CG; Yoon, HS	1	1	0
Octamer and Sox elements are required for transcriptional cis regulation of Nanog gene expression	MOLECULAR AND CELLULAR BIOLOGY	2005	Kuroda, T; Tada, M; Kubota, H; Kimura, H; Hatano, S; Suemori, H; Nakatsuji, N; Tada, T	0	1	0
Site-specific, Rep-mediated integration of the intact beta-globin locus in the human erythroleukaemic cell line K562	GENE THERAPY	2008	Howden, SE; Voullaire, L; Wardan, H; Williamson, R; Vadolas, J	0	0	1
Feeder cell density - A key parameter in human embryonic stem cell culture	IN VITRO CELLULAR & DEVELOPMENTAL BIOLOGY-ANIMAL	2004	Heng, BC; Liu, H; Cao, T	0	1	0
Differentiation of human embryonic stem cells occurs through symmetric cell division	STEM CELLS	2005	Zwaka, TP; Thompson, JA	0	1	0
Transcriptome profiling of human and murine ESCs identifies divergent paths required to maintain the stem cell state	STEM CELLS	2005	Wei, CL; Miura, T; Robson, P; Lim, SK; Xu, XQ; Lee, MYC; Gupta, S; Stanton, L; Luo, YQ; Schmitt, J; Thies, S; Khrebtukova, I; Zhou, DX; Liu, ET; Ruan, YJ; Rao, M; Lim, B	0	1	0
Derivation and characterization of new human embryonic stem cell lines: SNUhES1, SNUhES2, and SNUhES3	STEM CELLS	2005	Oh, SK; Kim, HS; Ahn, HJ; Seol, HW; Kim, YY; Park, YB; Yoon, CJ; Kim, DW; Kim, SH; Moon, SY	0	1	1
Human embryonic stem cells express an immunogenic nonhuman sialic acid	NATURE MEDICINE	2005	Martin, MJ; Muotri, A; Gage, F; Varki, A	0	1	0
Specification of motoneurons from human embryonic stem cells	NATURE BIOTECHNOLOGY	2005	Li, XJ; Du, ZW; Zarnowska, ED; Pankratz, M; Hansen, LO; Pearce, RA; Zhang, SC	0	1	0
In vitro and in vivo analyses of human embryonic stem cell-derived dopamine neurons	JOURNAL OF NEUROCHEMISTRY	2005	Park, CH; Minn, YK; Lee, JY; Choi, DH; Chang, MY; Shim, JW; Ko, JY; Koh, HC; Kang, MJ; Kang, JS; Rhie, DJ; Lee, YS; Son, H; Moon, SY; Kim, KS; Lee, SH	0	1	1
CECR2, a protein involved in neurulation, forms a novel chromatin remodeling complex with SNF2L	HUMAN MOLECULAR GENETICS	2005	Banting, GS; Barak, O; Ames, TM; Burnham, AC; Kardel, MD; Cooch, NS; Davidson, CE; Godbout, R; McDermid, HE; Shiekhattar, R	0	1	0
Establishment of human embryonic stem cell line from gamete donors	CHINESE MEDICAL JOURNAL	2005	Li, T; Zhou, C; Mai, Q; Zhuang, G	1	1	1
Molecular profiling reveals similarities and differences between primitive subsets of hematopoietic cells generated in vitro from human embryonic stem cells and in vivo during embryogenesis	EXPERIMENTAL HEMATOLOGY	2008	Salvagiotto, G; Zhao, Y; Vodyanik, M; Ruotti, V; Stewart, R; Marra, M; Thomson, J; Eaves, C; Slukvin, I	0	1	0
Establishment of human embryonic stem cell line stably expressing Epstein-Barr virus-encoded nuclear antigen 1	ACTA BIOCHIMICA ET BIOPHYSICA SINICA	2005	Ren, CP; Zhao, M; Shan, WJ; Yang, XY; Yin, ZH; Jiang, XJ; Zhang, HB; Yao, KT	0	1	0
A simple and efficient cryopreservation method for primate embryonic stem cells	INTERNATIONAL JOURNAL OF DEVELOPMENTAL BIOLOGY	2004	Fujioka, T; Yasuchika, K; Nakamura, Y; Nakatsuji, N; Suemori, H	0	1	0
Diverse hematopoietic potentials of five human embryonic stem cell lines	EXPERIMENTAL CELL RESEARCH	2008	Chang, KH; Nelson, AM; Fields, PA; Hesson, JL; Ulyanova, T; Cao, H; Nakamoto, B; Ware, CB; Papayannopoulou, T	0	1	1
Human embryonic stem cell lines with genetic disorders	REPRODUCTIVE BIOMEDICINE ONLINE	2005	Verlinsky, Y; Strelchenko, N; Kukharenko, V; Rechitsky, S; Verlinsky, O; Galat, V; Kuliev, A	0	0	1
Contribution of the PI3K/Akt/PKB signal pathway to maintenance of self-renewal in human embryonic stem cells	FEBS LETTERS	2005	Kim, SJ; Cheon, SH; Yoo, SJ; Kwon, J; Park, JH; Kim, CG; Rhee, K; You, S; Lee, JY; Roh, SI; Yoon, HS	0	1	0
Vascular gene expression and phenotypic correlation during differentiation of human embryonic stem cells	DEVELOPMENTAL DYNAMICS	2005	Gerecht-Nir, S; Dazard, JE; Golan-Mashiach, M; Osenberg, S; Botvinnik, A; Amariglio, N; Domany, E; Rechavi, G; Givol, D; Itskovitz-Eldor, J	0	1	0
An overview of drug screening using primary and embryonic stem cells	COMBINATORIAL CHEMISTRY & HIGH THROUGHPUT SCREENING	2008	Eglen, RM; Gilchrist, A; Reisine, T	0	1	1
A novel cell-surface marker found on human embryonic hepatoblasts and a subpopulation of hepatic biliary epithelial cells	STEM CELLS	2005	Stamp, L; Crosby, HA; Hawes, SM; Strain, AJ; Pera, MF	0	1	1
Musculoskeletal differentiation of cells derived from human embryonic germ cells	STEM CELLS	2005	Kim, MS; Hwang, NS; Lee, J; Kim, TK; Leong, K; Shamblott, MJ; Gearhart, J; Elisseeff, J	0	1	0
Stably transfected human embryonic stem cell clones express OCT4-specific green fluorescent protein and maintain self-renewal and pluripotency	STEM CELLS	2005	Gerrard, L; Zhao, DB; Clark, AJ; Cui, W	1	1	0
Cultures of human embryonic stem cells: serum replacement medium or serum-containing media and the effect of basic fibroblast growth factor	REPRODUCTIVE BIOMEDICINE ONLINE	2004	Koivisto, H; Hyvarinen, M; Stromberg, AM; Inzunza, J; Matilainen, E; Mikkola, M; Hovatta, O; Teerijoki, H	0	1	0
Pluripotential competence of cells associated with Nanog activity	MECHANISMS OF DEVELOPMENT	2005	Hatano, S; Tada, M; Kimura, H; Yamaguchi, S; Kono, T; Nakano, T; Suemori, H; Nakatsuji, N; Tada, T	0	1	0
Human embryonic stem cells differentiate into oligodendrocytes in high purity and myelinate after spinal cord transplantation	GLIA	2005	Nistor, GI; Totoiu, MO; Haque, N; Carpenter, MK; Keirstead, HS	0	1	0
Human embryonic stem cell-derived CD34(+) cells: efficient production in the coculture with OP9 stromal cells and analysis of lymphohematopoietic potential	BLOOD	2005	Vodyanik, MA; Bork, JA; Thomson, JA; Slukvin, II	0	1	0
Karyotypic stability, genotyping, differentiation, feeder-free maintenance, and gene expression sampling in three human embryonic stem cell lines derived prior to August 9, 2001	STEM CELLS AND DEVELOPMENT	2004	Brimble, SN; Zeng, XM; Weiler, DA; Luo, YQ; Liu, Y; Lyons, IG; Freed, WJ; Robins, AJ; Rao, MS; Schulz, TC	0	1	0
Maintenance of pluripotency in human embryonic stem cells stably over-expressing enhanced green fluorescent protein	STEM CELLS AND DEVELOPMENT	2004	Liu, YP; Dovzhenko, OV; Garthwaite, MA; Dambaeva, SV; Durning, M; Pollastrini, LM; Golos, TG	0	1	0
Monitoring early differentiation events in human embryonic stem cells by massively parallel signature sequencing and expressed sequence tag scan	STEM CELLS AND DEVELOPMENT	2004	Miura, T; Luo, YQ; Khrebtukova, I; Brandenberger, R; Zhou, DX; Thies, RS; Vasicek, T; Young, H; Lebkowski, J; Carpenter, MK; Rao, MS	0	1	0
Expression of estrogen receptor-alpha and -beta, glucocorticoid receptor, and progesterone receptor genes in human embryonic stem cells and embryoid bodies	MOLECULES AND CELLS	2004	Hong, SH; Nah, HY; Lee, YJ; Lee, JW; Park, JH; Kim, SJ; Lee, JB; Yoon, HS; Kim, CH	0	1	0
Retroviral transduction of hematopoietic cells differentiated from human embryonic stem cell-derived CD45(neg) PFV hemogenic precursors	MOLECULAR THERAPY	2004	Menendez, P; Wang, LS; Chadwick, K; Li, L; Bhatia, M	0	1	1
Functional integration of electrically active cardiac derivatives from genetically engineered human embryonic stem cells with quiescent recipient ventricular cardiomyocytes - Insights into the development of cell-based pacemakers	CIRCULATION	2005	Xue, T; Cho, HC; Akar, FG; Tsang, SY; Jones, SP; Marban, E; Tomaselli, GF; Li, RA	0	1	1
Derivation of the first Swiss human embryonic stem cell line from a single blastomere of an arrested four-cell-stage embryo	SWISS MEDICAL WEEKLY	2008	Feki, A; Bosman, A; Dubuisson, JB; Irion, O; Daboun, S; Pelte, MF; Hovatta, O; Jaconi, ME	1	1	0
Differentiation of human embryonic stem cells to dopaminergic neurons in serum-free suspension culture	STEM CELLS	2004	Schulz, TC; Noggle, SA; Palmarini, GM; Weiler, DA; Lyons, IG; Pensa, KA; Meedeniya, ACB; Davidson, BP; Lambert, NA; Condie, BG	0	1	0
Transplantation of human embryonic stem cell-derived neural progenitors improves behavioral deficit in Parkinsonian rats	STEM CELLS	2004	Ben-Hur, T; Idelson, M; Khaner, H; Pera, M; Reinhartz, E; Itzik, A; Reubinoff, BE	0	1	1
Available human feeder cells for the maintenance of human embryonic stem cells	REPRODUCTION	2004	Lee, JB; Song, JM; Lee, JE; Park, JH; Kim, SJ; Kang, SM; Kwon, JN; Kim, MK; Roh, SI; Yoon, HS	0	1	0
Establishment and maintenance of human embryonic stem cell lines on human feeder cells derived from uterine endometriurn under serum-free condition	BIOLOGY OF REPRODUCTION	2005	Lee, JB; Lee, JE; Park, JH; Kim, SJ; Kim, MK; Roh, SI; Yoon, HS	0	1	0
Recombinant vitronectin is a functionally defined substrate that supports human embryonic stem cell self-renewal via alpha V beta 5 integrin	STEM CELLS	2008	Braam, SR; Zeinstra, L; Litjens, S; Ward-van Oostwaard, D; van den Brink, S; van Laake, L; Lebrin, F; Kats, P; Hochstenbach, R; Passier, R; Sonnenberg, A; Mummery, CL	0	0	0
Selective apoptosis of pluripotent mouse and human stem cells by novel ceramide analogues prevents teratoma formation and enriches for neural precursors in ES cell-derived neural transplants	JOURNAL OF CELL BIOLOGY	2004	Bieberich, E; Silva, J; Wang, GH; Krishnamurthy, K; Condie, BG	0	1	0
Characterization of KIF7 gene in silico	INTERNATIONAL JOURNAL OF ONCOLOGY	2004	Katoh, Y; Katoh, M	0	0	0
Human embryonic stem cells have enhanced repair of multiple forms of DNA damage	STEM CELLS	2008	Maynard, S; Swistowska, AM; Lee, JW; Liu, Y; Liu, ST; Da Cruz, AB; Rao, M; de Souza-Pinto, NC; Zeng, XM; Bohr, VA	0	0	0
In vitro differentiation and in vivo mineralization of osteogenic cells derived from human embryonic stem cells	TISSUE ENGINEERING	2004	Bielby, RC; Boccaccini, AR; Polak, JM; Buttery, LDK	0	1	1
Divergent action potential morphologies reveal nonequilibrium properties of human cardiac Na channels	CARDIOVASCULAR RESEARCH	2004	Magyar, J; Kiper, CE; Dumaine, R; Burgess, DE; Banyasz, T; Satin, J	0	0	0
Vascular development in early human embryos and in teratomas derived from human embryonic stem cells	BIOLOGY OF REPRODUCTION	2004	Gerecht-Nir, S; Osenberg, S; Nevo, O; Ziskind, A; Coleman, R; Itskovitz-Eldor, J	0	1	0
Control of human embryonic stem cell colony and aggregate size heterogeneity influences differentiation trajectories	STEM CELLS	2008	Bauwens, CL; Peerani, R; Niebruegge, S; Woodhouse, KA; Kumacheva, E; Husain, M; Zandstra, PW	0	1	0
Presence of functional gap junctions in human embryonic stem cells	STEM CELLS	2004	Wong, RCB; Pebay, A; Nguyen, LTV; Koh, KLL; Pera, MF	0	1	0
Dopaminergic differentiation of human embryonic stem cells	STEM CELLS	2004	Zeng, XM; Cai, JL; Chen, J; Luo, YQ; You, ZB; Fotter, E; Wang, Y; Harvey, B; Miura, T; Backman, C; Chen, GJ; Rao, MS; Freed, WJ	0	1	0
Effects of type IV collagen and laminin on the cryopreservation of human embryonic stem cells	STEM CELLS	2004	Kim, SJ; Park, JH; Lee, JE; Kim, JM; Lee, JB; Moon, SY; Il Roh, S; Kim, CG; Yoon, HS	0	1	0
Immortalized fibroblast-like cells derived from human embryonic stem cells support undifferentiated cell growth	STEM CELLS	2004	Xu, CH; Jiang, JJ; Sottile, V; McWhir, J; Lebkowski, J; Carpenter, MK	0	1	0
Temporal gene expression during differentiation of human embryonic stem cells and embryoid bodies	HUMAN REPRODUCTION	2004	Dvash, T; Mayshar, Y; Barker, D; Yanuka, O; Kotkow, KJ; Rubin, LL; Benvenisty, N; Eiges, R	0	1	0
Cytokine requirements differ for stroma and embryoid body-mediated hematopoiesis from human embryonic stem cells	EXPERIMENTAL HEMATOLOGY	2004	Tian, XH; Morris, JK; Linehan, JL; Kaufman, DS	0	1	0
Nodal inhibits differentiation of human embryonic stem cells along the neuroectodermal default pathway	DEVELOPMENTAL BIOLOGY	2004	Vallier, L; Reynolds, D; Pederson, RA	0	1	0
Design principle of gene expression used by human stem cells: implication for pluripotency	FASEB JOURNAL	2004	Golan-Mashiach, M; Dazard, JE; Gerecht-Nir, S; Amariglio, N; Fisher, T; Jacob-Hirsch, J; Bielorai, B; Osenberg, S; Barad, O; Getz, G; Toren, A; Rechavi, G; Itskovitz-Eldor, J; Domany, E; Givol, D	0	1	0
Highly efficient transient gene expression and gene targeting in primate embryonic stem cells with helper-dependent adenoviral vectors	PROCEEDINGS OF THE NATIONAL ACADEMY OF SCIENCES OF THE UNITED STATES OF AMERICA	2008	Suzuki, K; Mitsui, K; Aizawa, E; Hasegawa, K; Kawase, E; Yamagishi, T; Shimizu, Y; Suemori, H; Nakatsuji, N; Mitani, K	0	1	1
Comparative transcriptional profiling of two human embryonic stem cell lines	BIOTECHNOLOGY AND BIOENGINEERING	2004	Rao, RR; Calhoun, JD; Qin, XT; Rekaya, R; Clark, JK; Stice, SL	0	1	0
Cryopreservation of adherent human embryonic stem cells	BIOTECHNOLOGY AND BIOENGINEERING	2004	Ji, L; de Pablo, JJ; Palecek, SP	0	1	0
Three-dimensional porous alginate scaffolds provide a conducive environment for generation of well-vascularized embryoid bodies from human embryonic stem cells	BIOTECHNOLOGY AND BIOENGINEERING	2004	Gerecht-Nir, S; Cohen, S; Ziskind, A; Itskovitz-Eldor, J	0	1	0
Expansion of pluripotent human embryonic stem cells on human feeders	BIOTECHNOLOGY AND BIOENGINEERING	2004	Choo, ABH; Padmanabhan, J; Chin, ACP; Oh, SKW	0	1	0
Ultrastructure of human embryonic stem cells and spontaneous and retinoic acid-induced differentiating cells	ULTRASTRUCTURAL PATHOLOGY	2004	Park, SH; Park, SH; Kook, MC; Kim, EY; Park, S; Lim, JH	0	1	0
Highly efficient mRNA-based gene transfer in feeder-free cultured H9 human embryonic stem cells	CLONING AND STEM CELLS	2004	Ponsaerts, P; Van der Sar, S; Van Tendeloo, VF; Jorens, PG; Berneman, ZN; Singh, PB	0	0	0
Derivation and comparative assessment of retinal pigment epithelium from human embryonic stem cells using transcriptomics	CLONING AND STEM CELLS	2004	Klimanskaya, I; Hipp, J; Rezai, KA; West, M; Atala, A; Lanza, R	0	1	0
Expression of nodal, lefty-A, and lefty-B in undifferentiated human embryonic stem cells requires activation of Smad2/3	JOURNAL OF BIOLOGICAL CHEMISTRY	2004	Besser, D	0	0	0
Electromechanical integration of cardiomyocytes derived from human embryonic stem cells	NATURE BIOTECHNOLOGY	2004	Kehat, I; Khimovich, L; Caspi, O; Gepstein, A; Shofti, R; Arbel, G; Huber, I; Satin, J; Itskovitz-Eldor, J; Gepstein, L	0	1	1
Identification and characterization of CDC50A, CDC50B and CDC50C genes in silico	ONCOLOGY REPORTS	2004	Katoh, Y; Katoh, M	0	0	0
Mechanism of spontaneous excitability in human embryonic stem cell derived cardiomyocytes	JOURNAL OF PHYSIOLOGY-LONDON	2004	Satin, J; Kehat, L; Caspi, O; Huber, I; Arbel, G; Itzhaki, I; Magyar, J; Schroder, EA; Perlman, I; Gepstein, L	0	1	0
Transcriptional profiling of initial differentiation events in human embryonic stem cells	BIOCHEMICAL AND BIOPHYSICAL RESEARCH COMMUNICATIONS	2004	Calhoun, JD; Rao, RR; Warrenfeltz, S; Rekaya, R; Dalton, S; McDonald, J; Stice, SL	0	1	0
Cytochemical and ultrastructural characterization of growing colonies of human embryonic stem cells	JOURNAL OF ANATOMY	2004	Johkura, K; Cui, L; Asanuma, K; Okouchi, Y; Ogiwara, N; Sasaki, K	0	0	0
Differences in lymphocyte developmental potential between human embryonic stem cell and umbilical cord blood-derived hematopoietic progenitor cells	BLOOD	2008	Martin, CH; Woll, PS; Ni, Z; Zuniga-Pflucker, JC; Kaufman, DS	0	1	1
Gene trap as a tool for genome annotation and analysis of X chromosome inactivation in human embryonic stem cells	NUCLEIC ACIDS RESEARCH	2004	Dhara, SK; Benvenisty, N	1	1	0
Culture and characterization of human embryonic stem cells	STEM CELLS AND DEVELOPMENT	2004	Draper, JS; Moore, HD; Ruban, LN; Gokhale, PJ; Andrews, PW	0	0	0
Culture and expansion of the human embryonic stem cell line HS181, evaluated in a double-color system	STEM CELLS AND DEVELOPMENT	2004	Imreh, MP; Wolbank, S; Unger, C; Gertow, K; Aints, A; Szeles, A; Imreh, S; Hovatta, O; Fried, G; Dilber, S; Ahrlund-Richter, L	0	0	0
Organized development from human embryonic stem cells after injection into immunodeficient mice	STEM CELLS AND DEVELOPMENT	2004	Gertow, K; Wolbank, S; Rozell, B; Sugars, R; Andang, M; Parish, CL; Imreh, MP; Wendel, M; Ahrlund-Richter, L	0	1	0
Specific knockdown of Oct4 and beta 2-microglobulin expression by RNA interference in human embryonic stem cells and embryonic carcinoma cells	STEM CELLS	2004	Matin, MM; Walsh, JR; Gokhale, PJ; Draper, JS; Bahrami, AR; Morton, I; Moore, HD; Andrews, PW	0	1	0
Generation of tyrosine hydroxylase positive neurons from human embryonic stem cells after coculture with cellular substrates and exposure to GDNF	STEM CELLS	2004	Buytaert-Hoefen, KA; Alvarez, E; Freed, CR	0	1	1
LIF/STAT3 signaling fails to maintain self-renewal of human embryonic stem cells	STEM CELLS	2004	Daheron, L; Opitz, SL; Zaehres, H; Lensch, WM; Andrews, PW; Itskovitz-Eldor, J; Daley, GQ	0	1	0
An efficient and safe Xeno-Free Cryopreservation method for the storage of human embryonic stem cells	STEM CELLS	2004	Richards, M; Fong, CY; Tan, S; Chan, WK; Bongso, A	0	1	0
Derivation of human embryonic stem cells from day-8 blastocysts recovered after three-step in vitro culture	STEM CELLS	2004	Stojkovic, M; Lako, M; Stojkovic, P; Stewart, R; Przyborski, S; Armstrong, L; Evans, J; Herbert, M; Hyslop, L; Ahmad, S; Murdoch, A; Strachan, T	0	1	0
Generation of high-level stable transgene expressing human embryonic stem cell lines using Chinese hamster elongation factor-1 alpha promoter system	STEM CELLS AND DEVELOPMENT	2008	Chan, KKK; Wu, SM; Nissom, PM; Oh, SKW; Choo, ABH	0	1	1
Derivation of midbrain dopamine neurons from human embryonic stem cells	PROCEEDINGS OF THE NATIONAL ACADEMY OF SCIENCES OF THE UNITED STATES OF AMERICA	2004	Perrier, AL; Tabar, V; Barberi, T; Rubio, ME; Bruses, J; Topf, N; Harrison, NL; Studer, L	0	1	1
Beta-adrenergic and muscarinic modulation of human embryonic stem cell-derived cardiomyocytes	CELLULAR PHYSIOLOGY AND BIOCHEMISTRY	2004	Reppel, M; Boettinger, C; Hescheler, J	0	1	0
Human embryonic stem cells possess immune-privileged properties	STEM CELLS	2004	Li, L; Baroja, ML; Majumdar, A; Chadwick, K; Rouleau, A; Gallacher, L; Ferber, I; Lebkowski, J; Martin, T; Madrenas, J; Bhatia, M	0	1	1
Maintenance of pluripotency in human embryonic stem cells is STAT3 independent	STEM CELLS	2004	Humphrey, RK; Beattie, GM; Lopez, AD; Bucay, N; King, CC; Firpo, MT; Rose-John, S; Hayek, A	0	1	0
Efficient transfection of embryonic and adult stem cells	STEM CELLS	2004	Lakshmipathy, U; Pelacho, B; Sudo, K; Linehan, JL; Coucouvanis, E; Kaufman, DS; Verfaillie, CM	0	1	1
Endothelial and hematopoietic cell fate of human embryonic stem cells originates from primitive endothelium with hemangioblastic properties	IMMUNITY	2004	Wang, LS; Li, L; Shojaei, F; Levac, K; Cerdan, C; Menendez, P; Martin, T; Rouleau, A; Bhatia, M	0	1	0
OCT4 Spliced Variants Are Differentially Expressed in Human Pluripotent and Nonpluripotent Cells	STEM CELLS	2008	Atlasi, Y; Mowla, SJ; Ziaee, SAM; Gokhale, PJ; Andrews, PW	0	1	0
The Src family of tyrosine kinases is important for embryonic stem cell self-renewal	JOURNAL OF BIOLOGICAL CHEMISTRY	2004	Anneren, C; Cowan, CA; Melton, DA	0	1	0
Establishment and in vitro differentiation of a new embryonic stem cell line from human blastocyst	DIFFERENTIATION	2004	Baharvand, H; Ashtiani, SK; Valojerdi, MR; Shahverdi, A; Taee, A; Sabour, D	0	1	0
Differentiation and isolation of hepatic-like cells from human embryonic stem cells	DIFFERENTIATION	2004	Lavon, N; Yanuka, O; Benvenisty, N	0	1	0
Enhancement of re-closure capacity by the intra-amniotic injection of human embryonic stem cells in surgically induced spinal open neural tube defects in chick embryos	NEUROSCIENCE LETTERS	2004	Lee, DH; Park, S; Kim, EY; Kim, SK; Chung, YN; Cho, BK; Lee, YJ; Lim, JH; Wang, KC	0	0	0
Functional antigen-presenting leucocytes derived from human embryonic stem cells in vitro	LANCET	2004	Zhan, XC; Dravid, G; Ye, ZH; Hammond, H; Shamblott, M; Gearhart, J; Cheng, LZ	0	1	0
VEGF-A(165) augments erythropoietic development from human embryonic stem cells	BLOOD	2004	Cerdan, C; Rouleau, A; Bhatia, M	0	1	0
Similar biological characteristics of human embryonic stem cell lines with normal and abnormal karyotypes	HUMAN REPRODUCTION	2008	Sun, XF; Long, XL; Yin, YF; Jiang, YH; Chen, XJ; Liu, WQ; Zhang, WH; Du, HZ; Li, SY; Zheng, YH; Kong, S; Pang, QY; Shi, Y; Huang, YL; Huang, SC; Liao, BP; Xiao, GH; Wang, WH	1	0	1
Gene expression in human embryonic stem cell lines: unique molecular signature	BLOOD	2004	Bhattacharya, B; Miura, T; Brandenberger, R; Mejido, J; Luo, YQ; Yang, AX; Joshi, BH; Ginis, I; Thies, RS; Amit, M; Lyons, I; Condie, BG; Itskovitz-Eldor, J; Rao, MS; Puri, RK	0	1	0
Human embryonic stem cells express a unique set of microRNAs	DEVELOPMENTAL BIOLOGY	2004	Suh, MR; Lee, Y; Kim, JY; Kim, SK; Moon, SH; Lee, JY; Cha, KY; Chung, HM; Yoon, HS; Moon, SY; Kim, VN; Kim, KS	0	1	0
Distinct GAGE and MAGE-A expression during early human development indicate specific roles in lineage differentiation	HUMAN REPRODUCTION	2008	Gjerstorff, MF; Harkness, L; Kassem, M; Frandsen, U; Nielsen, O; Lutterodt, M; Mollgard, K; Ditzel, HJ	0	1	1
Differentiation of human embryonic stem cells into insulin-producing clusters	STEM CELLS	2004	Segev, H; Fishman, B; Ziskind, A; Shulman, M; Itskovitz-Eldor, J	0	1	0
Controlled, scalable embryonic stem cell differentiation culture	STEM CELLS	2004	Dang, SM; Gerecht-Nir, S; Chen, J; Itskovitz-Eldor, J; Zandstra, PW	0	1	0
Properties of pluripotent human embryonic stem cells BG01 and BG02	STEM CELLS	2004	Zeng, XM; Miura, T; Luo, YQ; Bhattacharya, B; Condie, B; Chen, J; Ginis, I; Lyons, I; Mejido, J; Puri, RK; Rao, MS; Freed, WJ	0	1	0
Derivation, characterization, and differentiation of human embryonic stem cells	STEM CELLS	2004	Heins, N; Englund, MCO; Sjoblom, C; Dahl, U; Tonning, A; Bergh, C; Lindahl, A; Hanson, C; Semb, H	1	1	0
Transcriptome characterization elucidates signaling networks that control human ES cell growth and differentiation	NATURE BIOTECHNOLOGY	2004	Brandenberger, R; Wei, H; Zhang, S; Lei, S; Murage, J; Fisk, GJ; Li, Y; Xu, CH; Fang, R; Guegler, K; Rao, MS; Mandalam, R; Lebkowski, J; Stanton, LW	0	0	1
CD34(+)CD38(-) hematopoietic precursors derived from human embryonic stem cells exhibit an embryonic gene expression pattern	BLOOD	2004	Lu, SJ; Li, F; Vida, L; Honig, GR	0	0	0
Bioreactor cultivation enhances the efficiency of human embryoid body (hEB) formation and differentiation	BIOTECHNOLOGY AND BIOENGINEERING	2004	Gerecht-Nir, S; Cohen, S; Itskovitz-Eldor, J	0	1	0
The inhibitory role of stromal cell mesenchyme on human embryonic stem cell hepatocyte differentiation is overcome by Wnt3a treatment	CLONING AND STEM CELLS	2008	Fletcher, J; Cui, W; Samuel, K; Black, JR; Hannoun, Z; Currie, IS; Terrace, JD; Payne, C; Filippi, C; Newsome, P; Forbes, SJ; Ross, JA; Iredale, JP; Hay, DC	0	1	1
Establishment of a human embryonic germ cell line and comparison with mouse and human embryonic stem cells	MOLECULES AND CELLS	2004	Park, JH; Kim, SJ; Lee, JB; Song, JM; Kim, CG; Roh, SI; Yoon, HS	0	1	0
Comparative genomic hybridization and karyotyping of human embryonic stem cells reveals the occurrence of an isodicentric X chromosome after long-term cultivation	MOLECULAR HUMAN REPRODUCTION	2004	Inzunza, J; Sahlen, S; Holmberg, K; Stromberg, AM; Teerijoki, H; Blennow, E; Hovatta, O; Malmgren, H	0	0	0
Neurotoxicity of active compounds - establishment of hESC-lines and proteomics technologies for human embryo- and neurotoxicity screening and biomarker identification	ALTEX-ALTERNATIVEN ZU TIEREXPERIMENTEN	2004	Klemm, M; Schrattenholz, A	0	1	0
Identification, cloning and expression analysis of the pluripotency promoting Nanog genes in mouse and human	DEVELOPMENTAL DYNAMICS	2004	Hart, AH; Hartley, L; Ibrahim, M; Robb, L	0	0	0
Generation of dopaminergic neurons in vitro from human embryonic stem cells treated with neurotrophic factors	NEUROSCIENCE LETTERS	2004	Park, S; Lee, KS; Lee, YJ; Shin, HA; Cho, HY; Wang, KC; Kim, YS; Lee, HT; Chung, KS; Kim, EY; Lim, J	0	1	0
Regulation of human embryonic stem cell differentiation by BMP-2 and its antagonist noggin	JOURNAL OF CELL SCIENCE	2004	Pera, MF; Andrade, J; Houssami, S; Reubinoff, B; Trounson, A; Stanley, EG; Ward-van Oostwaard, D; Mummery, C	0	1	0
Isolation of Primordial Germ Cells from Differentiating Human Embryonic Stem Cells	STEM CELLS	2008	Tilgner, K; Atkinson, SP; Golebiewska, A; Stojkovic, M; Lako, M; Armstrong, L	0	1	0
Sirt1, notch and stem cell age asymmetry	CELL CYCLE	2008	Mantel, CR; Wang, RH; Deng, CX; Broxmeyer, HE	0	1	0
Efficient differentiation of hESCs into endothelial cells in vitro is secured by epigenetic changes	CELL CYCLE	2008	Lagarkova, MA; Volchkov, PY; Philonenko, ES; Kiselev, SL	0	1	1
Spontaneous differentiation of germ cells from human embryonic stem cells in vitro	HUMAN MOLECULAR GENETICS	2004	Clark, AT; Bodnar, MS; Fox, M; Rodriquez, RT; Abeyta, MJ; Firpo, MT; Pera, RAR	0	1	0
Trophoblast differentiation in embryoid bodies derived from human embryonic stem cells	ENDOCRINOLOGY	2004	Gerami-Naini, B; Dovzhenko, OV; Durning, M; Wegner, FH; Thomson, JA; Golos, TG	0	1	0
Derivation of a diploid human embryonic stem cell line from a mononuclear zygote	HUMAN REPRODUCTION	2004	Suss-Toby, E; Gerecht-Nir, S; Amit, M; Manor, D; Itskovitz-Eldor, J	1	1	0
Establishment of human embryonic stem cell lines from frozen-thawed blastocysts using STO cell feeder layers	HUMAN REPRODUCTION	2004	Park, SP; Lee, YJ; Lee, KS; Shin, HA; Cho, HY; Chung, KS; Kim, EY; Lim, JH	0	1	0
Unique gene expression signatures of independently-derived human embryonic stem cell lines	HUMAN MOLECULAR GENETICS	2004	Abeyta, MJ; Clark, AT; Rodriguez, RT; Bodnar, MS; Pera, RAR; Firpo, MT	0	1	0
Human STELLAR, NANOG, and GDF3 genes are expressed in pluripotent cells and map to chromosome 12p13, a hotspot for teratocarcinoma	STEM CELLS	2004	Clark, AT; Rodriguez, RT; Bodnar, MS; Abeyta, MJ; Cedars, MI; Turek, PJ; Firpo, MT; Pera, RAR	0	1	0
Oct-4 knockdown induces similar patterns of endoderm and trophoblast differentiation markers in human and mouse embryonic stem cells	STEM CELLS	2004	Hay, DC; Sutherland, L; Clark, J; Burdon, T	0	1	0
Newly expressed proteins of mouse embryonic fibroblasts irradiated to be inactive	BIOCHEMICAL AND BIOPHYSICAL RESEARCH COMMUNICATIONS	2004	Xie, CQ; Lin, G; Luo, KL; Luo, SW; Lu, GX	0	0	0
Feeder layer- and serum-free culture of human embryonic stem cells	BIOLOGY OF REPRODUCTION	2004	Amit, M; Shariki, C; Margulets, V; Itskovitz-Eldor, J	0	1	0
Expression of mRNAs for DNA methyltransferases and methyl-CpG-binding proteins in the human female germ line, preimplantation embryos, and embryonic stem cells	MOLECULAR REPRODUCTION AND DEVELOPMENT	2004	Huntriss, J; Hinkins, M; Oliver, B; Harris, SE; Beazley, JC; Rutherford, AJ; Gosden, RG; Lanzendorf, SE; Picton, HM	0	0	0
Properties of four human embryonic stem cell lines maintained in a feeder-free culture system	DEVELOPMENTAL DYNAMICS	2004	Carpenter, MK; Rosler, ES; Fisk, GJ; Brandenberger, R; Ares, X; Miura, T; Lucero, M; Rao, MS	0	1	0
Long-term culture of human embryonic stem cells in feeder-free conditions	DEVELOPMENTAL DYNAMICS	2004	Rosler, ES; Fisk, GJ; Ares, X; Irving, J; Miura, T; Rao, MS; Carpenter, MK	0	1	0
Maintenance of pluripotency in human and mouse embryonic stem cells through activation of Wnt signaling by a pharmacological GSK-3-specific inhibitor	NATURE MEDICINE	2004	Sato, N; Meijer, L; Skaltsounis, L; Greengard, P; Brivanlou, AH	0	1	0
Recurrent gain of chromosomes 17q and 12 in cultured human embryonic stem cells	NATURE BIOTECHNOLOGY	2004	Draper, JS; Smith, K; Gokhale, P; Moore, HD; Maltby, E; Johnson, J; Meisner, L; Zwaka, TP; Thomson, JA; Andrews, PW	0	1	0
Human embryonic stem cells as an in vitro model for human vascular development and the induction of vascular differentiation	LABORATORY INVESTIGATION	2003	Gerecht-Nir, S; Ziskind, A; Cohen, S; Itskovitz-Eldor, J	0	1	1
Enhancing and diminishing gene function in human embryonic stem cells	STEM CELLS	2004	Vallier, L; Rugg-Gunn, PJ; Bouhon, IA; Andersson, FK; Sadler, AJ; Pedersen, RA	1	1	0
The transcriptome profile of human embryonic stem cells as defined by SAGE	STEM CELLS	2004	Richards, M; Tan, SP; Tan, JH; Chan, WK; Bongso, A	0	1	0
Marker succession during the development of keratinocytes from cultured human embryonic stem cells	PROCEEDINGS OF THE NATIONAL ACADEMY OF SCIENCES OF THE UNITED STATES OF AMERICA	2003	Green, H; Easley, K; Iuchi, S	0	1	0
Infection efficiency of human and mouse embryonic stem cells using adenoviral and adeno-associated viral vectors	CLONING AND STEM CELLS	2003	Smith-Arica, JR; Thomson, AJ; Ansell, R; Chiorini, J; Davidson, B; McWhir, J	0	1	0
In vitro osteogenic differentiation of human ES cells	CLONING AND STEM CELLS	2003	Sottile, V; Thomson, A; McWhir, J	0	1	0
Genetically modified human embryonic stem cells relieve symptomatic motor behavior in a rat model of Parkinson`s disease	NEUROSCIENCE LETTERS	2003	Park, S; Kim, EY; Ghil, GS; Joo, WS; Wang, KC; Kim, YS; Lee, YJ; Lim, J	0	1	1
Secreted Proteoglycans Directly Mediate Human Embryonic Stem Cell-Basic Fibroblast Growth Factor 2 Interactions Critical for Proliferation	STEM CELLS	2008	Levenstein, ME; Berggren, WT; Lee, JE; Conard, KR; Llanas, RA; Wagner, RJ; Smith, LM; Thomson, JA	0	1	0
Establishment and maintenance of human embryonic stem cells on STO, a permanently growing cell line	BIOLOGY OF REPRODUCTION	2003	Park, JH; Kim, SJ; Oh, EJ; Moon, SY; Roh, SI; Kim, CG; Yoon, HS	0	1	0
Gene expression patterns in human embryonic stem cells and human pluripotent germ cell tumors	PROCEEDINGS OF THE NATIONAL ACADEMY OF SCIENCES OF THE UNITED STATES OF AMERICA	2003	Sperger, JM; Chen, X; Draper, JS; Antosiewicz, JE; Chon, CH; Jones, SB; Brooks, JD; Andrews, PW; Brown, PO; Thomson, JA	0	1	0
An experimental platform for studying growth and invasiveness of tumor cells within teratomas derived from human embryonic stem cells	PROCEEDINGS OF THE NATIONAL ACADEMY OF SCIENCES OF THE UNITED STATES OF AMERICA	2003	Tzukerman, M; Rosenberg, T; Ravel, Y; Reiter, I; Coleman, R; Skorecki, K	0	1	0
Directed neuronal differentiation of human embryonic stem cells	BMC NEUROSCIENCE	2003	Schulz, TC; Palmarini, GM; Noggle, SA; Weiler, DA; Mitalipova, MM; Condie, BG	0	1	0
Assessment of the ultrastructural and proliferative properties of human embryonic stem cell-derived cardiomyocytes	AMERICAN JOURNAL OF PHYSIOLOGY-HEART AND CIRCULATORY PHYSIOLOGY	2003	Snir, M; Kehat, I; Gepstein, A; Coleman, R; Itskovitz-Eldor, J; Livne, E; Gepstein, L	1	1	0
Differentiation of human embryonic stem cells on three-dimensional polymer scaffolds	PROCEEDINGS OF THE NATIONAL ACADEMY OF SCIENCES OF THE UNITED STATES OF AMERICA	2003	Levenberg, S; Huang, NF; Lavik, E; Rogers, AB; Itskovitz-Eldor, J; Langer, R	0	1	0
A homozygous mutation in HESX1 is associated with evolving hypopituitarism due to impaired repressor-corepressor interaction	JOURNAL OF CLINICAL INVESTIGATION	2003	Carvalho, LR; Woods, KS; Mendonca, BB; Marcal, N; Zamparini, AL; Stifani, S; Brickman, JM; Arnhold, IJP; Dattani, MT	0	0	0
Human embryonic stem cell lines derived from discarded embryos	STEM CELLS	2003	Mitalipova, M; Calhoun, J; Shin, SJ; Wininger, D; Schulz, T; Noggle, S; Venable, A; Lyons, I; Robins, A; Stice, S	0	1	0
Comparative evaluation of various human feeders for prolonged undifferentiated growth of human embryonic stem cells	STEM CELLS	2003	Richards, M; Tan, S; Fong, CY; Biswas, A; Chan, WK; Bongso, A	0	1	0
Derivation of human embryonic germ cells: An alternative source of pluripotent stem cells	STEM CELLS	2003	Turnpenny, L; Brickwood, S; Spalluto, CM; Piper, K; Cameron, IT; Wilson, DI; Hanley, NA	0	1	0
Molecular signature of human embryonic stem cells and its comparison with the mouse	DEVELOPMENTAL BIOLOGY	2003	Sato, N; Sanjuan, IM; Heke, M; Uchida, M; Naef, F; Brivanlou, AH	0	0	0
Stemness, fusion and renewal of hematopoietic and embryonic stem cells	JOURNAL OF CELLULAR AND MOLECULAR MEDICINE	2003	Constantinescu, S	0	0	1
Cytokines and BMP-4 promote hematopoietic differentiation of human embryonic stem cells	BLOOD	2003	Chadwick, K; Wang, LS; Li, L; Menendez, P; Murdoch, B; Rouleau, A; Bhatia, M	0	1	0
New Belgian law on research on human embryos: Trust in progress through medical science	JOURNAL OF ASSISTED REPRODUCTION AND GENETICS	2003	Pennings, G	0	1	1
A culture system using human foreskin fibroblasts as feeder cells allows production of human embryonic stem cells	HUMAN REPRODUCTION	2003	Hovatta, O; Mikkola, M; Gertow, K; Stromberg, AM; Inzunza, J; Hreinsson, J; Rozell, B; Blennow, E; Andang, M; Ahrlund-Richter, L	0	0	0
Human embryonic stem cells develop into multiple types of cardiac myocytes - Action potential characterization	CIRCULATION RESEARCH	2003	He, JQ; Ma, Y; Lee, Y; Thomson, JA; Kamp, TJ	0	1	0
Constitutive and specific activation of STAT3 by BCR-ABL in embryonic stem cells	ONCOGENE	2003	Coppo, P; Dusanter-Fourt, I; Millot, G; Nogueira, MM; Dugray, A; Bonnet, ML; Mitjavila-Garcia, MT; Le Pesteur, D; Guilhot, F; Vainchenker, W; Sainteny, F; Turhan, AG	0	1	0
Blastocoel volume is related to successful establishment of human embryonic stem cell lines	REPRODUCTIVE BIOMEDICINE ONLINE	2008	Cheng, EH; Chen, W; Chang, SY; Huang, JJ; Huang, CC; Huang, LS; Liu, CH; Lee, MS	1	0	0
Transcription of antisense RNA leading to gene silencing and methylation as a novel cause of human genetic disease	NATURE GENETICS	2003	Tufarelli, C; Stanley, JAS; Garrick, D; Sharpe, JA; Ayyub, H; Wood, WG; Higgs, DR	0	0	1
1,4,5-Inositol Trisphosphate-Operated Intracellular Ca2+ Stores and Angiotensin-II/Endothelin-1 Signaling Pathway Are Functional in Human Embryonic Stem Cell-Derived Cardiomyocytes	STEM CELLS	2008	Sedan, O; Dolnikov, K; Zeevi-Levin, N; Leibovich, N; Amit, M; Itskovitz-Eldor, J; Binah, O	0	1	0
Differentiation of human embryonic stem cells to cardiomyocytes - Role of coculture with visceral endoderm-like cells	CIRCULATION	2003	Mummery, C; Ward-van Oostwaard, D; Doevendans, P; Spijker, R; van den Brink, S; Hassink, R; van der Heyden, M; Opthof, T; Pera, M; de la Riviere, AB; Passier, R; Tertoolen, L	0	1	0
Selective ablation of human embryonic stem cells expressing a suicide gene	STEM CELLS	2003	Schuldiner, M; Itskovitz-Eldor, J; Benvenisty, N	1	1	0
Human feeder layers for human embryonic stem cells	BIOLOGY OF REPRODUCTION	2003	Amit, M; Margulets, V; Segev, H; Shariki, K; Laevsky, I; Coleman, R; Itskovitz-Eldor, J	0	1	0
Robust generation of hemangioblastic progenitors from human embryonic stem cells	REGENERATIVE MEDICINE	2008	Lu, SJ; Luo, CM; Holton, K; Feng, Q; Ivanova, Y; Lanza, R	0	1	0
Heparin promotes the growth of human embryonic stem cells in a defined serum-free medium	PROCEEDINGS OF THE NATIONAL ACADEMY OF SCIENCES OF THE UNITED STATES OF AMERICA	2008	Furue, MK; Na, J; Jackson, JP; Okamoto, T; Jones, M; Baker, D; Hatal, RI; Moore, HD; Sato, JD; Andrews, PW	0	0	0
Activation of p53 by nutlin leads to rapid differentiation of human embryonic stem cells	ONCOGENE	2008	Maimets, T; Neganova, I; Armstrong, L; Lako, M	0	1	0
Embryo donation for medical research: attitudes and concerns of potential donors	HUMAN REPRODUCTION	2003	McMahon, CA; Gibson, FL; Leslie, GI; Saunders, DM; Porter, KA; Tennant, CC	0	0	1
Regulatory networks define phenotypic classes of human stem cell lines	NATURE	2008	Muller, FJ; Laurent, LC; Kostka, D; Ulitsky, I; Williams, R; Lu, C; Park, IH; Rao, MS; Shamir, R; Schwartz, PH; Schmidt, NO; Loring, JF	1	1	0
Generation of hepatocyte-like cells from human embryonic stem cells	CELL TRANSPLANTATION	2003	Rambhatla, L; Chiu, CP; Kundu, P; Peng, Y; Carpenter, MK	0	1	1
Prevention of amino acid conversion in SILAC experiments with embryonic stem cells	MOLECULAR & CELLULAR PROTEOMICS	2008	Bendall, SC; Hughes, C; Stewart, MH; Doble, B; Bhatia, M; Lajoie, GA	0	0	0
Human adult marrow cells support prolonged expansion of human embryonic stem cells in culture	STEM CELLS	2003	Cheng, LZ; Hammond, H; Ye, ZH; Zhan, XC; Dravid, G	0	1	0
Stable genetic modification of human embryonic stem cells by lentiviral vectors	MOLECULAR THERAPY	2003	Gropp, M; Itsykson, P; Singer, O; Ben-Hur, T; Reinhartz, E; Galun, E; Reubinoff, BE	0	1	0
Homologous recombination in human embryonic stem cells	NATURE BIOTECHNOLOGY	2003	Zwaka, TP; Thomson, JA	0	0	0
Mouse but not human embryonic stem cells are deficient in rejoining of ionizing radiation-induced DNA double-strand breaks	DNA REPAIR	2008	Banuelos, CA; Banath, JP; MacPhail, SH; Zhao, J; Eaves, CA; O`Connor, MD; Lansdorp, PM; Olive, PL	0	1	0
The benefit of human embryonic stem cell encapsulation for prolonged feeder-free maintenance	BIOMATERIALS	2008	Siti-Ismail, N; Bishop, AE; Polak, JM; Mantalaris, A	0	1	0
BMP4 initiates human embryonic stem cell differentiation to trophoblast	NATURE BIOTECHNOLOGY	2002	Xu, RH; Chen, X; Li, DS; Li, R; Addicks, GC; Glennon, C; Zwaka, TP; Thomson, JA	0	1	0
Generation of cardiomyocytes from embryonic stem cells - Experimental studies	HERZ	2002	Sachinidis, A; Kolossov, E; Fleischmann, BK; Hescheler, J	0	1	1
Recombinant human laminin isoforms can support the undifferentiated growth of human embryonic stem cells	BIOCHEMICAL AND BIOPHYSICAL RESEARCH COMMUNICATIONS	2008	Miyazaki, T; Futaki, S; Hasegawa, K; Kawasaki, M; Sanzen, N; Hayashi, M; Kawase, E; Sekiguchi, K; Nakatsuji, N; Suemori, H	0	1	0
Highly efficient differentiation of hESCs to functional hepatic endoderm requires ActivinA and Wnt3a signaling	PROCEEDINGS OF THE NATIONAL ACADEMY OF SCIENCES OF THE UNITED STATES OF AMERICA	2008	Hay, DC; Fletcher, J; Payne, C; Terrace, JD; Gallagher, RCJ; Snoeys, J; Black, JR; Wojtacha, D; Samuel, K; Hannoun, Z; Pryde, A; Filippi, C; Currie, IS; Forbes, SJ; Ross, JA; Newsome, PN; Iredale, JP	0	1	0
High-resolution electrophysiological assessment of human embryonic stem cell-derived cardiomyocytes - A novel in vitro model for the study of conduction	CIRCULATION RESEARCH	2002	Kehat, L; Gepstein, A; Spira, A; Itskovitz-Eldor, J; Gepstein, L	0	1	1
Characterization and enrichment of cardiomyocytes derived from human embryonic stem cells	CIRCULATION RESEARCH	2002	Xu, CH; Police, S; Rao, N; Carpenter, MK	0	1	1
Activation of the VEGFR1 chromatin domain - An angiogenic signal-ETS1/HIF-2 alpha regulatory axis	JOURNAL OF BIOLOGICAL CHEMISTRY	2008	Dutta, D; Ray, S; Vivian, JL; Paul, S	0	0	1
Human feeders support prolonged undifferentiated growth of human inner cell masses and embryonic stem cells	NATURE BIOTECHNOLOGY	2002	Richards, M; Fong, CY; Chan, WK; Wong, PC; Bongso, A	0	1	0
Homogeneous monocytes and macrophages from human embryonic stem cells following coculture-free differentiation in M-CSF and IL-3	EXPERIMENTAL HEMATOLOGY	2008	Karlsson, KR; Cowley, S; Martinez, FO; Shaw, M; Minger, SL; James, W	0	1	0
Characterization of the expression of MHC proteins in human embryonic stem cells	PROCEEDINGS OF THE NATIONAL ACADEMY OF SCIENCES OF THE UNITED STATES OF AMERICA	2002	Drukker, M; Katz, G; Urbach, A; Schuldiner, M; Markel, G; Itskovitz-Eldor, J; Reubinoff, B; Mandelboim, O; Benvenisty, N	1	0	0
Preimplantation human embryos and embryonic stem cells show comparable expression of stage-specific embryonic antigens	STEM CELLS	2002	Henderson, JK; Draper, JS; Baillie, HS; Fishel, S; Thomson, JA; Moore, H; Andrews, PW	1	1	0
In vivo commitment and functional tissue regeneration using human embryonic stem cell-derived mesenchymal cells	PROCEEDINGS OF THE NATIONAL ACADEMY OF SCIENCES OF THE UNITED STATES OF AMERICA	2008	Hwang, NS; Varghese, S; Lee, HJ; Zhang, ZJ; Ye, ZH; Bae, J; Cheng, LZ; Elisseeff, J	0	1	0
FGF2 secreting human fibroblast feeder cells: A novel culture system for human embryonic stem cells	MOLECULAR REPRODUCTION AND DEVELOPMENT	2008	Saxena, S; Hanwate, M; Deb, K; Sharma, V; Totey, S	0	1	0
Human embryonic stem cells: possibilities for future cell transplantation therapy	TIJDSCHRIFT VOOR DIERGENEESKUNDE	2002	Mummery, CL	0	0	0
Endothelial cells derived from human embryonic stem cells	PROCEEDINGS OF THE NATIONAL ACADEMY OF SCIENCES OF THE UNITED STATES OF AMERICA	2002	Levenberg, S; Golub, JS; Amit, M; Itskovitz-Eldor, J; Langer, R	1	0	0
Reproductive cloning in humans and therapeutic cloning in primates: is the ethical debate catching up with the recent scientific advances?	JOURNAL OF MEDICAL ETHICS	2008	Camporesi, S; Bortolotti, L	1	0	1
Combinatorial signals of Activin/Nodal and bone morphogenic protein regulate the early lineage segregation of human embryonic stem cells	JOURNAL OF BIOLOGICAL CHEMISTRY	2008	Wu, Z; Zhang, W; Chen, GB; Cheng, L; Liao, J; Jia, N; Gao, Y; Dai, HM; Yuan, JD; Cheng, LZ; Xiao, L	0	1	0
Human neural stem cells express extra-neural markers	BRAIN RESEARCH	2002	Parati, EA; Bez, A; Ponti, D; de Grazia, U; Corsini, E; Cova, L; Sala, S; Colombo, A; Alessandri, G; Pagano, SF	0	0	0
Enrichment of neurons and neural precursors from human embryonic stem cells	EXPERIMENTAL NEUROLOGY	2001	Carpenter, MK; Inokuma, MS; Denham, J; Mujtaba, T; Chiu, CP; Rao, MS	0	1	0
In vitro differentiation of transplantable neural precursors from human embryonic stem cells	NATURE BIOTECHNOLOGY	2001	Zhang, SC; Wernig, M; Duncan, ID; Brustle, O; Thomson, JA	0	0	0
Neural progenitors from human embryonic stem cells	NATURE BIOTECHNOLOGY	2001	Reubinoff, BE; Itsykson, P; Turetsky, T; Pera, MF; Reinhartz, E; Itzik, A; Ben-Hur, T	0	0	0
Isolation of human embryonal carcinoma stem cells by immunomagnetic sorting	STEM CELLS	2001	Przyborski, SA	0	1	0
Human embryonic genes re-expressed in cancer cells	ONCOGENE	2001	Monk, M; Holding, C	0	0	0
Effective cryopreservation of human embryonic stem cells by the open pulled straw vitrification method	HUMAN REPRODUCTION	2001	Reubinoff, BE; Pera, MF; Vajta, G; Trounson, AO	0	1	0
Induced neuronal differentiation of human embryonic stem cells	BRAIN RESEARCH	2001	Schuldiner, M; Eiges, R; Eden, A; Yanuka, O; Itskovitz-Eldor, J; Goldstein, RS; Benvenisty, N	0	1	0
The human embryo, but not its yolk sac, generates lympho-myeloid stem cells: Mapping multipotent hematopoietic cell fate in intraembryonic mesoderm	IMMUNITY	2001	Tavian, M; Robin, C; Coulombel, L; Peault, B	0	1	0
Hematopoietic colony-forming cells derived from human embryonic stem cells	PROCEEDINGS OF THE NATIONAL ACADEMY OF SCIENCES OF THE UNITED STATES OF AMERICA	2001	Kaufman, DS; Hanson, ET; Lewis, RL; Auerbach, R; Thomson, JA	0	1	0
Induced pluripotent stem cells generated from patients with ALS can be differentiated into motor neurons	SCIENCE	2008	Dimos, JT; Rodolfa, KT; Niakan, KK; Weisenthal, LM; Mitsumoto, H; Chung, W; Croft, GF; Saphier, G; Leibel, R; Goland, R; Wichterle, H; Henderson, CE; Eggan, K	1	1	1
Human embryonic stem cells can differentiate into myocytes with structural and functional properties of cardiomyocytes	JOURNAL OF CLINICAL INVESTIGATION	2001	Kehat, I; Kenyagin-Karsenti, D; Snir, M; Segev, H; Amit, M; Gepstein, A; Livne, E; Binah, O; Itskovitz-Eldor, J; Gepstein, L	1	1	0
Insulin production by human embryonic stem cells	DIABETES	2001	Assady, S; Maor, G; Amit, M; Itskovitz-Eldor, J; Skorecki, KL; Tzukerman, M	0	1	0
Establishment of human embryonic stem cell-transfected clones carrying a marker for undifferentiated cells	CURRENT BIOLOGY	2001	Eiges, R; Schuldiner, M; Drukker, M; Yanuka, O; Itskovitz-Eldor, J; Benvenisty, N	0	0	0
Identification of a novel transcription factor binding element involved in the regulation by differentiation of the human telomerase (hTERT) promoter	MOLECULAR BIOLOGY OF THE CELL	2000	Tzukerman, M; Shachaf, C; Ravel, Y; Braunstein, I; Cohen-Barak, O; Yalon-Hacohen, M; Skorecki, KL	0	1	0
Clonally derived human embryonic stem cell lines maintain pluripotency and proliferative potential for prolonged periods of culture	DEVELOPMENTAL BIOLOGY	2000	Amit, M; Carpenter, MK; Inokuma, MS; Chiu, CP; Harris, CP; Waknitz, MA; Itskovitz-Eldor, J; Thomson, JA	1	0	0
Effects of eight growth factors on the differentiation of cells derived from human embryonic stem cells	PROCEEDINGS OF THE NATIONAL ACADEMY OF SCIENCES OF THE UNITED STATES OF AMERICA	2000	Schuldiner, M; Yanuka, O; Itskovitz-Eldor, J; Melton, DA; Benvenisty, N	1	0	0
Excitable properties in astrocytes derived from human embryonic CNS stem cells	EUROPEAN JOURNAL OF NEUROSCIENCE	2000	Gritti, A; Rosati, B; Lecchi, M; Vescovi, AL; Wanke, E	0	1	0
Identification of novel circulating human embryonic blood stem cells	BLOOD	2000	Gallacher, L; Murdoch, B; Wu, DM; Karanu, F; Fellows, F; Bhatia, M	0	0	0
Human embryonic stem cell-derived oligodendrocyte progenitor cells express the serotonin receptor and are susceptible to JC virus infection	JOURNAL OF VIROLOGY	2008	Schaumburg, C; O`Hara, BA; Lane, TE; Atwood, WJ	0	1	0
Differentiation of human embryonic stem cells into embryoid bodies comprising the three embryonic germ layers	MOLECULAR MEDICINE	2000	Itskovitz-Eldor, J; Schuldiner, M; Karsenti, D; Eden, A; Yanuka, O; Amit, M; Soreq, H; Benvenisty, N	0	1	0
Embryonic stem cell lines from human blastocysts: somatic differentiation in vitro	NATURE BIOTECHNOLOGY	2000	Reubinoff, BE; Pera, MF; Fong, CY; Trounson, A; Bongso, A	0	0	0
Establishment of endoderm progenitors by SOX transcription factor expression in human embryonic stem cells	CELL STEM CELL	2008	Seguin, CA; Draper, JS; Nagy, A; Rossant, J	0	1	0
NANOG is a direct target of TGF beta/Activin-mediated SMAD signaling in human ESCs	CELL STEM CELL	2008	Xu, RH; Sampsell-Barron, TL; Gu, F; Root, S; Peck, RM; Pan, GJ; Yu, JY; Antosiewicz-Bourget, J; Tian, SL; Stewart, R; Thomson, JA	0	1	0
Thalidomide inhibits angiogenesis in embryoid bodies by the generation of hydroxyl radicals	AMERICAN JOURNAL OF PATHOLOGY	2000	Sauer, H; Gunther, J; Hescheler, J; Wartenberg, M	0	0	0
Spatial and temporal mapping of c-kit and its ligand, stem cell factor expression during human embryonic haemopoiesis	BRITISH JOURNAL OF HAEMATOLOGY	1999	Teyssier-Le Discorde, M; Prost, S; Nandrot, E; Kirszenbaum, M	0	1	0
Evolutionary forces shape the human RFPL1,2,3 genes toward a role in neocortex development	AMERICAN JOURNAL OF HUMAN GENETICS	2008	Bonnefont, J; Nikolaev, SI; Perrier, AL; Guo, S; Cartier, L; Sorce, S; Laforge, T; Aubry, L; Khaitovich, P; Peschanski, M; Antonarakis, SE; Krause, KH	0	1	0
In vitro expansion of a multipotent population of human neural progenitor cells	EXPERIMENTAL NEUROLOGY	1999	Carpenter, MK; Cui, X; Hu, ZY; Jackson, J; Sherman, S; Seiger, A; Wahlberg, LU	0	1	0
Site-specific migration and neuronal differentiation of human neural progenitor cells after transplantation in the adult rat brain	JOURNAL OF NEUROSCIENCE	1999	Fricker, RA; Carpenter, MK; Winkler, C; Greco, C; Gates, MA; Bjorklund, W	0	1	1
Expression of human F8B, a gene nested within the coagulation factor VIII gene, produces multiple eye defects and developmental alterations in chimeric and transgenic mice	HUMAN MOLECULAR GENETICS	1999	Valleix, S; Jeanny, JC; Elsevier, S; Joshi, RL; Fayet, P; Bucchini, D; Delpech, M	0	1	1
Regulation of self-renewal and pluripotency by Sox2 in human embryonic stem cells	STEM CELLS	2008	Fong, HL; Hohenstein, KA; Donovan, PJ	0	0	0
Z/AP, a double reporter for Cre-mediated recombination	DEVELOPMENTAL BIOLOGY	1999	Lobe, CG; Koop, KE; Kreppner, W; Lomeli, H; Gertsenstein, M; Nagy, A	1	0	0
Separation and maintenance of normal cells from human embryonic stem cells with trisomy 12 mosaicism	CHROMOSOME RESEARCH	2008	Seol, HW; Oh, SK; Park, YB; Kim, HS; Baek, JA; Seo, J; Kim, EH; Ku, SY; Kim, SH; Choi, YM; Moon, SY	0	0	0
Calcium handling in human embryonic stem cell-derived cardiomyocytes	STEM CELLS	2008	Satin, J; Itzhaki, I; Rapoport, S; Schroder, EA; Izu, L; Arbel, G; Beyar, R; Balke, CW; Schiller, J; Gepstein, L	0	1	0
Expression and modulation of matrix metalloproteinase-2 and tissue inhibitors of metalloproteinases in human embryonic CNS stem cells	NEUROREPORT	1999	Frolichsthal-Schoeller, P; Vescovi, AL; Krekoski, CA; Murphy, G; Edwards, DR; Forsyth, P	0	1	0
Isolation and cloning of multipotential stem cells from the embryonic human CNS and establishment of transplantable human neural stem cell lines by epigenetic stimulation	EXPERIMENTAL NEUROLOGY	1999	Vescovi, AL; Parati, EA; Gritti, A; Poulin, P; Ferrario, M; Wanke, E; Frolichsthal-Schoeller, P; Cova, L; Arcellana-Panlilio, M; Colombo, A; Galli, R	1	0	0
Improved efficiency and pace of generating induced pluripotent stem cells from human adult and fetal fibroblasts	STEM CELLS	2008	Mali, P; Ye, ZH; Hommond, HH; Yu, XB; Lin, J; Chen, GB; Zou, JZ; Cheng, LZ	1	0	0
Isolation and transcriptional profiling of purified hepatic cells derived from human embryonic stem cells	STEM CELLS	2008	Chiao, E; Elazar, M; Xing, Y; Xiong, AM; Kmet, M; Millan, MT; Glenn, JS; Wong, WH; Baker, J	1	1	0
Bcl-2 protein expression in acute and chronic hepatitis, cirrhosis and hepatocellular carcinoma	PATHOLOGY RESEARCH AND PRACTICE	1999	Nakopoulou, L; Stefanaki, K; Vourlakou, C; Manolaki, N; Gakiopoulou, H; Michalopoulos, G	0	1	0
Lentiviral vector gene transfer is limited by the proteasome at postentry steps in various types of stem cells	STEM CELLS	2008	de Sio, FRS; Gritti, A; Cascio, P; Neri, M; Sampaolesi, M; Galli, C; Luban, J; Naldini, L	0	0	0
Primary culture of porcine PGCs requires LIF and porcine membrane-bound stem cell factor	ZYGOTE	1998	Durcova-Hills, G; Prelle, K; Muller, S; Stojkovic, M; Motlik, J; Wolf, E; Brem, G	0	0	0
A protocol describing the use of a recombinant protein-based, animal product-free medium (APEL) for human embryonic stem cell differentiation as spin embryoid bodies	NATURE PROTOCOLS	2008	Ng, ES; Davis, R; Stanley, EG; Elefanty, AG	0	1	0
Highly efficient transduction of the green fluorescent protein gene in human umbilical cord blood stem cells capable of cobblestone formation in long-term cultures and multilineage engraftment of immunodeficient mice	BLOOD	1998	van Hennik, PB; Verstegen, MMA; Bierhuizen, MFA; Limon, A; Wognum, AW; Cancelas, JA; Barquinero, J; Ploemacher, RE; Wagemaker, G	0	0	0
Molecular identity of hematopoietic precursor cells emerging in the human embryo	BLOOD	1998	Labastie, MC; Cortes, F; Romeo, PH; Dulac, C; Peault, B	0	0	0
Embryonic stem cell lines derived from human blastocysts	SCIENCE	1998	Thomson, JA; Itskovitz-Eldor, J; Shapiro, SS; Waknitz, MA; Swiergiel, JJ; Marshall, VS; Jones, JM	0	1	0
Derivation and maintenance of human embryonic stem cells from poor-quality in vitro fertilization embryos	NATURE PROTOCOLS	2008	Lerou, PH; Yabuuchi, A; Huo, H; Miller, JD; Boyer, LF; Schlaeger, TM; Daley, GQ	1	0	0
A deletion within the murine Werner syndrome helicase induces sensitivity to inhibitors of topoisomerase and loss of cellular proliferative capacity	PROCEEDINGS OF THE NATIONAL ACADEMY OF SCIENCES OF THE UNITED STATES OF AMERICA	1998	Lebel, M; Leder, P	0	0	0
Identification and characterization of a family of mammalian methyl-CpG binding proteins	MOLECULAR AND CELLULAR BIOLOGY	1998	Hendrich, B; Bird, A	0	0	0
Characterization of functional domains of an embryonic stem cell coactivator UTF1 which are conserved and essential for potentiation of ATF-2 activity	JOURNAL OF BIOLOGICAL CHEMISTRY	1998	Fukushima, A; Okuda, A; Nishimoto, M; Seki, N; Hori, TA; Muramatsu, M	0	0	0
Differential stability of a human mini-chromosome in mouse cell lines	CHROMOSOMA	1998	Loupart, ML; Shen, MH; Smith, A	0	0	0
Cardiac commitment of primate embryonic stem cells	NATURE PROTOCOLS	2008	Leschik, J; Stefanovic, S; Brinon, B; Puceat, M	0	1	1
Expression of AML1-d, a short human AML1 isoform, in embryonic stem cells suppresses in vivo tumor growth and differentiation	CELL DEATH AND DIFFERENTIATION	1998	Ben Aziz-Aloya, R; Levanon, D; Karn, H; Kidron, D; Goldenberg, D; Lotem, J; Polak-Chaklon, S; Groner, Y	0	0	0
Feeder-free culture of human embryonic stem cells in conditioned medium for efficient genetic modification	NATURE PROTOCOLS	2008	Braam, SR; Denning, C; Matsa, E; Young, LE; Passier, R; Mummery, CL	0	1	0
The TEL/ETV6 gene is required specifically for hematopoiesis in the bone marrow	GENES & DEVELOPMENT	1998	Wang, LC; Swat, W; Fujiwara, Y; Davidson, L; Visvader, J; Kuo, F; Alt, FW; Gilliland, DG; Golub, TR; Orkin, SH	0	0	0
Monoclonal antibody against adult marrow-derived mesenchymal stem cells recognizes developing vasculature in embryonic human skin	DEVELOPMENTAL DYNAMICS	1998	Fleming, JE; Haynesworth, SE; Cassiede, P; Baber, MA; Caplan, AI	0	1	0
Ubiquitous presence of cellular proteins that specifically bind to the 3 ` terminal region of hepatitis C virus	BIOCHEMICAL AND BIOPHYSICAL RESEARCH COMMUNICATIONS	1998	Inoue, Y; Miyazaki, M; Ohashi, R; Tsuji, T; Fukaya, K; Kouchi, H; Uemura, T; Mihara, K; Namba, M	0	0	0
Differentiation of LA-N-5 neuroblastoma cells into cholinergic neurons: methods for differentiation, immunohistochemistry and reporter gene introduction	BRAIN RESEARCH PROTOCOLS	1998	Hill, DP; Robertson, KA	0	1	0
Human in vivo somatic mutation measured at two loci: individuals with stably elevated background erythrocyte glycophorin A (gpa) variant frequencies exhibit normal T-lymphocyte hprt mutant frequencies	MUTATION RESEARCH-FUNDAMENTAL AND MOLECULAR MECHANISMS OF MUTAGENESIS	1998	Bigbee, WL; Fuscoe, JC; Grant, SG; Jones, IM; Gorvad, AE; Harrington-Brock, K; Strout, CL; Thomas, CB; Moore, MM	0	0	0
Defining early lineage specification of human embryonic stem cells by the orchestrated balance of canonical Wnt/beta-catenin, Activin/Nodal and BMP signaling	DEVELOPMENT	2008	Sumi, T; Tsuneyoshi, N; Nakatsuji, N; Suemori, H	0	1	0
Lineage selection of functional and cryopreservable human embryonic stem cell-derived neurons	STEM CELLS	2008	Ladewig, J; Koch, P; Endl, E; Meiners, B; Opitz, T; Couillard-Despres, S; Aigner, L; Brustle, O	0	1	0
Adult human dental pulp stem cells differentiate toward functionally active neurons under appropriate environmental cues	STEM CELLS	2008	Arthur, A; Rychkov, G; Shi, S; Koblar, SA; Gronthos, S	1	1	0
Molecular signature of cardiomyocyte clusters derived from human embryonic stem cells	STEM CELLS	2008	Synnergren, J; Akesson, K; Dahlenborg, K; Vidarsson, H; Ameen, C; Steel, D; Lindahl, A; Olsson, B; Sartipy, P	0	1	1
Costimulation blockade induces tolerance to HESC transplanted to the testis and induces regulatory T-cells to HESC transplanted into the heart	STEM CELLS	2008	Grinnemo, KH; Genead, R; Kumagai-Braesch, M; Andersson, A; Danielsson, C; Mansson-Broberg, A; Dellgren, G; Stromberg, AM; Ekberg, H; Hovatta, O; Sylven, C; Corbascio, M	0	1	1
Derivation of euploid human embryonic stem cells from aneuploid embryos	STEM CELLS	2008	Lavon, N; Narwani, K; Golan-Lev, T; Buehler, N; Hill, D; Benvenisty, N	1	1	0
Lipofectamine RNAiMAX: An efficient siRNA transfection reagent in human embryonic stem cells	MOLECULAR BIOTECHNOLOGY	2008	Zhao, M; Yang, H; Jiang, XJ; Zhou, W; Zhu, B; Zeng, Y; Yao, KT; Ren, CP	0	0	0
Protocols for cytogenetic studies of human embryonic stem cells	METHODS	2008	Meisner, LF; Johnson, JA	0	0	0
Protocols for cardiac differentiation of embryonic stem cells	METHODS	2008	Puceat, M	0	1	0
Effects of extracellular matrixes and growth factors on the hepatic differentiation of human embryonic stem cells	AMERICAN JOURNAL OF PHYSIOLOGY-GASTROINTESTINAL AND LIVER PHYSIOLOGY	2008	Ishii, T; Fukumitsu, K; Yasuchika, K; Adachi, K; Kawase, E; Suemori, H; Nakatsuji, N; Ikai, I; Uemoto, S	0	1	0
Generation of definitive endoderm from human embryonic stem cells cultured in feeder layer-free conditions	REGENERATIVE MEDICINE	2008	King, CC; Beattie, GM; Lopez, AD; Hayek, A	0	1	0
The ACTCellerate initiative: large-scale combinatorial cloning of novel human embryonic stem cell derivatives	REGENERATIVE MEDICINE	2008	West, MD; Sargent, RG; Long, J; Brown, C; Chu, JS; Kessler, S; Derugin, N; Sampathkumar, J; Burrows, C; Vaziri, H; Williams, R; Chapman, KB; Larocca, D; Loring, JF; Murai, J	1	1	0
Silencing of the expression of pluripotent driven-reporter genes stably transfected into human pluripotent cells	REGENERATIVE MEDICINE	2008	Stewart, R; Yang, C; Anyfantis, G; Przyborski, S; Hole, N; Strachan, T; Stojkovic, M; Keith, WN; Armstrong, L; Lako, M	1	1	0
Cross-species de novo identification of cis-regulatory modules with GibbsModule: Application to gene regulation in embryonic stem cells	GENOME RESEARCH	2008	Xie, D; Cai, J; Chia, NY; Ng, HH; Zhong, S	0	0	0
Effects of extracellular matrix and neighboring cells on induction of human embryonic stem cells into retinal or retinal pigment epithelial progenitors	EXPERIMENTAL EYE RESEARCH	2008	Gong, J; Sagiv, O; Cai, H; Tsang, SH; Del Priore, LV	0	1	0
Activation of hypoxic response in human embryonic stem cell-derived embryoid bodies	EXPERIMENTAL BIOLOGY AND MEDICINE	2008	Cameron, CM; Harding, F; Hu, WS; Kaufman, S	0	1	0
Development of a decoy immunization strategy to identify cell-surface molecules expressed on undifferentiated human embryonic stem cells	CELL AND TISSUE RESEARCH	2008	Choi, HS; Kim, H; Won, A; Kim, JJ; Son, CY; Kim, KS; Ko, JH; Lee, MY; Kim, CH; Ryu, CJ	0	0	0
Establishment of embryonic stem cells secreting human factor VIII for cell-based treatment of hemophilia A	JOURNAL OF THROMBOSIS AND HAEMOSTASIS	2008	Kasuda, S; Kubo, A; Sakurai, Y; Irion, S; Ohashi, K; Tatsumi, K; Nakajima, Y; Saito, Y; Hatake, K; Pipe, SW; Shima, M; Yoshioka, A	0	0	0
The multifunctional FUS, EWS and TAF15 proto-oncoproteins show cell type-specific expression patterns and involvement in cell spreading and stress response	BMC CELL BIOLOGY	2008	Andersson, MK; Stahlberg, A; Arvidsson, Y; Olofsson, A; Semb, H; Stenman, G; Nilsson, O; Aman, P	0	1	0
One year survival and significant reversal of motor deficits in parkinsonian rats transplanted with hESC derived dopaminergic neurons	BIOCHEMICAL AND BIOPHYSICAL RESEARCH COMMUNICATIONS	2008	Ravindran, G; Ramnath, RL; Rao, HS; Viswanathan, C	0	1	0
Efficient method for slow cryopreservation of human embryonic stem cells in xeno-free conditions	REPRODUCTIVE BIOMEDICINE ONLINE	2008	Valbuena, D; Sanchez-Luengo, S; Galan, A; Sanchez, E; Gomez, E; Poo, ME; Ruiz, V; Genbacev, O; Krtolica, A; Pellicer, A; Moreno, R; Simon, C	0	0	0
Extracting sequence features to predict proteinDNA interactions: a comparative study	NUCLEIC ACIDS RESEARCH	2008	Zhou, Q; Liu, JS	0	0	0
Chemically defined sequential culture media for TH+ cell derivation from human embryonic stem cells	MOLECULAR HUMAN REPRODUCTION	2008	Song, TR; Chen, GA; Wang, Y; Mao, GH; Wang, YX; Bai, HY	0	1	1
CTG repeat instability in a human embryonic stem cell line carrying the myotonic dystrophy type 1 mutation	MOLECULAR HUMAN REPRODUCTION	2008	De Temmerman, N; Seneca, S; Van Steirteghem, A; Haentjens, P; Van der Elst, J; Liebaers, I; Sermon, KD	1	0	0
Efficient hematopoietic differentiation of human embryonic stem cells on stromal cells derived from hematopoietic niches	CELL STEM CELL	2008	Ledran, MH; Krassowska, A; Armstrong, L; Dimmick, I; Renstrom, J; Lang, R; Yung, S; Santibanez-Coref, M; Dzierzak, E; Stojkovic, M; Oostendorp, RAJ; Forrester, L; Lako, M	1	1	0
TAZ controls Smad nucleocytoplasmic shuttling and regulates human embryonic stem-cell self-renewal	NATURE CELL BIOLOGY	2008	Varelas, X; Sakuma, R; Samavarchi-Tehrani, P; Peerani, R; Rao, BM; Dembowy, J; Yaffe, MB; Zandstra, PW; Wrana, JL	0	0	0
Forced expression of HoxB4 enhances hematopoletic differentiation by human embryonic stem cells	MOLECULES AND CELLS	2008	Lee, GS; Kim, LS; Sheih, JH; Moore, MAS	0	1	0
Plasma membrane proteomics of human embryonic stem cells and human embryonal carcinoma cells	JOURNAL OF PROTEOME RESEARCH	2008	Dormeyer, W; van Hoof, D; Braam, SR; Heck, AJR; Mummery, CL; Krijgsveld, J	0	0	0
X-inactivation reveals epigenetic anomalies in most hESC but identifies sublines that initiate as expected	JOURNAL OF CELLULAR PHYSIOLOGY	2008	Hall, LL; Byron, M; Butler, J; Becker, KA; Nelson, A; Amit, M; Itskovitz-Eldor, J; Stein, J; Stein, G; Ware, C; Lawrence, JB	1	1	0
Differentiation of mouse and human embryonic stem cells into hepatic lineages	GENES TO CELLS	2008	Shiraki, N; Umeda, K; Sakashita, N; Takeya, M; Kume, K; Kume, S	0	1	0
Distinct cardiogenic preferences of two human embryonic stem cell (hESC) lines are imprinted in their proteomes in the pluripotent state	BIOCHEMICAL AND BIOPHYSICAL RESEARCH COMMUNICATIONS	2008	Moore, JC; Fu, JD; Chan, YC; Lin, DW; Tran, H; Tse, HF; Li, RA	0	1	0
Localized decrease of beta-catenin contributes to the differentiation of human embryonic stem cells	BIOCHEMICAL AND BIOPHYSICAL RESEARCH COMMUNICATIONS	2008	Lam, H; Patel, S; Wong, J; Chu, J; Li, A; Li, S	0	1	0
A novel method for generating xeno-free human feeder cells for human embryonic stem cell culture	STEM CELLS AND DEVELOPMENT	2008	Meng, GL; Liu, SY; Krawetz, R; Chan, M; Chernos, J; Rancourt, DE	0	1	0
Use of xenofree matrices and molecularly-defined media to control human embryonic stem cell pluripotency: Effect of low physiological TGF-center dot concentrations	STEM CELLS AND DEVELOPMENT	2008	Peiffer, I; Barbet, R; Zhou, YP; Li, ML; Monier, MN; Hatzfeld, A; Hatzfeld, JA	0	1	0
Characterization of six new human embryonic stem cell lines (HSF7, -8, -9, -10, -12, and -13) derived under minimal-animal component conditions	STEM CELLS AND DEVELOPMENT	2008	Chavez, SL; Meneses, JJ; Nguyen, HN; Kim, SK; Pera, RAR	0	1	0
Endothelium-induced proliferation and electrophysiological differentiation of human embryonic stem cell-derived neuronal precursors	STEM CELLS AND DEVELOPMENT	2008	Lai, B; Mao, XO; Greenberg, DA; Jin, KL	0	1	0
Human embryonic stem cells may display higher resistance to genotoxic stress as compared to primary explanted somatic cells	STEM CELLS AND DEVELOPMENT	2008	Vinoth, KJ; Heng, BC; Poonepalli, A; Banerjee, B; Balakrishnan, L; Lu, K; Hande, MP; Cao, T	0	0	0
GSK-3-specific inhibitor-supplemented hESC medium prevents the epithelial-mesenchymal transition process and the up-regulation of matrix metalloproteinases in hESCs cultured in feeder-free conditions	MOLECULAR HUMAN REPRODUCTION	2008	Ullmann, U; Gilles, C; De Rycke, M; de Velde, HV; Sermon, K; Liebaers, I	0	1	0
Differential expression of the embryo/cancer gene ECSA(DPPA2), the cancer/testis gene BORIS and the pluripotency structural gene OCT4, in human preimplantation development	MOLECULAR HUMAN REPRODUCTION	2008	Monk, M; Hitchins, M; Hawes, S	0	1	0
Highly enriched cardiomyocytes from human embryonic stem cells	CYTOTHERAPY	2008	Xu, XQ; Zweigerdt, R; Soo, SY; Ngoh, ZX; Tham, SC; Wang, ST; Graichen, R; Davidson, B; Colman, A; Sun, W	0	1	0
The WNT receptor FZD7 contributes to self-renewal signaling of human embryonic stem cells	BIOLOGICAL CHEMISTRY	2008	Melchior, K; Weiss, J; Zaehres, H; Kim, YM; Lutzko, C; Roosta, N; Hescheler, J; Mueschen, M	0	0	0
Human embryonic stem cell differentiation on tissue engineering scaffolds: Effects of NGF and retinoic acid induction	TISSUE ENGINEERING PART A	2008	Inanc, B; Elcin, AE; Elcin, YM	0	1	0
Nucleofection mediates high-efficiency stable gene knockdown and transgene expression in human embryonic stem cells	STEM CELLS	2008	Hohenstein, KA; Pyle, AD; Chern, JY; Lock, LF; Donovan, PJ	0	0	0
Selection against undifferentiated human embryonic stem cells by a cytotoxic antibody recognizing podocalyxin-like protein-1	STEM CELLS	2008	Choo, AB; Tan, HL; Ang, SN; Fong, WJ; Chin, A; Lo, J; Zheng, L; Hentze, H; Philp, RJ; Oh, SKW; Yap, M	0	1	0
Copy number variant analysis of human embryonic stem cells	STEM CELLS	2008	Wu, H; Kim, KJ; Mehta, K; Paxia, S; Sundstrom, A; Anantharaman, T; Kuraishy, AI; Doan, T; Ghosh, J; Pyle, AD; Clark, A; Lowry, W; Fan, GP; Baxter, T; Mishra, B; Sun, Y; Teitell, MA	0	0	0
Comprehensive MicroRNA profiling reveals a unique human embryonic stem cell signature dominated by a single seed sequence	STEM CELLS	2008	Laurent, LC; Chen, J; Ulitsky, I; Mueller, FJ; Lu, C; Shamir, R; Fan, JB; Loring, JF	0	1	0
Assessment of stromal-derived inducing activity in the generation of dopaminergic neurons from human embryonic stem cells	STEM CELLS	2008	Vazin, T; Chen, J; Lee, CT; Amable, R; Freed, WJ	0	1	0
Oct4 is epigenetically regulated by methylation in normal placenta and gestational trophoblastic disease	PLACENTA	2008	Zhang, HJ; Siu, MKY; Wong, ESY; Wong, KY; Li, ASM; Chan, KYK; Ngan, HYS; Cheung, ANY	0	0	0
Identification of karyopherin-alpha 2 as an Oct4 associated protein	JOURNAL OF GENETICS AND GENOMICS	2008	Li, XQ; Sun, L; Jin, Y	0	0	0
DNA double-strand break repair in parental chromatin of mouse zygotes, the first cell cycle as an origin of de novo mutation	HUMAN MOLECULAR GENETICS	2008	Derijck, A; van der Heijden, G; Giele, M; Philippens, M; de Boer, P	0	1	0
Tumor progression of culture-adapted human embryonic stem cells during long-term culture	GENES CHROMOSOMES & CANCER	2008	Yang, S; Lin, G; Tan, YQ; Zhou, D; Deng, LY; Cheng, DH; Luo, SW; Liu, TC; Zhou, XY; Sun, Z; Xiang, Y; Chen, TJ; Wen, JF; Lu, GX	0	1	0
High-throughput screening assay for the identification of compounds regulating self-renewal and differentiation in human embryonic stem cells	CELL STEM CELL	2008	Desbordes, SC; Placantonakis, DG; Ciro, A; Socci, ND; Lee, G; Djaballah, H; Studer, L	0	0	0
The response of human embryonic stem cell-derived endothelial cells to shear stress	BIOTECHNOLOGY AND BIOENGINEERING	2008	Metallo, CM; Vodyanik, MA; de Pablo, JJ; Slukvin, II; Palecek, SP	0	1	0
Epigenome and Chromatin Structure in Human Embryonic Stem Cells Undergoing Differentiation	DEVELOPMENTAL DYNAMICS	2008	Bartova, E; Galiova, G; Krejci, J; Harnicarova, A; Strasak, L; Kozubek, S	0	1	0
Effects of the genetic background on cognitive performances of TG2576 mice	BEHAVIOURAL BRAIN RESEARCH	2008	Lassalle, JM; Halley, H; Daumas, S; Verret, L; Frances, B	0	1	0
Development of single mouse blastomeres into blastocysts, outgrowths and the establishment of embryonic stem cells	REPRODUCTION	2008	Lorthongpanich, C; Yang, SH; Piotrowska-Nitsche, K; Parnpai, R; Chan, AWS	0	0	0
Cells Derived from Human Umbilical Cord Blood Support the Long-Term Growth of Undifferentiated Human Embryonic Stem Cells	CLONING AND STEM CELLS	2008	Zhan, XC; Hill, C; Brayton, CF; Shamblott, MJ	0	1	1
Human mastoid periosteum-derived stem cells: promising candidates for skeletal tissue engineering	JOURNAL OF TISSUE ENGINEERING AND REGENERATIVE MEDICINE	2008	Ringe, J; Leinhase, I; Stich, S; Loch, A; Neumann, K; Haisch, A; Haupl, T; Manz, R; Kaps, C; Sittinger, M	0	0	0
Structure and expression pattern of Oct4 gene are conserved in vole Microtus rossiaemeridionalis	BMC GENOMICS	2008	Medvedev, SP; Shevchenko, AI; Elisaphenko, EA; Nesterova, TB; Brockdorff, N; Zakian, SM	0	0	0
Generation of functional platelets from human embryonic stem cells in vitro via ES-sacs, VEGF-promoted structures that concentrate hematopoietic progenitors	BLOOD	2008	Takayama, N; Nishikii, H; Usui, J; Tsukui, H; Sawaguchi, A; Hiroyama, T; Eto, K; Nakauchi, H	0	0	0
Yamanaka factors critically regulate the developmental signaling network in mouse embryonic stem cells	CELL RESEARCH	2008	Liu, XS; Huang, JY; Chen, T; Wang, Y; Xin, SM; Li, J; Pei, G; Kang, JH	0	1	0
Testing potential developmental toxicants with a cytotoxicity assay based on human embryonic stem cells	ATLA-ALTERNATIVES TO LABORATORY ANIMALS	2008	Adler, S; Lindqvist, J; Uddenberg, K; Hyllner, J; Strehl, R	0	0	0
The future like ours`` argument and human embryonic stem cell research	JOURNAL OF MEDICAL ETHICS	2008	Kuflik, A	0	0	0
An autologous cell lysate extract from human embryonic stem cell (hESC) derived osteoblasts can enhance osteogenesis of hESC	TISSUE & CELL	2008	Heng, BC; Toh, WS; Pereira, BP; Tan, BL; Fu, X; Liu, H; Lu, K; Yeo, JF; Cao, T	0	1	0
Alkaline phosphatase-positive colony formation is a sensitive, specific, and quantitative indicator of undifferentiated human embryonic stem cells	STEM CELLS	2008	O`Connor, MD; Kardel, MD; Iosfina, I; Youssef, D; Lu, M; Li, MM; Vercauteren, S; Nagy, A; Eaves, CJ	0	0	0
Efficient differentiation of functional hepatocytes from human embryonic stem cells	STEM CELLS	2008	Agarwal, S; Holton, KL; Lanza, R	0	0	0
Lysophosphatidic acid inhibits neuronal differentiation of neural stem/progenitor cells derived from human embryonic stem cells	STEM CELLS	2008	Dottori, M; Leung, J; Turnley, AM; Pebay, A	0	0	0
Epigenetic marking prepares human HOXA cluster for the activation during differentiation of pluripotent cells	STEM CELLS	2008	Atkinson, SP; Koch, CM; Clelland, GK; Willcox, S; Fowler, JC; Stewart, R; Lako, M; Dunham, I; Armstrong, L	0	0	0
Functional network reconstruction reveals somatic stemness genetic maps and dedifferentiation-like transcriptome reprogramming induced by GATA2	STEM CELLS	2008	Huang, TS; Hsieh, JY; Wu, YH; Jen, CH; Tsuang, YH; Chiou, SH; Partanen, J; Anderson, H; Jaatinen, T; Yu, YH; Wang, HW	0	0	0
Comparative study of mouse and human feeder cells for human embryonic stem cells	INTERNATIONAL JOURNAL OF DEVELOPMENTAL BIOLOGY	2008	Eiselleova, L; Peterkova, I; Neradil, J; Slaninova, I; Hampl, A; Dvorak, P	0	0	0
Germline Competent Embryonic Stem Cells Derived from Rat Blastocysts	CELL	2008	Li, P; Tong, C; Mehrian-Shai, R; Jia, L; Wu, N; Yan, Y; Maxson, RE; Schulze, EN; Song, H; Hsieh, CL; Pera, MF; Ying, QL	0	1	0
Human neural progenitor cells derived from embryonic stem cells in feeder-free cultures	DIFFERENTIATION	2008	Dhara, SK; Hasneen, K; Machacek, DW; Boyd, NL; Rao, RR; Stice, SL	0	0	0
Differentiation of human embryonic stem cells into functional hepatocyte-like cells in a serum-free adherent culture condition	DIFFERENTIATION	2008	Baharvand, H; Hashemi, SM; Shahsavani, M	0	0	0
Developmental competence of immature and failed/abnormally fertilized human oocytes in nuclear transfer	REPRODUCTIVE BIOMEDICINE ONLINE	2008	McElroy, SL; Kee, K; Tran, N; Menses, J; Giudice, LC; Pera, RAR	1	0	0
Efficient differentiation of human embryonic stem cells into a homogeneous population of osteoprogenitor-like cells	REPRODUCTIVE BIOMEDICINE ONLINE	2008	Mateizel, I; De Becker, A; de Velde, HV; De Rycke, M; Van Steirteghem, A; Cornelissen, R; Van der Elst, J; Liebaers, I; Van Riet, I; Sermon, K	0	0	0
Human cardiovascular progenitor cells develop from a KDR plus embryonic-stem-cell-derived population	NATURE	2008	Yang, L; Soonpaa, MH; Adler, ED; Roepke, TK; Kattman, SJ; Kennedy, M; Henckaerts, E; Bonham, K; Abbott, GW; Linden, RM; Field, LJ; Keller, GM	0	0	0
Chromatin remodeling during mouse and human embryonic stem cell differentiation	DEVELOPMENTAL DYNAMICS	2008	Golob, JL; Paige, SL; Muskheli, V; Pabon, L; Murry, CE	0	0	0
Human embryonic stem cell-derived cardiomyocytes and cardiac repair in rodents	CIRCULATION RESEARCH	2008	van Laake, LW; Passier, R; Doevendans, PA; Mummery, CL	0	0	0
The use of fresh embryos in stem cell research ethical and policy issues	CELL STEM CELL	2008	Cohen, CB; Brandhorst, B; Nagy, A; Leader, A; Dickens, B; Isasi, RM; Evans, D; Knoppers, BM	1	0	0
Notch signaling activation in human embryonic stem cells is required for embryonic, but not trophoblastic, lineage commitment	CELL STEM CELL	2008	Yu, XB; Zou, JZ; Ye, ZH; Hammond, H; Chen, GB; Tokunaga, A; Mali, P; Li, YM; Civin, C; Gaiano, N; Cheng, LZ	0	0	0
Non-Cell-Autonomous Effect of Human SOD1(G37R) Astrocytes on Motor Neurons Derived from Human Embryonic Stem Cells	CELL STEM CELL	2008	Marchetto, MCN; Muotri, AR; Mu, YL; Smith, AM; Cezar, GG; Gage, FH	0	1	0
Gene expression pattern of functional neuronal cells derived from human bone marrow mesenchymal stromal cells	BMC GENOMICS	2008	Tondreau, T; Dejeneffe, M; Meuleman, N; Stamatopoulos, B; Delforge, A; Martiat, P; Bron, D; Lagneaux, L	0	0	0
Whole-blastocyst culture followed by laser drilling technology enhances the efficiency of inner cell mass isolation and embryonic stem cell derivation from good- and poor-quality mouse embryos: New insights for derivation of human embryonic ste	STEM CELLS AND DEVELOPMENT	2008	Cortes, JL; Sanchez, L; Catalina, P; Cobo, F; Bueno, C; Martinez-Ramirez, A; Barroso, A; Cabrera, C; Ligero, G; Montes, R; Rubio, R; Nieto, A; Menendez, P	0	1	0
An inducible transgene expression system for regulated phenotypic modification of human embryonic stem cells	STEM CELLS AND DEVELOPMENT	2008	Fu, JD; Jung, Y; Chan, CW; Li, RA	0	1	0
Selective POTE paralogs on chromosome 2 are expressed in human embryonic stem cells	STEM CELLS AND DEVELOPMENT	2008	Bera, TK; Saint Fleur, A; Ha, D; Yamada, M; Lee, Y; Lee, B; Hahn, Y; Kaufman, DS; Pera, M; Pastan, I	0	1	0
Expression of genes involved in early cell fate decisions in human embryos and their regulation by growth factors	REPRODUCTION	2008	Kimber, SJ; Sneddon, SF; Bloor, DJ; El-Bareg, AM; Havvkhead, JA; Metcalfe, AD; Houghton, FD; Leese, HJ; Rutherford, A; Lieberman, BA; Brison, DR	0	0	0
Nf1 Mutation Expands an EGFR-Dependent Peripheral Nerve Progenitor that Confers Neurofibroma Tumorigenic Potential	CELL STEM CELL	2008	Williams, JP; Wu, JQ; Johansson, G; Rizvi, TA; Miller, SC; Geiger, H; Malik, P; Li, WL; Mukouyama, YS; Cancelas, JA; Ratner, N	0	1	0
Improved genetic manipulation of human embryonic stem cells	NATURE METHODS	2008	Braam, SR; Denning, C; van den Brink, S; Kats, P; Hochstenbach, R; Passier, R; Mummery, CL	0	1	0
BAC TransgeneOmics: a high-throughput method for exploration of protein function in mammals	NATURE METHODS	2008	Poser, I; Sarov, M; Hutchins, JRA; Heriche, JK; Toyoda, Y; Pozniakovsky, A; Weigl, D; Nitzsche, A; Hegemann, B; Bird, AW; Pelletier, L; Kittler, R; Hua, S; Naumann, R; Augsburg, M; Sykora, MM; Hofemeister, H; Zhang, YM; Nasmyth, K; White, KP; D	0	0	0
High level functional expression of the ABCG2 multidrug transporter in undifferentiated human embryonic stem cells	BIOCHIMICA ET BIOPHYSICA ACTA-BIOMEMBRANES	2008	Apati, A; Orban, TI; Varga, N; Nemeth, A; Schamberger, A; Krizsik, V; Erdelyi-Belle, B; Homolya, L; Varady, G; Padanyi, R; Karaszi, E; Kemna, EWM; Nemet, K; Sarkadi, B	0	1	0
Trophoblast differentiation defect in human embryonic stem cells lacking PIG-A and GPI-anchored cell-surface proteins	CELL STEM CELL	2008	Chen, GB; Ye, ZH; Yu, XB; Zou, JH; Mali, P; Brodsky, RA; Cheng, LZ	1	1	0
TGF beta/Activin/Nodal pathway in inhibition of human embryonic stem cell differentiation by mechanical strain	BIOPHYSICAL JOURNAL	2008	Saha, S; Ji, L; de Pablo, JJ; Palecek, SP	0	1	0
A Layered Ultra-Porous Scaffold for Tissue Engineering, Created via a Hydrospinning Method	TISSUE ENGINEERING PART C-METHODS	2008	Tzezana, R; Zussman, E; Levenberg, S	0	0	1
A key role for telomerase reverse transcriptase unit in modulating human embryonic stem cell proliferation, cell cycle dynamics, and in vitro differentiation	STEM CELLS	2008	Yang, CB; Przyborski, S; Cooke, MJ; Zhang, X; Stewart, R; Anyfantis, G; Atkinson, SP; Saretzki, G; Armstrong, L; Lako, M	0	1	0
Comparison of reporter gene and iron particle labeling for tracking fate of human embryonic stem cells and differentiated endothelial cells in living subjects	STEM CELLS	2008	Li, ZJ; Suzuki, Y; Huang, M; Cao, F; Xie, XY; Connolly, AJ; Yang, PC; Wu, JC	0	1	0
Directed differentiation of ventral spinal progenitors and motor neurons from human embryonic stem cells by small molecules	STEM CELLS	2008	Li, XJ; Hu, BY; Jones, SA; Zhang, YS; Lavaute, T; Du, ZW; Zhang, SC	0	1	0
Efficient differentiation of hepatocytes from human embryonic stem cells exhibiting markers recapitulating liver development in vivo	STEM CELLS	2008	Hay, DC; Zhao, DB; Fletcher, J; Hewitt, ZA; McLean, D; Urruticoechea-Uriguen, A; Black, JR; Elcombe, C; Ross, JA; Wolf, R; Cui, W	0	1	0
Improvement of Culture Conditions of Human Embryoid Bodies Using a Controlled Perfused and Dialyzed Bioreactor System	TISSUE ENGINEERING PART C-METHODS	2008	Aubry, L; Tournois, J; Girard, M; Perrier, AL; Peschanski, M; Cailleret, M; Come, J; Nissan, X	1	1	0
Long-term culture of Japanese human embryonic stem cells in feeder-free conditions	CELL TRANSPLANTATION	2008	Navarro-Alvarez, N; Soto-Gutierrez, A; Yuasa, T; Yamatsuji, T; Shirakawa, Y; Nagasaka, T; Sheng, SD; Javed, MS; Tanaka, N; Kobayashi, N	0	1	1
Direct reprogramming of terminally differentiated mature B lymphocytes to pluripotency	CELL	2008	Hanna, J; Markoulaki, S; Schorderet, P; Carey, BW; Beard, C; Wernig, M; Creyghton, MP; Steine, EJ; Cassady, JP; Foreman, R; Lengner, CJ; Dausman, JA; Jaenisch, R	1	1	0
X-inactivation in female human embryonic stem cells is in a nonrandom pattern and prone to epigenetic alterations	PROCEEDINGS OF THE NATIONAL ACADEMY OF SCIENCES OF THE UNITED STATES OF AMERICA	2008	Shen, Y; Matsuno, Y; Fouse, SD; Rao, N; Root, S; Xu, RH; Pellegrini, M; Riggs, AD; Fan, GP	0	0	0
X-chromosome inactivation and epigenetic fluidity in human embryonic stem cells	PROCEEDINGS OF THE NATIONAL ACADEMY OF SCIENCES OF THE UNITED STATES OF AMERICA	2008	Silva, SS; Rowntree, RK; Mekhoubad, S; Lee, JT	0	1	0
Pancreatic endoderm derived from human embryonic stem cells generates glucose-responsive insulin-secreting cells in vivo	NATURE BIOTECHNOLOGY	2008	Kroon, E; Martinson, LA; Kadoya, K; Bang, AG; Kelly, OG; Eliazer, S; Young, H; Richardson, M; Smart, NG; Cunningham, J; Agulnick, AD; D`Amour, KA; Carpenter, MK; Baetge, EE	0	1	0
Coupled global and targeted proteomics of human embryonic stem cells during induced differentiation	MOLECULAR & CELLULAR PROTEOMICS	2008	Yocum, AK; Gratsch, TE; Leff, N; Strahler, JR; Hunter, CL; Walker, AK; Michailidis, G; Omenn, GS; O`Shea, KS; Andrews, PC	0	0	0
Characterization of the gene delivery properties of baculoviral-based virosomal vectors	JOURNAL OF VIROLOGICAL METHODS	2008	Guibinga, GH; Song, SC; Loring, J; Friedmann, T	0	0	0
BMPs promote proliferation and migration of endothelial cells via stimulation of VEGF-A/VEGFR2 and Angiopoietin-1/Tie2 signalling	JOURNAL OF BIOCHEMISTRY	2008	Suzuki, Y; Montagne, K; Nishihara, A; Watabe, T; Miyazono, K	0	1	0
Enhanced cardiomyogenesis of human embryonic stem cells by a small molecular inhibitor of p38 MAPK	DIFFERENTIATION	2008	Graichen, R; Xu, XQ; Braam, SR; Balakrishnan, T; Norfiza, S; Sieh, S; Soo, SY; Tham, SC; Mummery, C; Colman, A; Zweigerdt, R; Davidson, BP	0	1	0
Effects on differentiation of embryonic ventral midbrain progenitors by Lmx1a, Msx1, Ngn2, and Pitx3	JOURNAL OF NEUROSCIENCE	2008	Roybon, L; Hjalt, T; Christophersen, NS; Li, JY; Brundin, P	0	1	0
Cardiomyogenic gene expression profiling of differentiating human embryonic stem cells	JOURNAL OF BIOTECHNOLOGY	2008	Synnergren, J; Adak, S; Englund, MCO; Giesler, TL; Noaksson, K; Lindahl, A; Nilsson, P; Nelson, D; Abbotg, S; Olsson, B; Sartipy, P	0	1	0
Profiling TRA-1-81 antigen distribution on a human embryonic stem cell	BIOCHEMICAL AND BIOPHYSICAL RESEARCH COMMUNICATIONS	2008	Qiu, DL; Xiang, JL; Li, ZX; Krishnamoorthy, A; Chen, LH; Wang, R	0	0	0
Cell-cell signaling through NOTCH regulates human embryonic stem cell proliferation	STEM CELLS	2008	Fox, V; Gokhale, PJ; Walsh, JR; Matin, M; Jones, M; Andrews, PW	0	1	0
Insulin redirects differentiation from cardiogenic mesoderm and endoderm to neuroectoderm in differentiating human embryonic stem cells	STEM CELLS	2008	Freund, C; Oostwaard, DWV; Monshouwer-Kloots, J; van den Brink, S; van Rooijen, M; Xu, XQ; Zweigerdt, R; Mummery, C; Passier, R	0	1	1
Tex19, a mammalian-specific protein with a restricted expression in pluripotent stem cells and germ line	STEM CELLS	2008	Kuntz, S; Kieffer, E; Bianchetti, L; Lamoureux, N; Fuhrmann, G; Viville, S	0	0	0
Fibroblast growth factor 4 and its novel splice isoform have opposing effects on the maintenance of human embryonic stem cell self-renewal	STEM CELLS	2008	Mayshar, Y; Rom, E; Chumakov, I; Kronman, A; Yayon, A; Benvenisty, N	0	1	0
Efficient propagation of single cells accutase-dissociated human embryonic stem cells	MOLECULAR REPRODUCTION AND DEVELOPMENT	2008	Bajpai, R; Lesperance, J; Kim, M; Terskikh, AV	0	1	0
Role of the Notch ligand Delta1 in embryonic and adult mouse epidermis	JOURNAL OF INVESTIGATIVE DERMATOLOGY	2008	Estrach, S; Cordes, R; Hozumi, K; Gossler, A; Watt, FM	0	0	0
Control of Early Fate Decisions in Human ES Cells by Distinct States of TGF beta Pathway Activity	STEM CELLS AND DEVELOPMENT	2008	Greber, B; Lehrach, H; Adjaye, J	0	1	0
Mass spectrometry identifies and quantifies 74 unique histone H4 isoforms in differentiating human embryonic stem cells	PROCEEDINGS OF THE NATIONAL ACADEMY OF SCIENCES OF THE UNITED STATES OF AMERICA	2008	Phanstiel, D; Brumbaugh, J; Berggren, WT; Conard, K; Feng, X; Levenstein, ME; McAlister, GC; Thomson, JA; Coon, JJ	0	1	0
Human embryonic stem cell microenvironment suppresses the tumorigenic phenotype of aggressive cancer cells	PROCEEDINGS OF THE NATIONAL ACADEMY OF SCIENCES OF THE UNITED STATES OF AMERICA	2008	Postovit, LM; Margaryan, NV; Seftor, EA; Kirschmann, DA; Lipavsky, A; Wheaton, WW; Abbott, DE; Seftor, REB; Hendrix, MJC	0	0	1
Marked differences in differentiation propensity among human embryonic stem cell lines	NATURE BIOTECHNOLOGY	2008	Osafune, K; Caron, L; Borowiak, M; Martinez, RJ; Fitz-Gerald, CS; Sato, Y; Cowan, CA; Chien, KR; Melton, DA	0	1	0
The ROCK Inhibitor Y-27632 Enhances the Survival Rate of Human Embryonic Stem Cells Following Cryopreservation	STEM CELLS AND DEVELOPMENT	2008	Li, XY; Meng, GL; Krawetz, R; Liu, SY; Rancourt, DE	1	0	0
Differentiated fibroblastic progenies of human embryonic stem cells for toxicology screening	CLONING AND STEM CELLS	2008	Cao, T; Lu, K; Fu, X; Heng, BC	0	1	0
Electron microscopy reveals the presence of viruses in mouse embryonic fibroblasts but neither in human embryonic fibroblasts nor in human mesenchymal cells used for hESC maintenance: Toward an implementation of microbiological quality assuranc	CLONING AND STEM CELLS	2008	Cobo, F; Navarro, JM; Herrera, MI; Vivo, A; Porcel, D; Hernandez, C; Jurado, M; Garcia-Castro, J; Menendez, P	1	0	1
Human embryonic stem cells passaged using enzymatic methods retain a normal karyotype and express CD30	CLONING AND STEM CELLS	2008	Thomson, A; Wojtacha, D; Hewitt, Z; Priddle, H; Sottile, V; Di Domenico, A; Fletcher, J; Waterfall, M; Corrales, NL; Ansell, R; Mcwhir, J	0	1	0
Enhanced plating efficiency of trypsin-adapted human embryonic stem cells is reversible and independent of trisomy 12/17	CLONING AND STEM CELLS	2008	Chan, EM; Yates, F; Boyer, LF; Schlaeger, TM; Daley, GQ	0	0	0
Bone tissue formation from human embryonic stem cells in vivo	CLONING AND STEM CELLS	2008	Tremoleda, FL; Forsyth, NR; Khan, NS; Wojtacha, D; Christodoulou, I; Tye, BJ; Racey, SN; Collishaw, S; Sottile, V; Thomson, AJ; Simpson, AHWR; Noble, BS; Mcwhir, J	0	1	0
An extended transcriptional network for pluripotency of embryonic stem cells	CELL	2008	Kim, JW; Chu, JL; Shen, XH; Wang, JL; Orkin, SH	0	0	0
Sphingosine-1-Phosphate Mediates Transcriptional Regulation of Key Targets Associated with Survival, Proliferation, and Pluripotency in Human Embryonic Stem Cells	STEM CELLS AND DEVELOPMENT	2008	Avery, K; Avery, S; Shepherd, J; Heath, PR; Moore, H	0	0	0
Highly efficient and large-scale generation of functional dopamine neurons from human embryonic stem cells	PROCEEDINGS OF THE NATIONAL ACADEMY OF SCIENCES OF THE UNITED STATES OF AMERICA	2008	Cho, MS; Lee, YE; Kim, JY; Chung, S; Cho, YH; Kim, DS; Kang, SM; Lee, H; Kim, MH; Kim, JH; Leem, JW; Oh, SK; Choi, YM; Hwang, DY; Chang, AW; Kim, DW	0	1	1
Human embryonic stem cells in culture possess primary cilia with hedgehog signaling machinery	JOURNAL OF CELL BIOLOGY	2008	Kiprilov, EN; Awan, A; Desprat, R; Velho, M; Clement, CA; Byskov, AG; Andersen, CY; Satir, P; Bouhassira, EE; Christensen, ST; Hirsch, RE	0	0	0
Human neural progenitors express functional lysophospholipid receptors that regulate cell growth and morphology	BMC NEUROSCIENCE	2008	Hurst, JH; Mumaw, J; Machacek, DW; Sturkie, C; Callihan, P; Stice, SL; Hooks, SB	0	1	0
Establishing a Dynamic Process for the Formation, Propagation, and Differentiation of Human Embryoid Bodies	STEM CELLS AND DEVELOPMENT	2008	Yirme, G; Amit, M; Laevsky, I; Osenberg, S; Itskovitz-Eldor, J	1	1	0
Alterations of proliferative and differentiation potentials of human embryonic stem cells during long-term culture	EXPERIMENTAL AND MOLECULAR MEDICINE	2008	Bin Park, Y; Kim, YY; Oh, SK; Chung, SG; Ku, SY; Kim, SH; Choi, YM; Moon, SY	0	1	0
MicroRNA regulation of cell lineages in mouse and human embryonic stem cells	CELL STEM CELL	2008	Ivey, KN; Muth, A; Amold, J; King, FW; Yeh, RF; Fish, JE; Hsiao, EC; Schwartz, RJ; Conklin, BR; Bernstein, HS; Srivastava, D	0	1	0
Derivation of a new human embryonic stem cell line, endeavour-1, and its clonal propagation	STEM CELLS AND DEVELOPMENT	2008	Sidhu, KS; Ryan, JP; Tuch, BE	1	1	0
Role of nitric oxide signaling components in differentiation of embryonic stem cells into myocardial cells	PROCEEDINGS OF THE NATIONAL ACADEMY OF SCIENCES OF THE UNITED STATES OF AMERICA	2008	Mujoo, K; Sharin, VG; Bryan, NS; Krumenacker, JS; Sloan, C; Parveen, S; Nikonoff, LE; Kots, AY; Murad, F	0	1	0
Retinoic acid and bone morphogenetic protein signaling synergize to efficiently direct epithelial differentiation of human embryonic stem cells	STEM CELLS	2008	Metallo, CM; Ji, L; De Pablo, JJ; Palecek, SP	0	1	0
Fibrochondrogenesis in two embryonic stem cell lines: Effects of differentiation timelines	STEM CELLS	2008	Hoben, GM; Koay, EJ; Athanasiou, KA	0	1	0
A pure population of ectodermal cells derived from human embryonic stem cells	STEM CELLS	2008	Aberdam, E; Barak, E; Rouleau, M; De LaForest, S; Berrih-Aknin, S; Suter, DM; Krause, KH; Amit, M; Itskovitz-Eldor, J; Aberdam, D	0	1	0
Downregulation of multiple stress defense mechanisms during differentiation of human embryonic stem cells	STEM CELLS	2008	Saretzki, G; Walter, T; Atkinson, S; Passos, JF; Bareth, B; Keith, WN; Stewart, R; Hoare, S; Stojkovic, M; Armstrong, L; von Zglinicki, T; Lako, M	0	1	1
Robust, persistent transgene expression in human embryonic stem cells is achieved with AAVS1-targeted integration	STEM CELLS	2008	Smith, JR; Maguire, S; Davis, LA; Alexander, M; Yang, FT; Chandran, S; Ffrench-Constant, C; Pedersen, RA	0	1	0
Genomewide Analysis of PRC1 and PRC2 Occupancy Identifies Two Classes of Bivalent Domains	PLOS GENETICS	2008	Ku, M; Koche, RP; Rheinbay, E; Mendenhall, EM; Endoh, M; Mikkelsen, TS; Presser, A; Nusbaum, C; Xie, XH; Chi, AS; Adli, M; Kasif, S; Ptaszek, LM; Cowan, CA; Lander, ES; Koseki, H; Bernstein, BE	0	0	0
In vitro- and in vivo-induced transgene expression in human embryonic stem cells and derivatives	STEM CELLS	2008	Xia, X; Ayala, M; Thiede, BR; Zhang, SC	0	1	0
Human embryonic stem cell derivation from poor-quality embryos	NATURE BIOTECHNOLOGY	2008	Lerou, PH; Yabuuchi, A; Huo, H; Takeuchi, A; Shea, J; Cimini, T; Ince, TA; Ginsburg, E; Racowsky, C; Daley, GQ	0	1	0
Hypoxic chondrogenic differentiation of human embryonic stem cells enhances cartilage protein synthesis and biomechanical functionality	OSTEOARTHRITIS AND CARTILAGE	2008	Koay, EJ; Athanasiou, KA	0	1	0
Toward the generation of rod and cone photoreceptors from mouse, monkey and human embryonic stem cells	NATURE BIOTECHNOLOGY	2008	Osakada, F; Ikeda, H; Mandai, M; Wataya, T; Watanabe, K; Yoshimura, N; Akaike, A; Sasai, Y; Takahashi, M	0	1	0
Derivation and immunological characterization of mesenchymal stromal cells from human embryonic stem cells	EXPERIMENTAL HEMATOLOGY	2008	Trivedi, P; Hematti, P	0	1	0
beta(1)- and beta(2)-adrenoceptor responses in cardiomyocytes derived from human embryonic stem cells: comparison with failing and non-failing adult human heart	BRITISH JOURNAL OF PHARMACOLOGY	2008	Brito-Martins, M; Harding, SE; Ali, NN	0	0	0
Short-term BMP-4 treatment initiates mesoderm induction in human embryonic stem cells	BLOOD	2008	Zhang, PB; Li, JA; Tan, ZJ; Wang, CY; Liu, T; Chen, L; Yong, J; Jiang, W; Sun, XM; Du, LY; Ding, MX; Deng, HK	0	1	0
Globin switches in yolk sac-like primitive and fetal-Eke definitive red blood cells produced from human embryonic stem cells	BLOOD	2008	Qiu, CH; Olivier, EN; Velho, M; Bouhassira, EE	0	1	1
PRDM14 suppresses expression of differentiation marker genes in human embryonic stem cells	BIOCHEMICAL AND BIOPHYSICAL RESEARCH COMMUNICATIONS	2008	Tsuneyoshi, N; Sumi, T; Onda, H; Nojima, H; Nakatsuji, N; Suemori, H	0	1	0
First steps in establishing a developmental toxicity test method based on human embryonic stem cells	TOXICOLOGY IN VITRO	2008	Adler, S; Pellizzer, C; Hareng, L; Hartung, T; Bremer, S	0	1	0
A method for genetic modification of human embryonic stem cells using electroporation	NATURE PROTOCOLS	2007	Costa, M; Dottori, M; Sourris, K; Jamshidi, P; Hatzistavrou, T; Davis, R; Azzola, L; Jackson, S; Lim, SM; Pera, M; Elefanty, AG; Stanley, EG	1	0	0
Recurrent chromosomal abnormalities in human embryonic stem cells	NATURE BIOTECHNOLOGY	2008	Spits, C; Mateizel, I; Geens, M; Mertzanidou, A; Staessen, C; Vandeskelde, Y; Van der Elst, J; Liebaers, I; Sermon, K	0	0	0
Temporal changes in the carbohydrates expressed on BG01 human embryonic stem cells during differentiation as embryoid bodies	GLYCOCONJUGATE JOURNAL	2008	Wearne, KA; Winter, HC; Goldstein, IJ	0	1	0
Human embryonic stem cells reveal recurrent genomic instability at 20q11.21	NATURE BIOTECHNOLOGY	2008	Lefort, N; Feyeux, M; Bas, C; Feraud, O; Bennaceur-Griscelli, A; Tachdjian, G; Peschanski, M; Perrier, AL	0	0	0
In vivo bone formation from human embryonic stem cell-derived osteogenic cells in poly(D,L-lactic-co-glycolic acid)/hydroxyapatite composite scaffolds	BIOMATERIALS	2008	Kim, S; Kim, SS; Lee, SH; Ahn, SE; Gwak, SJ; Song, JH; Kim, BS; Chung, HM	0	1	0
Differentiation of human embryonic stem cells on periodontal ligament fibroblasts in vitro	ARTIFICIAL ORGANS	2008	Inanc, B; Elcin, AE; Unsal, E; Balos, K; Parlar, A; Elcin, YM	0	1	0
Comparison of osteogenesis of human embryonic stem cells within 2D and 3D culture systems	SCANDINAVIAN JOURNAL OF CLINICAL & LABORATORY INVESTIGATION	2008	Tian, XF; Heng, BC; Ge, Z; Lu, K; Rufaihah, AJ; Fan, VTW; Yeo, JF; Cao, T	0	1	0
A lentiviral vector with a short troponin-I promoter for tracking cardiomyocyte differentiation of human embryonic stem cells	GENE THERAPY	2008	Gallo, P; Grimaldi, S; Latronico, MVG; Bonci, D; Pagliuca, A; Gallo, P; Ausoni, S; Peschle, C; Condorelli, G	0	1	0
Meningeal cells induce dopaminergic neurons from embryonic stem cells	EUROPEAN JOURNAL OF NEUROSCIENCE	2008	Hayashi, H; Morizane, A; Koyanagi, M; Ono, Y; Sasai, Y; Hashimoto, N; Takahashi, J	0	1	0
A highly homozygous and parthenogenetic human embryonic stem cell line derived from a one-pronuclear oocyte following in vitro fertilization procedure	CELL RESEARCH	2007	Lin, G; OuYang, Q; Zhou, XY; Gu, YF; Yuan, D; Li, W; Liu, G; Liu, TC; Lu, GX	0	1	0
A large-scale proteomic analysis of human embryonic stem cells	BMC GENOMICS	2007	Schulz, TC; Swistowska, AM; Liu, Y; Swistowski, A; Palmarini, G; Brimble, SN; Sherrer, E; Robins, AJ; Rao, MS; Zeng, XM	1	0	0
Human embryonic stem cell-derived dopaminergic neurons reverse functional deficit in Parkinsonian rats	STEM CELLS	2008	Yang, DL; Zhang, ZJ; Oldenburg, M; Ayala, M; Zhang, SC	0	1	0
Endotoxin-induced silencing of mesoderm induction and functional differentiation: role of HMGB1 in pluripotency and infection	REGENERATIVE MEDICINE	2008	Sivasubramaniyan, K; Atluri, RR; Sarda, K; Arvind, M; Balaji, V; Deb, KD	0	1	0
Human ES cell-derived neural rosettes reveal a functionally distinct early neural stem cell stage	GENES & DEVELOPMENT	2008	Elkabetz, Y; Panagiotakos, G; Al Shamy, G; Socci, ND; Tabar, V; Studer, L	0	1	0
Inhibition of Activin/Nodal signaling promotes specification of human embryonic stem cells into neuroectoderm	DEVELOPMENTAL BIOLOGY	2008	Smith, JR; Vallier, L; Lupo, G; Alexander, M; Harris, WA; Pedersen, RA	0	1	0
Immunological properties of human embryonic stem cell-derived oligodendrocyte progenitor cells	JOURNAL OF NEUROIMMUNOLOGY	2007	Okamura, RM; Lebkowski, J; Au, M; Priest, CA; Denham, J; Majumdar, AS	0	1	0
GeneChip analysis of human embryonic stem cell differentiation into hemangioblasts: an in silico dissection of mixed phenotypes	GENOME BIOLOGY	2007	Lu, SJ; Hipp, JA; Feng, Q; Hipp, JD; Lanza, R; Atala, A	0	1	0
Betacellulin and nicotinamide sustain PDX1 expression and induce pancreatic beta-cell differentiation in human embryonic stem cells	BIOCHEMICAL AND BIOPHYSICAL RESEARCH COMMUNICATIONS	2008	Cho, YM; Lim, JM; Yoo, DH; Kim, JH; Chung, SS; Park, SG; Kim, TH; Oh, SK; Choi, YM; Moon, SY; Park, KS; Lee, HK	0	1	0
Identification of small molecules from human embryonic stem cells using metabolomics	STEM CELLS AND DEVELOPMENT	2007	Cezar, GG; Quam, JA; Smith, AM; Rosa, GJM; Piekarczyk, MS; Brown, JF; Gage, FH; Muotri, AR	0	1	0
Human embryonic stem cells are prone to generate primitive, undifferentiated tumors in engrafted human fetal tissues in severe combined immunodeficient mice	STEM CELLS AND DEVELOPMENT	2007	Shih, CC; Forman, SJ; Chu, PG; Slovak, M	0	1	0
Anti-apoptotic effect of sphingosine-1-phosphate and platelet-derived growth factor in human embryonic stem cells	STEM CELLS AND DEVELOPMENT	2007	Wong, RCB; Tellis, I; Jamshidi, P; Pera, M; Pebay, A	0	0	0
MicroRNA expression pattern of undifferentiated and differentiated human embryonic stem cells	STEM CELLS AND DEVELOPMENT	2007	Lakshmipathy, U; Love, B; Goff, LA; Jornsten, R; Graichen, R; Hart, RP; Chesnut, JD	0	1	0
An SMA project report: Neural cell-based assays derived from human embryonic stem cells	STEM CELLS AND DEVELOPMENT	2007	Wilson, PG; Cherry, JJ; Schwamberger, S; Adams, AM; Zhou, JH; Shin, SJ; Stice, SL	0	1	0
Generation and characterization of a monoclonal antibody with specificity for Mycoplasma arginini	JOURNAL OF MICROBIOLOGY	2007	Son, YS; Hong, HJ	0	1	0
Differentiation of human embryonic stem cells induces condensation of chromosome territories and formation of heterochromatin protein 1 foci	DIFFERENTIATION	2008	Bartova, E; Krejci, J; Harnicarova, A; Kozubek, S	0	1	0
Pleiotrophin enhances clonal growth and long-term expansion of human embryonic stem cells	STEM CELLS	2007	Soh, BS; Song, CM; Vallier, L; Li, P; Choong, C; Yeo, BH; Lim, EH; Pedersen, RA; Yang, HH; Rao, M; Lim, B	0	1	0
Functional sarcoplasmic reticulum for calcium handling of human embryonic stem cell-derived cardiomyocytes: Insights for driven maturation	STEM CELLS	2007	Liu, J; Fu, JD; Siu, CW; Li, RA	0	1	0
Putative role of hyaluronan and its related genes, HAS2 and RHAMM, in human early preimplantation embryogenesis and embryonic stem cell characterization	STEM CELLS	2007	Choudhary, M; Zhang, X; Stojkovic, P; Hyslop, L; Anyfantis, G; Herbert, M; Murdoch, AP; Stojkovic, M; Lako, M	0	1	0
Differentiation and enrichment of hepatocyte-like cells from human embryonic stem cells in vitro and in vivo	STEM CELLS	2007	Duan, YY; Catana, A; Meng, Y; Yamamoto, N; He, SQ; Gupta, S; Gambhir, SS; Zerna, MA	0	1	0
A microfluidic processor for gene expression profiling of single human embryonic stem cells	LAB ON A CHIP	2008	Zhong, JF; Chen, Y; Marcus, JS; Scherer, A; Quake, SR; Taylor, CR; Weiner, LP	0	0	0
Elucidating the phenomenon of HESC-derived RPE: Anatomy of cell genesis, expansion and retinal transplantation	EXPERIMENTAL NEUROLOGY	2008	Vugler, A; Carr, AJ; Lawrence, J; Chen, LL; Burrell, K; Wright, A; Lundh, P; Semo, M; Ahmado, A; Gias, C; da Cruz, L; Moore, H; Andrews, P; Walsh, J; Coffey, P	0	1	0
Neural precursors derived from human embryonic stem cells maintain long-term proliferation without losing the potential to differentiate into all three neural lineages, including dopaminergic neurons	JOURNAL OF NEUROCHEMISTRY	2008	Hong, S; Kang, UJ; Isacson, O; Kim, KS	0	1	0
Adaptation of human embryonic stem cells to feeder-free and matrix-free culture conditions directly on plastic surfaces	JOURNAL OF BIOTECHNOLOGY	2008	Bigdeli, N; Andersson, M; Strehl, R; Emanuelsson, K; Kilmare, E; Hyllner, J; Lindahl, A	1	1	0
Development of a rabbit monoclonal antibody group against smads and immunocytochemical study of human and mouse embryonic stem cells	HYBRIDOMA	2007	Huang, YJ; Gu, B; Wu, R; Zhang, J; Li, Y; Zhang, M	0	1	0
Mechanical isolation of the inner cell mass is effective in derivation of new human embryonic stem cell lines	HUMAN REPRODUCTION	2007	Strom, S; Inzunza, J; Grinnemo, KH; Hohmnberg, K; Matilainen, E; Stromberg, AM; Blennow, E; Hovatta, O	0	0	0
Wnt signaling promotes hematoendothelial cell development from human embryonic stem cells	BLOOD	2008	Woll, PS; Morris, JK; Painschab, MS; Marcus, RK; Kohn, AD; Biechele, TL; Moon, RT; Kaufman, DS	0	1	0
Polymeric micelle-based bioassay with femtomolar sensitivity	ANALYTICAL BIOCHEMISTRY	2008	Mouffouk, F; Chishti, Y; Jin, QL; Rosa, ME; Rivera, M; Dasa, S; Chen, LH	0	0	0
Reprogramming of human somatic cells to pluripotency with defined factors	NATURE	2008	Park, IH; Zhao, R; West, JA; Yabuuchi, A; Huo, HG; Ince, TA; Lerou, PH; Lensch, MW; Daley, GQ	1	1	0
Telomerase-immortalized non-malignant human prostate epithelial cells retain the properties of multipotent stem cells	EXPERIMENTAL CELL RESEARCH	2008	Li, H; Zhou, J; Miki, J; Furusato, B; Gu, Y; Sriuastava, S; McLeod, DG; Vogel, JC; Rhim, JS	1	1	0
Isolation and directed differentiation of neural crest stem cells derived from human embryonic stem cells	NATURE BIOTECHNOLOGY	2007	Lee, G; Kim, H; Elkabetz, Y; Al Shamy, G; Panagiotakos, G; Barberi, T; Tabar, V; Studer, L	0	1	0
Identification and targeting of the ROSA26 locus in human embryonic stem cells	NATURE BIOTECHNOLOGY	2007	Irion, S; Luche, H; Gadue, P; Fehling, HJ; Kennedy, M; Keller, G	0	1	0
Epithelial-mesenchymal transition events during human embryonic stem cell differentiation	CANCER RESEARCH	2007	Eastham, AM; Spencer, H; Soncin, F; Ritson, S; Merry, CLR; Stern, PL; Ward, CM	0	0	0
Induced pluripotent stem cell lines derived from human somatic cells	SCIENCE	2007	Yu, JY; Vodyanik, MA; Smuga-Otto, K; Antosiewicz-Bourget, J; Frane, JL; Tian, S; Nie, J; Jonsdottir, GA; Ruotti, V; Stewart, R; Slukvin, II; Thomson, JA	1	1	0
Gene-specific vulnerability to imprinting variability in human embryonic stem cell lines	GENOME RESEARCH	2007	Kim, KP; Thurston, A; Mummery, C; Oostwaard, DWV; Priddle, H; Allegrucci, C; Denning, C; Young, L	0	0	0
Self-renewal of human embryonic stem cells requires insuhn-like growth factor-1 receptor and ERBB2 receptor signaling	BLOOD	2007	Wang, L; Schuiz, TC; Sherrer, ES; Dauphin, DS; Shin, S; Nelson, AM; Ware, CB; Zhan, M; Song, CZ; Chen, X; Brimble, SN; McLean, A; Galeano, MJ; Uhl, EW; D`Amour, KA; Chesnut, JD; Rao, MS; Blau, CA; Robins, AJ	0	0	0
Alternative splicing events identified in human embryonic stem cells and neural progenitors	PLOS COMPUTATIONAL BIOLOGY	2007	Yeo, GW; Xu, XD; Liang, TY; Muotri, AR; Carson, CT; Coufal, NG; Gage, FH	0	1	0
Gene editing in human stem cells using zinc finger nucleases and integrase-defective lentiviral vector delivery	NATURE BIOTECHNOLOGY	2007	Lombardo, A; Genovese, P; Beausejour, CM; Colleoni, S; Lee, YL; Kim, KA; Ando, D; Urnov, FD; Galli, C; Gregory, PD; Holmes, MC; Naldini, L	1	1	0
BMP4 induction of sensory neurons from human embryonic stem cells and reinnervation of sensory epithelium	EUROPEAN JOURNAL OF NEUROSCIENCE	2007	Shi, FX; Corrales, CE; Liberman, MC; Edge, ASB	0	1	0
Improvement of postnatal neovascularization by human embryonic stem cell-derived endothelial-like cell transplantation in a mouse model of hindlimb ischemia	CIRCULATION	2007	Cho, SW; Moon, SH; Lee, SH; Kang, SW; Kim, J; Lim, JM; Kim, HS; Kim, BS; Chung, HM	0	1	0
The renewal and differentiation of Isl1(+) cardiovascular progenitors are controlled by a Wnt/beta-catenin pathway	CELL STEM CELL	2007	Qyang, Y; Martin-Puig, S; Chiravuri, M; Chen, S; Xu, H; Bu, L; Jiang, X; Lin, L; Lin, L; Granger, A; Caron, L; Clarke, J; Taketo, MM; Laugwitz, KL; Moon, RT; Gruber, P; Evans, SM; Ding, S; Chien, KR	1	1	0
Teratoma formation assays with human embryonic stem cells: A rationale for one type of human-animal chimera	CELL STEM CELL	2007	Lensch, MW; Schlaeger, TM; Zon, LI; Daley, GQ	0	1	1
Whole-genome mapping of histone H3 Lys4 and 27 trimethylations reveals distinct genomic compartments in human embryonic stem cells	CELL STEM CELL	2007	Zhao, XD; Han, X; Chew, JL; Liu, J; Chiu, KP; Choo, A; Oriov, YL; Sung, WK; Shahab, A; Kuznetsov, VA; Bourque, G; Oh, S; Ruan, Y; Ng, HH; Wei, CL	0	0	0
Whole-genome analysis of histone H3 lysine 4 and lysine 27 methylation in human embryonic stem cells	CELL STEM CELL	2007	Pan, GJ; Tian, SL; Nie, J; Yang, CH; Ruotti, V; Wei, HR; Jonsdottir, GA; Stewart, R; Thomson, JA	0	0	0
Amyloid-beta precursor protein expression and modulation in human embryonic stem cells: A novel role for human chorionic gonadotiropin	BIOCHEMICAL AND BIOPHYSICAL RESEARCH COMMUNICATIONS	2007	Porayette, P; Gallego, MJ; Kaltcheva, MM; Meethal, SV; Atwood, CS	0	1	0
Comparative evaluation of the effects of statins on human stem and cancer cells in vitro	REPRODUCTIVE BIOMEDICINE ONLINE	2007	Gauthaman, K; Richards, M; Wong, J; Bongso, A	0	0	0
A UTF1-based selection system for stable homogeneously pluripotent human embryonic stem cell cultures	NUCLEIC ACIDS RESEARCH	2007	Tan, SM; Wang, ST; Hentze, H; Droge, P	0	0	0
Wnt3a regulates survival, expansion, and maintenance of neural progenitors derived from human embryonic stem cells	MOLECULAR AND CELLULAR NEUROSCIENCE	2007	Davidson, KC; Jarnshidi, P; Daly, R; Hearn, MTW; Pera, MF; Dottori, M	0	0	0
Transplantation of human embryonic stem cell-derived cardiomyocytes improves myocardiol performance in infrcted rat hearts	JOURNAL OF THE AMERICAN COLLEGE OF CARDIOLOGY	2007	Caspi, O; Huber, I; Kehat, I; Habib, M; Arbel, G; Gepstein, A; Yankelson, L; Aronson, D; Beyar, R; Gepstein, L	0	1	1
Cultures of hESM human embryonic stem cells: Chromosomal aberrations and karyotype stability	BULLETIN OF EXPERIMENTAL BIOLOGY AND MEDICINE	2007	Prokhorovich, MA; Lagar`kova, MA; Shilov, AG; Karamysheva, TV; Kiselyov, SL; Rubtsov, NB	0	0	1
Effect of osteogenic induction on the in vitro differentiation of human embryonic stem cells cocultured with periodontal ligament fibroblasts	ARTIFICIAL ORGANS	2007	Inanc, B; Elcin, AE; Elcin, YM	0	1	0
Injection of embryonic stem cells into scarred rabbit vocal folds enhances healing and improves viscoelasticity: Short-term results	LARYNGOSCOPE	2007	Cedervall, J; Ahrlund-Richter, L; Svensson, B; Forsgren, K; Maurer, FHJ; Vidovska, D; Hertegard, S	0	1	0
Genetically manipulated human embryonic stem cell-derived dendritic cells with immune regulatory function	STEM CELLS	2007	Senju, S; Zembutsu, H; Uemura, Y; Hirata, S; Fukuma, D; Matsuyoshi, H; Shimomura, M; Haruta, M; Fukushima, S; Matsunaga, Y; Katagiri, T; Nakamura, Y; Furuya, M; Nakatsuji, N; Nishimura, Y	0	1	0
Differential response of adult and embryonic mesenchymal progenitor cells to mechanical compression in hydrogels	STEM CELLS	2007	Terraciano, V; Hwang, N; Moroni, L; Park, HB; Zhang, Z; Mizrahi, J; Seliktar, D; Elisseeff, J	1	1	0
Efficient and stable transgene expression in human embryonic stem cells using transposon-mediated gene transfer	STEM CELLS	2007	Wilber, A; Linehan, JL; Tian, X; Woll, PS; Morris, JK; Belur, LR; McIvor, RS; Kaufman, DS	0	1	0
Manipulation of OCT4 levels in human embryonic stem cells results in induction of differential cell types	EXPERIMENTAL BIOLOGY AND MEDICINE	2007	Rodriguez, RT; Velkey, JM; Lutzko, C; Seerke, R; Kohn, DB; O`Shea, KS; Firpo, MT	0	1	0
Niche-mediated control of human embryonic stem cell self-renewal and differentiation	EMBO JOURNAL	2007	Peerani, R; Rao, BM; Bauwens, C; Yin, T; Wood, GA; Nagy, A; Kumacheva, E; Zandstra, PW	0	1	0
Transgenic enrichment of cardiomyocytes from human embryonic stem cells	MOLECULAR THERAPY	2007	Anderson, D; Self, T; Mellor, IR; Goh, G; Hill, SJ; Denning, C	1	1	0
Blood Group ABO Antigen Expression in Human Embryonic Stem Cells and in Differentiated Hepatocyte- and Cardiomyocyte-Like Cells	TRANSPLANTATION	2008	Molne, J; Bjorquist, P; Andersson, K; Diswall, M; Jeppsson, A; Strokan, V; Rydberg, L; Breimer, ME	0	1	0
Human embryonic stem cell-derived neural precursors as a continuous, stable, and on-demand source for human dopamine neurons	JOURNAL OF NEUROCHEMISTRY	2007	Ko, JY; Park, CH; Koh, HC; Cho, YH; Kyhm, JH; Kim, YS; Lee, I; Lee, YS; Lee, SH	0	1	0
Survival and maturation of human embryonic stem cell-derived cardiomyocytes in rat hearts	JOURNAL OF MOLECULAR AND CELLULAR CARDIOLOGY	2007	Dai, W; Field, LJ; Rubart, M; Reuter, S; Hale, SL; Zweigerdt, R; Gralchen, RE; Kay, GL; Jyrala, AJ; Colman, A; Davidson, BP; Pera, M; Kloner, RA	0	1	0
Gap juncfion mediated tiransport of shRNA between human embryonic stem cells	BIOCHEMICAL AND BIOPHYSICAL RESEARCH COMMUNICATIONS	2007	Wolvetang, EJ; Pera, MF; Zuckerman, KS	0	0	0
Fetal bovine serum enables cardiac differentiation of human embryonic stem cells	DIFFERENTIATION	2007	Bettiol, E; Sartiani, L; Chicha, L; Krause, KH; Cerbai, E; Jaconi, ME	0	1	0
Elucidating the secretion proteome of human embryonic stem cell-derived mesenchymal stem cells	MOLECULAR & CELLULAR PROTEOMICS	2007	Sze, SK; de Kleijn, DPV; Lai, RC; Tan, EKW; Zhao, H; Yeo, KS; Low, TY; Lian, Q; Lee, CN; Mitchell, W; El Oakley, RM; Lim, SK	0	1	0
Gene regulation networks related to neural differentiation of hESC	GENE EXPRESSION	2007	Zhong, JF; Song, YH; Du, J; Gamache, C; Burke, KA; Lund, BT; Weiner, LP	0	0	0
Enrichment and Differentiation of Human Germ-Like Cells Mediated by Feeder Cells and Basic Fibroblast Growth Factor Signaling	STEM CELLS	2008	West, FD; Machacek, DW; Boyd, NL; Pandiyan, K; Robbins, KR; Stice, SL	0	1	0
Lentiviral-RNA-interference system mediating homogenous and monitored level of gene silencing in human embryonic stem cells	CLONING AND STEM CELLS	2007	Gropp, M; Reubinoff, BE	1	0	0
Feeder-Free Monolayer Cultures of Human Embryonic Stem Cells Express an Epithelial Plasma Membrane Protein Profile	STEM CELLS	2008	Van Hoof, D; Braam, SR; Dormeyer, W; Oostwaard, DWV; Heck, AJR; Krijgsveld, J; Mummery, CL	0	0	0
Pluripotentiality and conditional transgene regulation in human embryonic stem cells expressing insulated Tetracycline-ON transactivator	STEM CELLS	2007	Vieyra, DS; Goodell, MA	0	0	0
A novel culture technique for human embryonic stem cells using porous membranes	STEM CELLS	2007	Kim, S; Ahn, SE; Lee, JH; Lim, DS; Kim, KS; Chung, HM; Lee, SH	1	0	0
Physical plasticity of the nucleus in stem cell differentiation	PROCEEDINGS OF THE NATIONAL ACADEMY OF SCIENCES OF THE UNITED STATES OF AMERICA	2007	Pajerowski, JD; Dahl, KN; Zhong, FL; Sammak, PJ; Discher, DE	0	1	0
A phenotypic small-molecule screen identifies an orphan ligand-receptor pair that regulates neural stem cell differentiation	CHEMISTRY & BIOLOGY	2007	Saxe, JP; Wu, H; Kelly, TK; Phelps, ME; Sun, YE; Kornblum, HI; Huang, J	0	1	0
Transduction of human embryonic stem cells by foamy virus vectors	MOLECULAR THERAPY	2007	Gharwan, H; Hirata, RK; Wang, PR; Richard, RE; Wang, LL; Olson, E; Allen, J; Ware, CB; Russell, DW	0	0	0
Notch Inhibition Promotes Human Embryonic Stem Cell-Derived Cardiac Mesoderm Differentiation	STEM CELLS	2008	Jang, J; Ku, SY; Kim, JE; Choi, K; Kim, YY; Kim, HS; Oh, SK; Lee, EJ; Cho, HJ; Song, YH; Lee, SH; Lee, SH; Suh, CS; Kim, SH; Moon, SY; Choi, YM	0	1	0
A porous photocurable elastomer for cell encapsulation and culture	BIOMATERIALS	2007	Gerecht, S; Townsend, SA; Pressler, H; Zhu, H; Nijst, CLE; Bruggeman, JP; Nichol, JW; Langer, R	1	1	0
Transcriptional profiling of human embryonic stem cells and embryoid bodies identifies HESRG, a novel stem cell gene	BIOCHEMICAL AND BIOPHYSICAL RESEARCH COMMUNICATIONS	2007	Zhao, M; Ren, CP; Yang, H; Feng, XL; Jiang, XJ; Zhu, B; Zhou, W; Wang, L; Zeng, Y; Yao, KT	0	0	0
