# Supplementary material for: Differential Impact of Science Policy on Subfields of Human Embryonic Stem Cell Research
Source: PLoS One. 2014 Apr 9;9(4):e86395. doi: 10.1371/journal.pone.0086395 (PMC3981698; doi:10.1371/journal.pone.0086395)
Supplement: Table S8 — RNAi-related publications between 1998 to 2008. (XLS) [file pone.0086395.s008.xls]

## Sheet: Sheet1
title	journal name	publication year	author
Potent and specific genetic interference by double-stranded RNA in Caenorhabditis elegans	NATURE	1998	Fire, A; Xu, SQ; Montgomery, MK; Kostas, SA; Driver, SE; Mello, CC
Analysis of C. elegans VIG-1 Expression	MOLECULES AND CELLS	2008	Shin, KH; Choi, B; Park, YS; Cho, NJ
Structure of an argonaute silencing complex with a seed-containing guide DNA and target RNA duplex	NATURE	2008	Wang, YL; Juranek, S; Li, HT; Sheng, G; Tuschl, T; Patel, DJ
Dicer, Drosha, and Outcomes in Patients with Ovarian Cancer	NEW ENGLAND JOURNAL OF MEDICINE	2008	Merritt, WM; Lin, YG; Han, LY; Kamat, AA; Spannuth, WA; Schmandt, R; Urbauer, D; Pennacchio, LA; Cheng, J; Nick, AM; Deavers, MT; Mourad-Zeidan, A; Wang, H; Mueller, P; Lenburg, ME; Gray, JW; Mok, S; Birrer, MJ; Lopez-Berestein, G; Coleman, RL;
3 ` Terminal Nucleotides Determine Thermodynamic Stabilities of Mismatches at the Ends of RNA Helices	BIOCHEMISTRY	2008	Clanton-Arrowood, K; McGurk, J; Schroeder, SJ
Quick identification of effective small interfering RNAs that inhibit the replication of coxsackievirus A16	ANTIVIRAL RESEARCH	2008	Wu, ZQ; Gao, YZ; Sun, LL; Tien, P; Jin, Q
Synthesis and properties of siRNAs containing 5 `-amino-2 `,5 `-dideoxy-2 `alpha-fluororibonucleosides	TETRAHEDRON	2008	Ueno, Y; Hirai, M; Yoshikawa, K; Kitamura, Y; Hirata, Y; Kiuchi, K; Kitade, Y
Stereoselective synthesis of highly functionalised P-stereogenic nucleosides via palladium-catalysed P-C cross-coupling reactions	TETRAHEDRON LETTERS	2008	Whittaker, B; Ruiz, MD; Hayes, CJ
Silencing of mitochondrial alternative oxidase gene of Aspergillus fumigatus enhances reactive oxygen species production and killing of the fungus by macrophages	JOURNAL OF BIOENERGETICS AND BIOMEMBRANES	2008	Magnani, T; Soriani, FM; Martins, VD; Policarpo, ACD; Sorgi, CA; Faccioli, LH; Curti, C; Uyemura, SA
Similarity and Functional Analyses of Expressed Parasitism Genes in Heterodera schachtii and Heterodera glycines	JOURNAL OF NEMATOLOGY	2008	Patel, N; Hamamouch, N; Li, CY; Hussey, R; Mitchum, M; Baum, T; Wang, XH; Davis, EL
Electroporation microarray for parallel transfer of small interfering RNA into mammalian cells	ANALYTICAL AND BIOANALYTICAL CHEMISTRY	2008	Fujimoto, H; Kato, K; Iwata, H
Optimal design and validation of antiviral siRNA for targeting hepatitis B virus	ACTA PHARMACOLOGICA SINICA	2008	Fu, J; Tang, ZM; Gao, X; Zhao, F; Zhong, H; Wen, MR; Sun, X; Song, HF; Qian, XH
Asymmetric RNA duplexes mediate RNA interference in mammalian cells	NATURE BIOTECHNOLOGY	2008	Sun, XG; Rogoff, HA; Li, CJ
The Acyltransferase Gene bus-1 Exhibits Conserved and Specific Expression in Nematode Rectal Cells and Reveals Pathogen-Induced Cell Swelling	DEVELOPMENTAL DYNAMICS	2008	Gravato-Nobre, MJ; Hodgkin, J
Knockdown of Survivin and Upregulation of p53 Gene Expression by Small Interfering RNA Induces Apoptosis in Human Gastric Carcinoma Cell Line SGC-823	CANCER BIOTHERAPY AND RADIOPHARMACEUTICALS	2008	Lu, YH; Wang, K; He, R; Xi, T
Functional Analysis of a Multicopy Host-Selective ACT-Toxin Biosynthesis Gene in the Tangerine Pathotype of Alternaria alternata Using RNA Silencing	MOLECULAR PLANT-MICROBE INTERACTIONS	2008	Miyamoto, Y; Masunaka, A; Tsuge, T; Yamamoto, M; Ohtani, K; Fukumoto, T; Gomi, K; Peever, TL; Akimitsu, K
Engineering and optimization of the miR-106b cluster for ectopic expression of multiplexed anti-HIV RNAs	GENE THERAPY	2008	Aagaard, L; Zhang, J; von Eije, KJ; Li, H; Saetrom, P; Amarzguioui, M; Rossi, JJ
Inhibiting gene expression in vivo by virus-mediated small interfering RNA	MOLECULAR BIOLOGY	2008	Wang, PY; Xie, S; Cui, AD; Jiao, F; Li, ZL; Bai, XY; Liu, F
Inducible and reversible gene silencing by stable integration of an shRNA-encoding lentivirus in transgenic rats	PROCEEDINGS OF THE NATIONAL ACADEMY OF SCIENCES OF THE UNITED STATES OF AMERICA	2008	Herold, MJ; van den Brandt, J; Seibler, J; Reichardt, HM
Autophagy protects against hypoxic injury in C-elegans	AUTOPHAGY	2008	Samokhvalov, V; Scott, BA; Crowder, CM
Analysis of BART7 MicroRNA from Epstein-Barr Virus-infected Nasopharyngeal Carcinoma Cells by Capillary Electrophoresis	ANALYTICAL CHEMISTRY	2008	Chang, PL; Chang, YS; Chen, JH; Chen, SJ; Chen, HC
RNAplex: a fast tool for RNARNA interaction search	BIOINFORMATICS	2008	Tafer, H; Hofacker, IL
Peptide antisense nanoparticles	PROCEEDINGS OF THE NATIONAL ACADEMY OF SCIENCES OF THE UNITED STATES OF AMERICA	2008	Patel, PC; Giljohann, DA; Seferos, DS; Mirkin, CA
Suppression of growth of pancreatic cancer cell and expression of vascular endothelial growth factor by gene silencing with RNA interference	JOURNAL OF DIGESTIVE DISEASES	2008	Wang, J; Shi, YQ; Yi, J; Ye, S; Wang, LM; Xu, YP; He, M; Kong, XM
Suppression of short interfering RNA-mediated gene silencing by the structural proteins of hepatitis C virus	JOURNAL OF GENERAL VIROLOGY	2008	Ji, J; Glaser, A; Wernli, M; Berke, JM; Moradpour, D; Erb, P
Inhibition of chicken anaemia virus replication using multiple short-hairpin RNAs	ANTIVIRAL RESEARCH	2008	Hinton, TM; Doran, TJ
Identification and mapping of a region on the mRNA of Morbillivirus nucleoprotein susceptible to RNA interference	ANTIVIRAL RESEARCH	2008	Keita, D; de Almeida, RS; Libeau, G; Albina, E
Folate-linked lipid-based nanoparticles for synthetic siRNA delivery in KB tumor xenografts	EUROPEAN JOURNAL OF PHARMACEUTICS AND BIOPHARMACEUTICS	2008	Yoshizawa, T; Hattori, Y; Hakoshima, M; Koga, K; Maitani, Y
Suppressed expression of non-DSB repair genes inhibits gamma-radiation-induced cytogenetic repair and cell cycle arrest	DNA REPAIR	2008	Zhang, Y; Rohde, LH; Emami, K; Hammond, D; Casey, R; Mehta, SK; Jeevarajan, AS; Pierson, DL; Wu, HL
Tumor Regression in Mice by Delivery of Bcl-2 Small Interfering RNA with Pegylated Cationic Liposomes	CANCER RESEARCH	2008	Sonoke, S; Ueda, T; Fujiwara, K; Sato, Y; Takagaki, K; Hirabayashi, K; Ohgi, T; Yano, J
Amylase gene silencing by RNA interference improves recombinant hGM-CSF production in rice suspension culture	PLANT MOLECULAR BIOLOGY	2008	Kim, NS; Kim, TG; Jang, YS; Shin, YJ; Kwon, TH; Yang, MS
A MULTIVARIATE ANALYSIS OF PATIENTS WITH BRAIN TUMORS TREATED WITH ATN-RNA	ACTA POLONIAE PHARMACEUTICA	2008	Wyszko, E; Rolle, K; Nowak, S; Zukiel, R; Nowak, M; Piestrzeniewicz, R; Gawronska, I; Barciszewska, MZ; Barciszewski, J
Small RNAs in development and disease	JOURNAL OF THE AMERICAN ACADEMY OF DERMATOLOGY	2008	Sun, BK; Tsao, H
Combination Therapy of siRNAs Mediates Greater Suppression on Hepatitis B Virus cccDNA in HepG2.2.15 Cell	HEPATO-GASTROENTEROLOGY	2008	Xin, XM; Li, GQ; Guan, XR; Li, D; Xu, WZ; Jin, YY; Gu, HX
Inhibiting gene expression of alpha 3 nicotinic receptor in SH-SY5Y cells with the effects on APP metabolism and antioxidation in Alzheimer`s disease	NEUROCHEMISTRY INTERNATIONAL	2008	Tang, Z; An, Y; Qi, XL; Xiao, Y; Shan, KR; Guan, ZZ
siRNA screening reveals JNK2 as an evolutionary conserved regulator of triglyceride homeostasis	JOURNAL OF LIPID RESEARCH	2008	Grimard, V; Massier, J; Richter, D; Schwudke, D; Kalaidzidis, Y; Fava, E; Hermetter, A; Thiele, C
A RAC/CDC-42-Independent GIT/PIX/PAK Signaling Pathway Mediates Cell Migration in C-elegans	PLOS GENETICS	2008	Lucanic, M; Cheng, HJ
Characterisation by RNAi of pioneer genes expressed in the dorsal pharyngeal gland cell of Heterodera glycines and the effects of combinatorial RNAi	INTERNATIONAL JOURNAL FOR PARASITOLOGY	2008	Bakhetia, M; Urwin, PE; Atkinson, HJ
Caenorhabditis elegans as an Undergraduate Educational Tool for Teaching RNAi	BIOCHEMISTRY AND MOLECULAR BIOLOGY EDUCATION	2008	Andersen, J; Krichevsky, A; Leheste, JR; Moloney, DJ
Fluorescence correlation spectroscopy and fluorescence cross-correlation spectroscopy reveal the cytoplasmic origination of loaded nuclear RISC in vivo in human cells	NUCLEIC ACIDS RESEARCH	2008	Ohrt, T; Muetze, J; Staroske, W; Weinmann, L; Hock, J; Crell, K; Meister, G; Schwille, P
In vivo silencing of alpha-synuclein using naked siRNA	MOLECULAR NEURODEGENERATION	2008	Lewis, J; Melrose, H; Bumcrot, D; Hope, A; Zehr, C; Lincoln, S; Braithwaite, A; He, Z; Ogholikhan, S; Hinkle, K; Kent, C; Toudjarska, I; Charisse, K; Braich, R; Pandey, RK; Heckman, M; Maraganore, DM; Crook, J; Farrer, MJ
Role of siRNA silencing of MMP-2 gene on invasion and growth of laryngeal squamous cell carcinoma	EUROPEAN ARCHIVES OF OTO-RHINO-LARYNGOLOGY	2008	Sun, Y; Liu, M; Yang, BF; Li, BX; Lu, JG
MicroRNAs and Mammalian Ovarian Development	SEMINARS IN REPRODUCTIVE MEDICINE	2008	Zhao, H; Rajkovic, A
Dicer Cuts the Kidney	JOURNAL OF THE AMERICAN SOCIETY OF NEPHROLOGY	2008	Ho, JJD; Marsden, PA
microRNA a macro Revolution in Medical Biotechnologies	ROMANIAN BIOTECHNOLOGICAL LETTERS	2008	Burlibasa, M; Burlibasa, L; Gavrila, LB; Gavrila, VR; Gavrila, L
Information-based methods for predicting gene function from systematic gene knock-downs	BMC BIOINFORMATICS	2008	Weirauch, MT; Wong, CK; Byrne, AB; Stuart, JM
Significant conservation of synthetic lethal genetic interaction networks between distantly related eukaryotes	PROCEEDINGS OF THE NATIONAL ACADEMY OF SCIENCES OF THE UNITED STATES OF AMERICA	2008	Dixon, SJ; Fedyshyn, Y; Koh, JLY; Prasad, TSK; Chahwan, C; Chua, G; Toufighi, K; Baryshnikova, A; Hayles, J; Hoe, KL; Kim, DU; Park, HO; Myers, CL; Pandey, A; Durocher, D; Andrews, BJ; Boone, C
Self-crosslinked and reducible fusogenic peptides for intracellular delivery of siRNA	BIOPOLYMERS	2008	Mok, H; Park, TG
Efficient cloning system for construction of gene silencing vectors in Aspergillus niger	APPLIED MICROBIOLOGY AND BIOTECHNOLOGY	2008	Oliveira, JM; van der Veen, D; de Graaff, LH; Qin, L
RNA-silencing in Penicillium chrysogenum and Acremonium chrysogenum: Validation studies using beta-lactam genes expression	JOURNAL OF MICROBIOLOGICAL METHODS	2008	Ullan, RV; Godio, RR; Teijeira, F; Vaca, I; Garcia-Estrada, C; Feltrer, R; Kosalkova, K; Martin, JF
A homologous promoterless K-ras cDNA targeting endogenous K-ras expression inhibits human pancreatic cancer cell growth in vitro and in vivo	CANCER BIOLOGY & THERAPY	2008	Xin-Yu, R; Zhi-Yong, L; Xiao-Hua, S; Tong-Hua, L
Thermodynamic analysis of 5 ` and 3 ` single- and 3 ` double-nucleotide overhangs neighboring wobble terminal base pairs	NUCLEIC ACIDS RESEARCH	2008	Miller, S; Jones, LE; Giovannitti, K; Piper, D; Serra, MJ
Effect of asymmetric terminal structures of short RNA duplexes on the RNA interference activity and strand selection	NUCLEIC ACIDS RESEARCH	2008	Sano, M; Sierant, M; Miyagishi, M; Nakanishi, M; Takagi, Y; Sutou, S
Amelioration of beta(654)-thalassemia in mouse model with the knockdown of aberrantly spliced beta-globin mRNA	JOURNAL OF GENETICS AND GENOMICS	2008	Xie, SY; Li, W; Ren, ZR; Zhang, JZ; Guo, XB; Wang, S; Huang, SZ; Zeng, FY; Zeng, YT
Simultaneous downregulation of uPAR and MMP-9 induces overexpression of the FADD-associated protein RIP and activates caspase 9-mediated apoptosis in gliomas	INTERNATIONAL JOURNAL OF ONCOLOGY	2008	Gondi, CS; Dinh, DH; Gujrati, M; Rao, JS
Copulation in C. elegans males requires a nuclear hormone receptor	DEVELOPMENTAL BIOLOGY	2008	Shan, G; Walthall, WW
Synthesis of nuclease-resistant siRNAs possessing benzene-phosphate backbones in their 3 `-overhang regions	BIOORGANIC & MEDICINAL CHEMISTRY LETTERS	2008	Ueno, Y; Inoue, T; Yoshida, M; Yoshikawa, K; Shibata, A; Kitamura, Y; Kitade, Y
TRAMP-mediated RNA surveillance prevents spurious entry of RNAs into the Schizosaccharomyces pombe siRNA pathway	NATURE STRUCTURAL & MOLECULAR BIOLOGY	2008	Buhler, M; Spies, N; Bartel, DP; Moazed, D
In vivo reversal of P-glycoprotein-mediated multidrug resistance by efficient delivery of Stealth (TM) RNAi	BASIC & CLINICAL PHARMACOLOGY & TOXICOLOGY	2008	Xiao, H; Wu, Z; Shen, H; Luo, AL; Yang, YF; Li, XB; Zhu, DY
A chemical-genetic strategy reveals distinct temporal requirements for SAD-1 kinase in neuronal polarization and synapse formation	NEURAL DEVELOPMENT	2008	Kim, JSM; Lilley, BN; Zhang, C; Shokat, KM; Sanes, JR; Zhen, M
Suppression of integrin alpha upsilon beta 6 by RNA interference in colon cancer cells inhibits extracellular matrix degradation through the MAPK pathway	INTERNATIONAL JOURNAL OF CANCER	2008	Wang, JY; Zhang, ZY; Xu, KS; Sun, XH; Yang, GY; Niu, WB; Liu, EY; Peng, C; Lin, PF; Wang, J; Chen, R; Agrez, M; Niu, J
Short hairpin RNA targeted to dihydrofolate reductase enhances the immunoglobulin G expression in gene-amplified stable Chinese hamster ovary cells	VACCINE	2008	Wu, SC; Hong, WWL; Liu, JH
Studies directed toward the development of amide-linked RNA mimics: Synthesis of the monomeric building blocks	JOURNAL OF ORGANIC CHEMISTRY	2008	Chakraborty, TK; Gajula, PK; Koley, D
Gene silencing by RNA interference in the white rot fungus Phanerochaete chrysosporium	APPLIED AND ENVIRONMENTAL MICROBIOLOGY	2008	Matityahu, A; Hadar, Y; Dosoretz, CG; Belinky, PA
Polyethylenimine PEI F25-LMW allows the long-term storage of frozen complexes as fully active reagents in siRNA-mediated gene targeting and DNA delivery	EUROPEAN JOURNAL OF PHARMACEUTICS AND BIOPHARMACEUTICS	2008	Hobel, S; Prinz, R; Malek, A; Urban-Klein, B; Sitterberg, J; Bakowsk, U; Czubayko, F; Aigner, A
The Principle of Recursive Genome Function	CEREBELLUM	2008	Pellionisz, AJ
Administration of PLK-1 small interfering RNA with atelocollagen prevents the growth of liver metastases of lung cancer	MOLECULAR CANCER THERAPEUTICS	2008	Kawata, E; Ashihara, E; Kimura, S; Takenaka, K; Sato, K; Tanaka, R; Yokota, A; Kamitsuji, Y; Takeuchi, M; Kuroda, J; Tanaka, F; Yoshikawa, T; Maekawa, T
Effect of using RNA interference to alter iNOS gene expression on the proliferation of tongue squamous cell carcinoma cell line Tca8113	BRITISH JOURNAL OF ORAL & MAXILLOFACIAL SURGERY	2008	Chen, WL; Yang, L; Zeng, SG; Wang, YJ
SiRNA stabilization prolongs gene knockdown in primary T lymphocytes	EUROPEAN JOURNAL OF IMMUNOLOGY	2008	Mantei, A; Rutz, S; Janke, M; Kirchhoff, D; Jung, U; Patzel, V; Vogel, U; Rudel, T; Andreou, I; Weber, M; Scheffold, A
What history tells us - XIV. Regulation of gene expression by non-coding RNAs: the early steps	JOURNAL OF BIOSCIENCES	2008	Morange, M
The Caenorhabditis elegans DDX-23, a homolog of yeast splicing factor PRP28, is required for the sperm-oocyte switch and differentiation of various cell types	DEVELOPMENTAL DYNAMICS	2008	Konishi, T; Uodome, N; Sugimoto, A
Inhibition of hepatitis C virus infection and expression in vitro and in vivo by recombinant adenovirus expressing short hairpin RNA	JOURNAL OF GASTROENTEROLOGY AND HEPATOLOGY	2008	Sakamoto, N; Tanabe, Y; Yokota, T; Satoh, K; Sekine-Osajima, Y; Nakagawa, M; Itsui, Y; Tasaka, M; Sakurai, Y; Cheng-Hsin, C; Yano, M; Ohkoshi, S; Aoyagi, Y; Maekawa, S; Enomoto, N; Kohara, M; Watanabe, M
Larval RNAi in Drosophila?	DEVELOPMENT GENES AND EVOLUTION	2008	Miller, SC; Brown, SJ; Tomoyasu, Y
A FLP-Out system for controlled gene expression in Caenorhabditis elegans	GENETICS	2008	Voutev, R; Hubbardt, EJA
Molecular imaging study on in vivo distribution and pharmacokinetics of modified small interfering (siRNAs)	OLIGONUCLEOTIDES	2008	Viel, T; Boisgard, R; Kuhnast, B; Jego, B; Siquier-Pernet, K; Hinnen, F; Dolle, F; Tavitian, B
Attempts to establish RNA interference in the parasitic nematode Heligmosomoides polygyrus	MOLECULAR AND BIOCHEMICAL PARASITOLOGY	2008	Lendner, M; Doligalska, M; Lucius, R; Hartmann, S
Minimizing variables among hairpin-based RNAi vectors reveals the potency of shRNAs	RNA-A PUBLICATION OF THE RNA SOCIETY	2008	Boudreau, RL; Monteys, AM; Davidson, BL
Transgene-Induced Gene Silencing Is Not Affected by a Change in Ploidy Level	PLOS ONE	2008	Pignatta, D; Dilkes, B; Wroblewski, T; Michelmore, RW; Comai, L
Delivery of siRNA mediated by histidine-containing reducible polycations	JOURNAL OF CONTROLLED RELEASE	2008	Stevenson, M; Ramos-Perez, V; Singh, S; Soliman, M; Preece, JA; Briggs, SS; Read, ML; Seymour, LW
Detection and relative quantification of siRNA double strands by MALDI mass spectrometry	ANALYTICAL CHEMISTRY	2008	Bahr, U; Aygun, H; Karas, M
Octamer 4 small interfering RNA results in cancer stem cell-like cell apoptosis	CANCER RESEARCH	2008	Hu, TS; Liu, SR; Breiter, DR; Wang, F; Tang, Y; Sun, SH
Synthesis and silencing properties of siRNAs possessing lipophilic groups at their 3 `-termini	BIOORGANIC & MEDICINAL CHEMISTRY	2008	Ueno, Y; Kawada, K; Naito, T; Shibata, A; Yoshikawa, K; Kim, HS; Wataya, Y; Kitade, Y
siRNA directed against c-Myc inhibits proliferation and downregulates human telomerase reverse transcriptase in human colon cancer Colo 320 cells (Retracted article. See vol 28, artn 101, 2009)	JOURNAL OF EXPERIMENTAL & CLINICAL CANCER RESEARCH	2008	Huang, H; Yu, NC; Fu, L; Wei, X; Su, W; Huang, GF; Wu, YX; Huang, HJ; Liu, Q; Xiao, H
Potential use of polyamidoamine dendrimer/alpha-cyclodextrin conjugate (generation 3, G3) as a novel carrier for short hairpin RNA-expressing plasmid DNA	JOURNAL OF PHARMACEUTICAL SCIENCES	2008	Tsutsumi, T; Hirayama, F; Uekama, K; Arima, H
Small-molecule inhibition of proteasome and silencing by vascular endothelial cell growth factor-specific siRNA induce additive antitumor activity in multiple myeloma	JOURNAL OF LEUKOCYTE BIOLOGY	2008	Koldehoff, M; Beelen, DW; Elmaagacli, AH
Specific small interfering RNAs-mediated inhibition of replication of porcine encephalomyocarditis virus in BHK-21 cells	ANTIVIRAL RESEARCH	2008	Jia, H; Ge, XN; Guo, X; Yang, HC; Yu, KZ; Chen, ZH; Chen, YH; Cha, ZL
Inhibition of the replication of feline immunodeficiency virus by lentiviral vector-mediated RNA interference in feline cell lines	JOURNAL OF VETERINARY MEDICAL SCIENCE	2008	Baba, K; Goto-Koshino, Y; Mizukoshi, F; Setoguchi-Mukai, A; Fujino, Y; Ohno, K; Tsujimoto, H
A proteomics approach to quantify protein levels following RNA interference: Case study with glutathione transferase superfamily from the model metazoan Caenorhabditis elegans	JOURNAL OF PROTEOME RESEARCH	2008	LaCourse, EJ; Perally, S; Hernandez-Viadel, M; Wright, HA; Brophy, PM
RNA interference by expressing short hairpin RNA in the Ciona intestinalis embryo	DEVELOPMENT GROWTH & DIFFERENTIATION	2008	Nishiyama, A; Fujiwara, S
Targeting alpha-fetoprotein represses the proliferation of hepatoma cells via regulation of the cell cycle	CLINICA CHIMICA ACTA	2008	Tang, H; Tang, XY; Liu, M; Li, X
RNA interference in the termite Reticulitermes flavipes through ingestion of double-stranded RNA	INSECT BIOCHEMISTRY AND MOLECULAR BIOLOGY	2008	Zhou, XG; Wheeler, MM; Oi, FM; Scharf, ME
Characterization of the promoter of the Brugia malayi 12 kDa small subunit ribosomal protein (RPS12) gene	INTERNATIONAL JOURNAL FOR PARASITOLOGY	2008	de Oliveira, A; Katholi, CR; Unnasch, TR
Hit selection with false discovery rate control in genome-scale RNAi screens	NUCLEIC ACIDS RESEARCH	2008	Zhang, XD; Kuan, PF; Ferrer, M; Shu, XH; Liu, YCX; Gates, AT; Kunapuli, P; Stec, EM; Xu, M; Marine, SD; Holder, DJ; Strulovici, B; Heyse, JF; Espeseth, AS
Predicting phenotypic effects of gene perturbations in C-elegans using an integrated network model	BIOESSAYS	2008	Borgwardt, K
Bim siRNA decreases lymphocyte apoptosis and improves survival in sepsis	SHOCK	2008	Schwulst, SJ; Muenzer, JT; Peck-Palmer, OM; Chang, KC; Davis, CG; McDonough, JS; Osborne, DF; Walton, AH; Unsinger, J; McDunn, JE; Hotchkiss, RS
Small Hairpin Loop RNA Targeting HIF-1 alpha Down-regulates VEGF and Up-regulates PEDF in Human Retinal Pigment Epithelial Cells under Hypoxic Condition	JOURNAL OF HUAZHONG UNIVERSITY OF SCIENCE AND TECHNOLOGY-MEDICAL SCIENCES	2008	Xiao, Q; Zeng, SQ; Lv, ML; Ling, SQ
siRNA silencing of angiotensin-converting enzyme 2 reduced severe acute respiratory syndrome-associated coronavirus replications in Vero E6 cells	EUROPEAN JOURNAL OF CLINICAL MICROBIOLOGY & INFECTIOUS DISEASES	2008	Lu, CY; Huang, HY; Yang, TH; Chang, LY; Lee, CY; Huang, LM
RNAi-induced down-regulation of Mecp2 expression in the rat brain	INTERNATIONAL JOURNAL OF DEVELOPMENTAL NEUROSCIENCE	2008	Jin, J; Bao, XH; Wang, HS; Pan, H; Zhang, YZ; Wu, XR
Intestinal Transcriptomes of Nematodes: Comparison of the Parasites Ascaris suum and Haemonchus contortus with the Free-living Caenorhabditis elegans	PLOS NEGLECTED TROPICAL DISEASES	2008	Yin, Y; Martin, J; Abubucker, S; Scott, AL; McCarter, JP; Wilson, RK; Jasmer, DP; Mitreva, M
Knockdown of cytosolic 5 `-nucleotidase II (cN-II) reveals that its activity is essential for survival in astrocytoma cells	BIOCHIMICA ET BIOPHYSICA ACTA-MOLECULAR CELL RESEARCH	2008	Careddu, MG; Allegrini, S; Pesi, R; Camici, M; Garcia-Gil, M; Tozzi, MG
Efficient and stable transgene suppression via RNAi in field-grown poplars	TRANSGENIC RESEARCH	2008	Li, JY; Brunner, AM; Shevchenko, O; Meilan, R; Ma, C; Skinner, JS; Strauss, SH
Novel dual inhibitory function aptamer-siRNA delivery system for HIV-1 therapy	MOLECULAR THERAPY	2008	Zhou, JH; Li, HT; Li, S; Zaia, J; Rossi, JJ
Systemic delivery of HK Raf-1 siRNA polyplexes inhibits MDA-MB-435 xenografts	CANCER GENE THERAPY	2008	Leng, Q; Scaria, P; Lu, P; Woodle, MC; Mixson, AJ
Atelocollagen-mediated local and systemic applications of myostatin-targeting siRNA increase skeletal muscle mass	GENE THERAPY	2008	Kinouchi, N; Ohsawa, Y; Ishimaru, N; Ohuchi, H; Sunada, Y; Hayashi, Y; Tanimoto, Y; Moriyama, K; Noji, S
The Viral Origins of Telomeres and Telomerases and their Important Role in Eukaryogenesis and Genome Maintenance	BIOSEMIOTICS	2008	Witzany, G
siRNA-Mediated heterochromatin establishment requires HP1 and is associated with antisense transcription	MOLECULAR CELL	2008	Iida, T; Nakayama, JI; Moazed, D
West Nile virus infection of Drosophila melanogaster induces a protective RNAi response	VIROLOGY	2008	Chotkowski, HL; Ciota, AT; Jia, Y; Puig-Basagoiti, F; Kramer, LD; Shi, PY; Glaser, RL
Systems biology of mammalian cell division	CELL CYCLE	2008	Kittler, R; Pelletier, L; Buchholz, F
dmd-3, a doublesex-related gene regulated by tra-1, governs sex-specific morphogenesis in C. elegans	DEVELOPMENT	2008	Mason, DA; Rabinowitz, JS; Portman, DS
Piwi and piRNAs act upstream of an endogenous siRNA pathway to suppress Tc3 transposon mobility in the Caenorhabditis elegans germline	MOLECULAR CELL	2008	Das, PP; Bagijn, MP; Goldstein, LD; Woolford, JR; Lehrbach, NJ; Sapetschnig, A; Buhecha, HR; Gilchrist, MJ; Howe, KL; Stark, R; Matthewss, N; Berezilkov, E; Ketting, RF; Tavare, S; Miska, EA
Alteration in gene expression profile and biological behavior in human lung cancer cell line NL9980 by nm23-H1 gene silencing	BIOCHEMICAL AND BIOPHYSICAL RESEARCH COMMUNICATIONS	2008	Ma, W; Chen, J; Xue, XY; Wang, ZM; Liu, HY; Wang, T; Bai, Y; Tang, SC; Zhou, QH
Functional analysis of dicer-2 missense mutations in the siRNA pathway of Drosophila	BIOCHEMICAL AND BIOPHYSICAL RESEARCH COMMUNICATIONS	2008	Lim, DH; Kim, J; Kim, S; Carthew, RW; Lee, YS
The Efficacy of Generating Three Independent Anti-HIV-1 siRNAs from a Single U6 RNA Pol III-Expressed Long Hairpin RNA	PLOS ONE	2008	Saayman, S; Barichievy, S; Capovilla, A; Morris, KV; Arbuthnot, P; Weinberg, MS
Structure and sequence motifs of siRNA linked with in vitro down-regulation of morbillivirus gene expression	ANTIVIRAL RESEARCH	2008	de Almeida, RS; Keita, D; Libeau, G; Albina, E
Dissecting resistance to endocrine therapy in breast cancer	CELL CYCLE	2008	Lord, CJ; Iorns, E; Ashworth, A
Automated on-chip rapid microscopy, phenotyping and sorting of C. elegans	NATURE METHODS	2008	Chung, KH; Crane, MM; Lu, H
Silencing of Bcl-2 expression by small interfering RNA induces autophagic cell death in MCF-7 breast cancer cells	AUTOPHAGY	2008	Akar, U; Chaves-Reyez, A; Barria, M; Tari, A; Sanguino, A; Kondo, Y; Kondo, S; Arun, B; Lopez-Berestein, G; Ozpolat, B
OligoWalk: an online siRNA design tool utilizing hybridization thermodynamics	NUCLEIC ACIDS RESEARCH	2008	Lu, ZJ; Mathews, DH
Silencing alpha-synuclein gene expression enhances tyrosine hydroxylase activity in MN9D cells	NEUROCHEMICAL RESEARCH	2008	Liu, DM; Jin, L; Wang, H; Zhao, HY; Zhao, CL; Duan, CL; Lu, L; Wu, B; Yu, S; Chan, P; Li, Y; Yang, H
Using RNA interference to identify the different roles of SMAD2 and SMAD3 in NIH/3T3 fibroblast cells	CELL BIOCHEMISTRY AND FUNCTION	2008	Zheng, R; Xiong, Q; Zuo, B; Jiang, SW; Li, F; Lei, MG; Deng, CY; Xiong, YZ
Simple modifications of branched PEI lead to highly efficient siRNA carriers with low toxicity	BIOCONJUGATE CHEMISTRY	2008	Zintchenko, A; Philipp, A; Dehshahri, A; Wagner, E
Enhancement of angiogenesis through stabilization of hypoxia-inducible factor-1 by silencing prolyl hydroxylase domain-2 gene	MOLECULAR THERAPY	2008	Wu, SR; Nishiyama, N; Kano, MR; Morishita, Y; Miyazono, K; Itaka, K; Chung, UI; Kataoka, K
Topical application of cream-emulsified CD86 siRNA ameliorates allergic skin disease by targeting cutaneous dendritic cells	MOLECULAR THERAPY	2008	Ritprajak, P; Hashiguchi, M; Azuma, M
A second binding site for double-stranded RNA in TLR3 and consequences for interferon activation	NATURE STRUCTURAL & MOLECULAR BIOLOGY	2008	Pirher, N; Ivicak, K; Pohar, J; Bencina, M; Jerala, R
A novel noncoding RNA processed by Drosha is restricted to nucleus in mouse	RNA-A PUBLICATION OF THE RNA SOCIETY	2008	Ganesan, G; Rao, SMR
Schistosoma japonicum: Inhibition of Mago nashi gene expression by shRNA-mediated RNA interference	EXPERIMENTAL PARASITOLOGY	2008	Zhao, ZR; Lei, L; Liu, M; Zhu, SC; Ren, CP; Wang, XN; Shen, JJ
Merging molecular imaging and RNA interference: Early experience in live animals	JOURNAL OF CELLULAR BIOCHEMISTRY	2008	Bogdanov, AA
Impact of target mRNA structure on siRNA silencing efficiency: A large-scale study	BIOTECHNOLOGY AND BIOENGINEERING	2008	Gredell, JA; Berger, AK; Walton, SP
Prolonged gene silencing in hepatoma cells and primary hepatocytes after small interfering RNA delivery with biodegradable poly(beta-amino esters)	JOURNAL OF GENE MEDICINE	2008	Vanden-Broucke, RE; De Geest, BG; Bonne, S; Vinken, M; Van Haecke, T; Heimberg, H; Wagner, E; Rogiers, V; De Smedt, SC; Demeester, J; Sanders, NN
Suppression of PmRab7 by dsRNA inhibits WSSV or YHV infection in shrimp	MARINE BIOTECHNOLOGY	2008	Ongvarrasopone, C; Chanasakulniyom, M; Sritunyalucksana, K; Panyim, S
Combination of small interfering RNAs mediates greater suppression on hepatitis B virus cccDNA in HepG2.2.15 cells	WORLD JOURNAL OF GASTROENTEROLOGY	2008	Xin, XM; Li, GQ; Jin, YY; Zhuang, M; Li, D
Off-target effects of siRNA specific for GFP	BMC MOLECULAR BIOLOGY	2008	Tschuch, C; Schulz, A; Pscherer, A; Werft, W; Benner, A; Hotz-Wagenblatt, A; Barrionuevo, LS; Lichter, P; Mertens, D
Systemic RNAi mediated gene silencing in the anhydrobiotic nematode Panagrolaimus superbus	BMC MOLECULAR BIOLOGY	2008	Shannon, AJ; Tyson, T; Dix, I; Boyd, J; Burnell, AM
Generation of shRNA pool library: A revision of the biological technique from the viewpoint of chemistry	CHEMBIOCHEM	2008	Zhou, DM; Wang, CY; Zhang, J; Bliesath, J; He, QCS; Ke, N; Yu, DH; Li, QX; Zhang, LH; Wong-Staal, F
Muscle cell migrations of C. elegans are mediated by the alpha-integrin INA-1, Eph receptor VAB-1, and a novel peptidase homologue MNP-1	DEVELOPMENTAL BIOLOGY	2008	Tucker, M; Han, M
Microarray analysis of ncRNA expression patterns in Caenorhabditis elegans after RNAi against snoRNA associated proteins	BMC GENOMICS	2008	Aftab, MN; He, H; Skogerbo, G; Chen, R
Intersection of the RNA interference and X-inactivation pathways	SCIENCE	2008	Ogawa, Y; Sun, BK; Lee, JT
Functional characterization of endogenous siRNA target genes in Caenorhabditis elegans	BMC GENOMICS	2008	Asikainen, S; Heikkinen, L; Wong, G; Storvik, M
Endogenous RNA interference provides a somatic Defense against Drosophila transposons	CURRENT BIOLOGY	2008	Chung, WJ; Okamura, K; Martin, R; Lai, EC
Targeted silencing of TrkA expression in rat forebrain neurons via the p75 receptor	NEUROSCIENCE	2008	Berhanu, DA; Rush, RA
Effect of lyophilization and freeze-thawing on the stability of siRNA-liposome complexes	AAPS PHARMSCITECH	2008	Yadava, P; Gibbs, M; Castro, C; Hughes, JA
Application of TILLING and EcoTILLING as reverse genetic approaches to elucidate the function of genes in plants and animals	CURRENT GENOMICS	2008	Barkley, NA; Wang, ML
RNA interference targeting ORC1 gene suppresses the proliferation of vascular smooth muscle cells in rats	EXPERIMENTAL AND MOLECULAR PATHOLOGY	2008	Shu, MQ; Qin, YL; Jiang, MH
In vitro inhibition of classical swine fever virus replication by siRNAs targeting N-pro and NS5B genes	ANTIVIRAL RESEARCH	2008	Xu, XR; Guo, HC; Xiao, C; Zha, YF; Shi, ZX; Xia, XZ; Tu, CC
A Microcosm of the Biomedical Research Experience for Upper-level Undergraduates	CBE-LIFE SCIENCES EDUCATION	2008	Hurd, DD
Knocking down Wnt9a mRNA levels increases cellular proliferation	MOLECULAR BIOLOGY REPORTS	2008	Xiang, Y; Lin, G; Zhang, QJ; Tan, YQ; Lu, GX
siRNA epidermal growth factor receptor silencing in U251 glioma cell	NEURAL REGENERATION RESEARCH	2008	Kang, CS; Zhang, ZY; Jia, ZF; Huang, Q; Wang, GX; Qiu, MZ; Pu, PY
Gene expression silencing with `specific` small interfering RNA goes beyond specificity - a study of key parameters to take into account in the onset of small interfering RNA off-target effects	FEBS JOURNAL	2008	Vankoningsloo, S; de Longueville, F; Evrard, S; Rahier, P; Houbion, A; Fattaccioli, A; Gastellier, M; Remacle, J; Raes, M; Renard, P; Arnould, T
Agrobacterium tumefaciens-mediated transformation of poinsettia, Euphorbia pulcherrima, with virus-derived hairpin RNA constructs confers resistance to Poinsettia mosaic virus	PLANT CELL REPORTS	2008	Clarke, JL; Spetz, C; Haugslien, S; Xing, SC; Dees, MW; Moe, R; Blystad, DR
Metabolite identification of small interfering RNA duplex by high-resolution accurate mass spectrometry	RAPID COMMUNICATIONS IN MASS SPECTROMETRY	2008	Zou, Y; Tiller, P; Chen, IW; Beverly, M; Hochman, J
Gene silencing in the study of transcriptional regulation: the A beta H-J-J locus	MINERVA BIOTECNOLOGICA	2008	Finotti, A; Breveglieri, G; Gkritzapi, S; Gambari, R; Feriotto, G
Genomic-Bioinformatic Analysis of Transcripts Enriched in the Third-Stage Larva of the Parasitic Nematode Ascaris suum	PLOS NEGLECTED TROPICAL DISEASES	2008	Huang, CQ; Gasser, RB; Cantacessi, C; Nisbet, AJ; Zhong, WW; Sternberg, PW; Loukas, A; Mulvenna, J; Lin, RQ; Chen, N; Zhu, XQ
RAB-11 permissively regulates spindle alignment by modulating metaphase microtubule dynamics in Caenorhabditis elegans early embryos	MOLECULAR BIOLOGY OF THE CELL	2008	Zhang, HN; Squirrell, JM; White, JG
SiRNA-mediated silencing of c-kit in mouse primary spermatogonial cells induces cell cycle arrest	OLIGONUCLEOTIDES	2008	Sikarwar, AP; Reddy, KVR
Induction of apoptosis in murine neuroblastoma by systemic delivery of transferrin-shielded siRNA polyplexes for downregulation of Ran	OLIGONUCLEOTIDES	2008	Tietze, N; Pelisek, J; Philipp, A; Roedl, W; Merdan, T; Tarcha, P; Ogris, M; Wagner, E
Cloning and RNAi-mediated functional characterization of MaLac2 of the pine sawyer, Monochamus alternatus	INSECT MOLECULAR BIOLOGY	2008	Niu, BL; Shen, WF; Liu, Y; Weng, HB; He, LH; Mu, JJ; Wu, ZL; Jiang, P; Tao, YZ; Meng, ZQ
Cathepsin B protease is required for metamorphism in silkworm, Bombyx mori	INSECT SCIENCE	2008	Wang, GH; Liu, C; Xia, QY; Zha, XF; Chen, J; Jiang, L
RNA silencing in plants: Yesterday, today, and tomorrow	PLANT PHYSIOLOGY	2008	Eamens, A; Wang, MB; Smith, NA; Waterhouse, PM
RNA interference of avian influenza virus H5N1 by inhibiting viral mRNA with siRNA expression plasmids	JOURNAL OF BIOTECHNOLOGY	2008	Zhou, K; He, HX; Wu, YY; Duan, MX
A study on the fundamental factors determining the efficacy of siRNAs with high C/G contents	CELLULAR & MOLECULAR BIOLOGY LETTERS	2008	Liao, JY; Yin, JQ; Chen, F; Liu, TG; Yue, JC
Novel analytic criteria and effective plate designs for quality control in genome-scale RNAi screens	JOURNAL OF BIOMOLECULAR SCREENING	2008	Zhang, XHD
Integrating experimental and analytic approaches to improve data quality in genome-wide RNAi screens	JOURNAL OF BIOMOLECULAR SCREENING	2008	Zhang, XHD; Espeseth, AS; Johnson, EN; Chin, J; Gates, A; Mitnaul, LJ; Marine, SD; Tian, J; Stec, EM; Kunapuli, P; Holder, DJ; Heyse, JF; Strulovici, B; Ferrer, M
Hairpin-mediated down-regulation of the urea cycle enzyme argininosuccinate lyase in Agaricus bisporus	MYCOLOGICAL RESEARCH	2008	Eastwood, DC; Challen, MP; Zhang, CJ; Jenkins, H; Henderson, J; Burton, KS
Gene silencing and mitochondrial signalling	MINERVA BIOTECNOLOGICA	2008	De Stefani, D; Romagnoli, A; Rizzuto, R; Pinton, P
Multiple shRNA expressions in a single plasmid vector improve RNAi against the XPA gene	BIOCHEMICAL AND BIOPHYSICAL RESEARCH COMMUNICATIONS	2008	Nagao, A; Zhao, X; Takegami, T; Nakagawa, H; Matsui, S; Matsunaga, T; Ishigaki, Y
Contrasting effects of HC-Pro and 2b viral suppressors from Sugarcane mosaic virus and Tomato aspermy cucumovirus on the accumulation of siRNAs	VIROLOGY	2008	Zhang, XM; Du, P; Lu, L; Xiao, Q; Wang, WJ; Cao, XS; Ren, B; Wei, CH; Li, Y
Inhibition of alpha-globin gene expression by RNAi	BIOCHEMICAL AND BIOPHYSICAL RESEARCH COMMUNICATIONS	2008	Sarakul, O; Vattanaviboon, P; Wilairat, P; Fucharoen, S; Abe, Y; Muta, K
Riboswitches for enhancing target gene expression in eukaryotes	CHEMBIOCHEM	2008	Yamauchi, T; Miyoshi, D; Kubodera, T; Ban, M; Nishimura, A; Sugimoto, N
Inhibition of West Nile virus replication by retrovirus-delivered small interfering RNA in human neuroblastoma cells	JOURNAL OF MEDICAL VIROLOGY	2008	Yang, YB; Wu, CX; Wu, JG; Nerurkar, VR; Yanagihara, R; Lu, YN
Intracellular localization of lipoplexed siRNA in vascular endothelial cells of different mouse tissues	MICROVASCULAR RESEARCH	2008	Aleku, M; Fisch, G; Mopert, K; Keil, O; Arnold, W; Kaufmann, J; Santel, A
Suppression of Bcl-xL expression by a novel tumor-specific RNA interference system inhibits proliferation and enhances radiosensitivity in prostatic carcinoma cells	CANCER CHEMOTHERAPY AND PHARMACOLOGY	2008	Wang, R; Lin, F; Wang, X; Gao, P; Dong, K; Wei, SH; Cheng, SY; Zhang, HZ; Zhang, Z
Proteasome-dependent degradation of alpha-catenin is regulated by interaction with ARMc8 alpha	BIOCHEMICAL JOURNAL	2008	Suzuki, T; Ueda, A; Kobayashi, N; Yang, J; Tomaru, K; Yamamoto, M; Takeno, M; Ishigatsubo, Y
Knockdown of damage-specific DNA binding protein 1 (DDB1) enhances the HBx-siRNA-mediated inhibition of HBV replication	BIOLOGICALS	2008	Tang, KF; Xie, J; Chen, M; Liu, Q; Zhou, XY; Zeng, W; Huang, AL; Zuo, GQ; Wang, Y; Xiang, R; Ren, H
Analysis of siRNA specificity on targets with double-nucleotide mismatches	NUCLEIC ACIDS RESEARCH	2008	Dahlgren, C; Zhang, HY; Du, Q; Grahn, M; Norstedt, G; Wahlestedt, C; Liang, ZC
Inhibition of HIV-1 by multiple siRNAs expressed from a single microRNA polycistron	NUCLEIC ACIDS RESEARCH	2008	Liu, YP; Haasnoot, J; ter Brake, O; Berkhout, B; Konstantinova, P
Adenovirus-mediated RNA interference against collagen-specific molecular chaperone 47-KDa heat shock protein suppresses scar formation on mouse wounds	CELL BIOLOGY INTERNATIONAL	2008	Wang, ZL; Li, L
CRIP homologues maintain apical cytoskeleton to regulate tubule size in C. elegans	DEVELOPMENTAL BIOLOGY	2008	Tong, X; Buechner, M
Cupiennius salei and Achaearanea tepidariorum: spider models for investigating evolution and development	BIOESSAYS	2008	McGregor, AP; Hilbrant, M; Pechmann, M; Schwager, EE; Prpic, NM; Damen, WGM
Overproduction of non-translatable mRNA silences. The transcription of Ty1 retrotransposons in S. cerevisiae via functional inactivation of the nuclear cap-binding complex and subsequent hyperstimulation of the TORC1 pathway	YEAST	2008	Wu, XF; Jiang, YW
Cellular siRNA delivery mediated by a cell-permeant RNA-Binding protein and photoinduced RNA interference	BIOCONJUGATE CHEMISTRY	2008	Endoh, T; Sisido, M; Ohtsuki, T
Diversification of the core RNA interference machinery in Chlamydomonas reinhardtii and the role of DCL1 in transposon silencing	GENETICS	2008	Casas-Mollano, JA; Rohr, J; Kim, EJ; Balassa, E; van Dijk, K; Cerutti, H
Internuclear gene silencing in Phytophthora infestans is established through chromatin remodelling	MICROBIOLOGY-SGM	2008	van West, P; Shepherd, SJ; Walker, CA; Li, S; Appiah, AA; Grenville-Briggs, LJ; Govers, F; Gow, NAR
Short hairpin RNA-expressing oncolytic adenovirus-mediated inhibition of IL-8: effects on antiangiogenesis and tumor growth inhibition	GENE THERAPY	2008	Yoo, JY; Kim, JH; Kim, J; Huang, JH; Zhang, SN; Kang, YA; Kim, H; Yun, CO
Dual coding of siRNAs and miRNAs by plant transposable elements	RNA-A PUBLICATION OF THE RNA SOCIETY	2008	Piriyapongsa, J; Jordan, IK
Does the understanding of immune activation by RNA predict the design of safe siRNAs?	FRONTIERS IN BIOSCIENCE	2008	Sioud, M
Targeting the tick-pathogen interface for novel control strategies	FRONTIERS IN BIOSCIENCE	2008	de la Fuente, J; Kocan, KM; Almazan, C; Blouin, EF
Mesodermal expression of the C-elegans HMX homolog mls-2 requires the PBC homolog CEH-20	MECHANISMS OF DEVELOPMENT	2008	Jiang, Y; Shi, H; Amin, NM; Sultan, I; Liu, J
Short hairpin ribonucleic acid targeting the telomerase catalytic unit of messenger ribonucleic acid significantly limits the growth of laryngeal squamous cell carcinoma in nude mice	JOURNAL OF LARYNGOLOGY AND OTOLOGY	2008	Zhou, XH; Chen, SM; Liu, D; Wang, Y; Xiao, BK; Tao, ZZ
Inhibition of pds gene expression via the RNA interference approach in Dunaliella salina (Chlorophyta)	MARINE BIOTECHNOLOGY	2008	Sun, GH; Zhang, XC; Sui, ZH; Mao, YX
The cytomegalovirus promoter-driven short hairpin RNA constructs mediate effective RNA interference in zebrafish in vivo	MARINE BIOTECHNOLOGY	2008	Su, JG; Zhu, ZY; Wang, Y; Xiong, F; Zou, J
Artificial miRNAs mitigate shRNA-mediated toxicity in the brain: Implications for the therapeutic development of RNAi	PROCEEDINGS OF THE NATIONAL ACADEMY OF SCIENCES OF THE UNITED STATES OF AMERICA	2008	McBride, JL; Boudreau, RL; Harper, SQ; Staber, PD; Monteys, AM; Martins, I; Gilmore, BL; Burstein, H; Peluso, RW; Polisky, B; Carter, BJ; Davidson, BL
Focusing on RISC assembly in mammalian cells	BIOCHEMICAL AND BIOPHYSICAL RESEARCH COMMUNICATIONS	2008	Hong, J; Wei, N; Chalk, A; Wang, J; Song, YT; Yi, F; Qiao, RP; Sonnharnmer, ELL; Wahlestedt, C; Liang, ZC; Du, Q
Dextran microgels for time-controlled delivery of siRNA	ADVANCED FUNCTIONAL MATERIALS	2008	Raemdonck, K; Van Thienen, TG; Vandenbroucke, RE; Sanders, NN; Demeester, J; De Smedt, SC
Hidden layers of human small RNAs	BMC GENOMICS	2008	Kawaji, H; Nakamura, M; Takahashi, Y; Sandelin, A; Katayama, S; Fukuda, S; Daub, CO; Kai, C; Kawai, J; Yasuda, J; Carninci, P; Hayashizaki, Y
The correlation of learning speed and natural foraging success in bumble-bees	PROCEEDINGS OF THE ROYAL SOCIETY B-BIOLOGICAL SCIENCES	2008	Raine, NE; Chittka, L
The 4-(N-dichloroacetyl-N-methylamino)benzyloxymethyl group for 2 `-hydroxyl protection of ribonucleosides in the solid-phase synthesis of oligoribonucleotides	JOURNAL OF ORGANIC CHEMISTRY	2008	Cieslak, J; Grajkowski, A; Kauffman, JS; Duff, RJ; Beaucage, SL
Disappearance of the angiogenic potential of endothelial cells caused by Argonaute2 knockdown	BIOCHEMICAL AND BIOPHYSICAL RESEARCH COMMUNICATIONS	2008	Asai, T; Suzuki, Y; Matsushita, S; Yonezawa, S; Yokota, J; Katanasaka, Y; Ishida, T; Dewa, T; Kiwada, H; Nango, M; Oku, N
Development of patatin knockdown potato tubers using RNA interference (RNAi) technology, for the production of human-therapeutic glycoproteins	BMC BIOTECHNOLOGY	2008	Kim, YS; Lee, YH; Kim, HS; Kim, MS; Hahn, KW; Ko, JH; Joung, H; Jeon, JH
www.rnaworkbench.com: A new program for analyzing RNA interference	COMPUTER METHODS AND PROGRAMS IN BIOMEDICINE	2008	Varekova, RS; Bradac, I; Plchut, M; Skrdla, M; Wacenovsky, M; Mahr, H; Mayer, G; Tanner, H; Brugger, H; Withalm, J; Lederer, P; Huber, H; Gierlinger, G; Graf, R; Tafer, H; Hofacker, I; Schuster, P; Polcik, M
Long-lasting in vivo gene silencing by electrotransfer of shRNA expressing plasmid	TECHNOLOGY IN CANCER RESEARCH & TREATMENT	2008	Escoffre, JM; Debin, A; Reynes, JP; Drocourt, D; Tiraby, G; Hellaudais, L; Teissie, J; Golzio, M
Depletion of c-Myc inhibits human colon cancer Colo 320 cells` growth	CANCER BIOTHERAPY AND RADIOPHARMACEUTICALS	2008	Zhang, HX; Yu, NC; Su, W; Huang, GF; Wu, YX; Huang, HJ; Liu, Q; Ma, W; Yi, YD; Huang, H
The peculiar interaction between mammalian prion protein and RNA	PRION	2008	Gomes, MPB; Cordeiro, Y; Silva, JL
The Caenorhabditis elegans rsd-2 and rsd-6 genes are required for chromosome functions during exposure to unfavorable environments	GENETICS	2008	Han, W; Sundaram, P; Kenjale, H; Grantham, J; Timmons, L
Semidominant mutations in Reduced Epidermal Fluorescence 4 reduce phenylpropanoid content in Arabidopsis	GENETICS	2008	Stout, J; Romero-Severson, E; Ruegger, MO; Chapple, C
Increased virus replication in mammalian cells by blocking intracellular innate defense responses	GENE THERAPY	2008	de Vries, W; Haasnoot, J; van der Velden, J; van Montfort, T; Zorgdrager, F; Paxton, W; Cornelissen, M; van Kuppeveld, F; de Haan, P; Berkhout, B
Role of SLV in SLI substrate recognition by the Neurospora VS ribozyme	RNA-A PUBLICATION OF THE RNA SOCIETY	2008	Bouchard, P; Lacroix-Labonte, J; Desjardins, G; Lampron, P; Lisi, V; Lemieux, S; Major, F; Legault, P
CDC-25.1 stability is regulated by distinct domains to restrict cell division during embryogenesis in C. elegans	DEVELOPMENT	2008	Hebeisen, M; Roy, R
Iron-induced oxidative stress modulates olfactory learning and memory in honeybees	BEHAVIORAL NEUROSCIENCE	2008	Farooqui, T
Inhibiting colorectal carcinoma growth and metastasis by blocking the expression of VEGF using RNA interference	NEOPLASIA	2008	Wang, SC; Liu, H; Ren, LF; Pan, YF; Zhang, YD
The Hypothesis of a Genetic Protolanguage: an Epistemological Investigation	BIOSEMIOTICS	2008	Katz, G
RNAi-mediated gene silencing in tick synganglia: A proof of concept study	BMC BIOTECHNOLOGY	2008	Karim, S; Kenny, B; Troiano, E; Mather, TN
The dynamics and efficacy of antiviral RNA silencing: A model study	BMC SYSTEMS BIOLOGY	2008	Groenenboom, MAC; Hogeweg, P
Transient expression of homologous hairpin RNA interferes with PVY transmission by aphids	VIROLOGY JOURNAL	2008	Vargas, M; Martinez-Garcia, B; Diaz-Ruiz, JR; Tenllado, F
RNA interference in Mammalia cells by RNA-3`-PNA chimeras	INTERNATIONAL JOURNAL OF MOLECULAR SCIENCES	2008	Potenza, N; Moggio, L; Milano, G; Salvatore, V; Di Blasio, B; Russo, A; Messere, A
Ectopic expression of miR-126*, an intronic product of the vascular endothelial EGF-like 7 gene, regulates prostein translation and invasiveness of prostate cancer LNCaP cells	JOURNAL OF MOLECULAR MEDICINE-JMM	2008	Musiyenko, A; Bitko, V; Barik, S
Human immunodeficiency virus type I escape is restricted when conserved genome sequences are targeted by RNA interference	JOURNAL OF VIROLOGY	2008	von Eije, KJ; ter Brake, O; Berkhout, B
Targets of small interfering RNA restriction during human immunodeficiency virus type 1 replication	JOURNAL OF VIROLOGY	2008	Gao, Y; Lobritz, MA; Roth, J; Abreha, M; Nelson, KN; Nankya, I; Moore-Dudley, DM; Abraha, A; Gerson, SL; Arts, EJ
Evaluation of the safety, tolerability and pharmacokinetics of ALN-RSV01, a novel RNAi antiviral therapeutic directed against respiratory syncytial virus (RSV)	ANTIVIRAL RESEARCH	2008	DeVincenzo, J; Cehelsky, JE; Alvarez, R; Elbashir, A; Elbashir, S; Harborth, J; Toudjarska, I; Nechev, L; Murugaiah, V; Van Vliet, A; Vaishnaw, AK; Meyers, R
siRNAs targeting mouse myostatin	BIOCHEMISTRY-MOSCOW	2008	Furalyov, VA; Kravchenko, IV; Khotchenkov, VP; Popov, VO
Reference gene selection for real-time rtPCR in human epidermal keratinocytes	JOURNAL OF DERMATOLOGICAL SCIENCE	2008	Allen, D; Winters, E; Kenna, PF; Humphries, P; Farrar, GJ
Essential function of transglutaminase and clotting protein in shrimp immunity	MOLECULAR IMMUNOLOGY	2008	Maningas, MBB; Kondo, H; Hirono, I; Saito-Taki, T; Aoki, T
Knockdown of TNFR1 by the sense strand of an ICAM-1 siRNA: dissection of an off-target effect	NUCLEIC ACIDS RESEARCH	2008	Clark, PR; Pober, JS; Kluger, MS
Effects of silencing G6PD expression on the growth and apoptosis in human skin melanoma	PROGRESS IN BIOCHEMISTRY AND BIOPHYSICS	2008	Zhu, YC; Lu, HR; Li, DY; Tong, SF
Dynamic localization of LIN-5 and GPR-1/2 to cortical force generation domains during spindle positioning	DEVELOPMENTAL BIOLOGY	2008	Park, DH; Rose, LS
Genetic analysis of hyl-1, the C. elegans homolog of LAG1/LASS1	AGE	2008	Tedesco, P; Jiang, J; Wang, JQ; Jazwinski, SM; Johnson, TE
Promoter-targeted siRNAs induce gene silencing of simian immunodeficiency virus (SIV) infection in vitro	MOLECULAR THERAPY	2008	Lim, HG; Suzuki, K; Cooper, DA; Kelleher, AD
Sequence-specific activation of TAK1-D by short double-stranded RNAs induces apoptosis in NCI-H460 cells	RNA-A PUBLICATION OF THE RNA SOCIETY	2008	Kodym, R; Kodym, E; Story, MD
Cisplatin and siRNA interference with structure and function of Wnt-5a mRNA: design and in vitro evaluation of targeting AU-rich elements in the 3 ` UTR	JOURNAL OF BIOLOGICAL INORGANIC CHEMISTRY	2008	Hagerlof, M; Papsai, P; Hedman, HK; Jungwirth, U; Jenei, V; Elmroth, SKC
Structural and biochemical insights into the dicing mechanism of mouse Dicer: A conserved lysine is critical for dsRNA cleavage	PROCEEDINGS OF THE NATIONAL ACADEMY OF SCIENCES OF THE UNITED STATES OF AMERICA	2008	Du, Z; Lee, JK; Tjhen, R; Strould, RM; James, TL
UNC-45 is required for NMY-2 contractile function in early embryonic polarity establishment and germline cellularization in C-elegans	DEVELOPMENTAL BIOLOGY	2008	Kachur, TM; Audhya, A; Pilgrim, DB
RNAi screening of the tyrosine kinome identifies therapeutic targets in acute myeloid leukemia	BLOOD	2008	Tyner, JW; Walters, DK; Willis, SG; Luttropp, M; Oost, J; Loriaux, M; Erickson, H; Corbin, AS; O`Hare, T; Heinrich, MC; Deininger, MW; Druker, BJ
MicroRNA-373 induces expression of genes with complementary promoter sequences	PROCEEDINGS OF THE NATIONAL ACADEMY OF SCIENCES OF THE UNITED STATES OF AMERICA	2008	Place, RF; Li, LC; Pookot, D; Noonan, EJ; Dahiya, R
The effect of small interfering RNA (siRNA) against the Bcl-2 gene on apoptosis and chemosensitivity in a canine mammary gland tumor cell line	RESEARCH IN VETERINARY SCIENCE	2008	Nagamatsu, K; Tsuchiya, F; Oguma, K; Maruyama, H; Kano, R; Hasegawa, A
A novel approach obtaining intron-containing hairpin RNA constructs	BIOSCIENCE BIOTECHNOLOGY AND BIOCHEMISTRY	2008	Wen, CM; Cai, PZ; Xu, ZJ; Zhong, WF
High-speed, low-photodamage nonlinear imaging using passive pulse splitters	NATURE METHODS	2008	Ji, N; Magee, JC; Betzig, E
A transgenic mouse model for gene therapy of rhodopsin-linked Retinitis Pigmentosa	VISION RESEARCH	2008	O`Reilly, M; Millington-Ward, S; Palfi, A; Chadderton, N; Cronin, T; McNally, N; Humphries, MM; Humphries, P; Kenna, PF; Farrar, J
Alternative splicing regulation during C-elegans development: Splicing factors as regulated targets	PLOS GENETICS	2008	Barberan-Soler, S; Zahler, AM
Female-specific doublesex dsRNA interrupts yolk protein gene expression and reproductive ability in oriental fruit fly, Bactrocera dorsalis (Hendel)	INSECT BIOCHEMISTRY AND MOLECULAR BIOLOGY	2008	Chen, SL; Dai, SM; Lu, KH; Chang, C
Efficient siRNA selection using hybridization thermodynamics	NUCLEIC ACIDS RESEARCH	2008	Lu, ZJ; Mathews, DH
DAF-16-dependent suppression of immunity during reproduction in Caenorhabditis elegans	GENETICS	2008	Miyata, S; Begun, J; Troemel, ER; Ausubel, FM
Downregulation of monocyte chemoattractant protein-1 involving short interfering RNA attenuates hapten-induced contact hypersensitivity	MOLECULAR THERAPY	2008	Ishimoto, T; Takei, Y; Yuzawa, Y; Hanai, K; Nagahara, S; Tarumi, Y; Matsuo, S; Kadomatsu, K
Utility of Epstein-Barr virus-encoded small RNA promoters for driving the expression of fusion transcripts harboring short hairpin RNAs	GENE THERAPY	2008	Choy, EW; Kok, KH; Tsao, S; Jin, DY
Innate immunity against malaria parasites in Anopheles gambiae	INSECT SCIENCE	2008	Chen, Y; Weng, ZH; Zheng, LB
HTP-3 links DSB formation with homolog pairing and crossing over during C. elegans meiosis	DEVELOPMENTAL CELL	2008	Goodyer, W; Kaitna, S; Couteau, F; Ward, JD; Boulton, SJ; Zetka, M
RNA interference against HPV16 E7 oncogene leads to viral E6 and E7 suppression in cervical cancer cells and apoptosis via upregulation of Rb and p53	APOPTOSIS	2008	Sima, N; Wang, W; Kong, DB; Deng, DR; Xu, Q; Zhou, JF; Xu, G; Meng, L; Lu, YP; Wang, SX; Ma, D
An efficient and fully automated high-throughput transfection method for genome-scale siRNA screens	JOURNAL OF BIOMOLECULAR SCREENING	2008	Chung, NJ; Locco, L; Huff, KW; Bartz, S; Linsley, PS; Ferrer, M; Strulovici, B
Median absolute deviation to improve hit selection for genome-scale RNAi screens	JOURNAL OF BIOMOLECULAR SCREENING	2008	Chung, NJ; Zhang, XD; Kreamer, A; Locco, L; Kuan, PF; Bartz, S; Linsley, PS; Ferrer, M; Strulovici, B
A small interfering RNA targeting proteinase-activated receptor-2 is effective in suppression of tumor growth in a Panc1 xenograft model	INTERNATIONAL JOURNAL OF CANCER	2008	Iwaki, K; Shibata, K; Ohta, M; Endo, Y; Uchida, H; Tominaga, M; Okunaga, R; Kai, S; Kitano, S
Naegleria fowleri: nfa1 gene knock-down by double-stranded RNAs	EXPERIMENTAL PARASITOLOGY	2008	Jung, SY; Kim, JH; Lee, YJ; Song, KJ; Kim, K; Park, S; Im, KI; Shin, HJ
Functionally associated targets in mantle cell lymphoma as defined by DNA microarrays and RNA interference	BLOOD	2008	Ortega-Paino, E; Fransson, J; Ek, S; Borrebaeck, CAK
Emerging science, emerging ethical issues : Who should fund innate alloimmunity-suppressing drugs ?	ACTA CHIRURGICA BELGICA	2008	Land, WG; Gutmann, T; Daar, AS
Maintenance of mitochondrial DNA copy number and expression are essential for preservation of mitochondrial function and cell growth	JOURNAL OF CELLULAR BIOCHEMISTRY	2008	Jeng, JY; Yeh, TS; Lee, JW; Lin, SH; Fong, TH; Hsieh, RH
siRNA-mediated knockdown of a splice variant of the PK-A catalytic subunit gene causes adult-onset paralysis in C-elegans	GENE	2008	Murray, P; Clegg, RA; Rees, HH; Fisher, MJ
A Novel RNA Transcript with Antiapoptotic Function Is Silenced in Fragile X Syndrome	PLOS ONE	2008	Khalil, AM; Faghihi, MA; Modarresi, F; Brothers, SP; Wahlestedt, C
Straightening Caenorhabditis elegans images	BIOINFORMATICS	2008	Peng, HC; Long, FH; Liu, X; Kim, SK; Myers, EW
Src and Wnt signaling regulate dynactin accumulation to the P2-EMS cell border in C. elegans embryos	JOURNAL OF CELL SCIENCE	2008	Zhang, H; Skop, AR; White, JG
Chemically modified symmetric and asymmetric duplex RNAs: An enhanced stability to nuclease degradation and gene silencing effect	BIOCHEMICAL AND BIOPHYSICAL RESEARCH COMMUNICATIONS	2008	Kubo, T; Zhelev, Z; Ohba, H; Bakalova, R
Characterisation of the cellulose-binding protein Mj-cbp-1 of the root knot nematode, Meloidogyne javanica	PHYSIOLOGICAL AND MOLECULAR PLANT PATHOLOGY	2008	Adam, MAM; Phillips, MS; Jones, JT; Blok, VC
RNAi-mediated gene silencing as a principle of action of venoms and poisons	MEDICAL HYPOTHESES	2008	Pereira, TC; Lopes-Cendes, I
Oral administration of attenuated S-typhimurium carrying shRNA-expressing vectors as a cancer therapeutic	CANCER BIOLOGY & THERAPY	2008	Yang, N; Zhu, XY; Chen, LS; Li, SH; Ren, DM
In vivo silencing of a molecular target by short interfering RNA electroporation: tumor vascularization correlates to delivery efficiency	MOLECULAR CANCER THERAPEUTICS	2008	Takei, Y; Nemoto, T; Mu, P; Fujishima, T; Ishimoto, T; Hayakawa, Y; Yuzawa, Y; Matsuo, S; Muramatsu, T; Kadomatsu, K
Alphavirus transducing systems	TRANSGENESIS AND THE MANAGEMENT OF VECTOR-BORNE DISEASE	2008	Foy, BD; Olson, KE
Hallmarks of RNA silencing are found in the smut fungus Ustilago hordei but not in its close relative Ustilago maydis	CURRENT GENETICS	2008	Laurie, JD; Linning, R; Bakkeren, G
Genes required for the common miracle of fertilization in Caenorhabditis elegans	INTERNATIONAL JOURNAL OF DEVELOPMENTAL BIOLOGY	2008	Singson, A; Hang, JS; Parry, JM
Tissue-specific shRNA delivery: A novel approach for gene therapy in cancer	CONNECTIVE TISSUE RESEARCH	2008	Ghatak, S; Hascall, VC; Berger, FG; Penas, MMO; Davis, C; Jabari, E; He, XZ; Norris, JS; Dang, YJ; Markwald, RR; Misra, S
Filamentous artificial virus from a self-assembled discrete nanoribbon	ANGEWANDTE CHEMIE-INTERNATIONAL EDITION	2008	Lim, YB; Lee, E; Yoon, YR; Lee, MS; Lee, M
Expression profiling of microRNA using oligo DNA arrays	METHODS	2008	Liu, CG; Spizzo, R; Calin, GA; Croce, CM
Identification of microRNAs and other small regulatory RNAs using cDNA library sequencing	METHODS	2008	Hafner, M; Landgraf, P; Ludwig, J; Rice, A; Ojo, T; Lin, C; Holoch, D; Lim, C; Tuschl, T
GW bodies: from RNA biology to clinical implications in autoimmunity	EXPERT REVIEW OF CLINICAL IMMUNOLOGY	2008	Herrera-Esparza, R; Pacheco-Tovar, D; Avalos-Diaz, E
Gender-enriched transcripts in Haemonchus contortus - predicted functions and genetic interactions based on comparative analyses with Caenorhabditis elegans	INTERNATIONAL JOURNAL FOR PARASITOLOGY	2008	Campbell, BE; Nagaraj, SH; Hu, M; Zhong, WW; Sternberg, PW; Ong, EK; Loukas, A; Ranganathan, S; Beveridge, I; McInnes, RL; Hutchinson, GW; Gasser, RB
CMGSDB: integrating heterogeneous Caenorhabditis elegans data sources using compositional data mining	NUCLEIC ACIDS RESEARCH	2008	Pati, A; Jin, Y; Klage, K; Helm, RF; Heath, LS; Ramakrishnan, N
Efficient chaperone-mediated tubulin biogenesis is essential for cell division and cell migration in C-elegans	DEVELOPMENTAL BIOLOGY	2008	Lundin, VF; Srayko, M; Hyman, AA; Leroux, MR
An ESI-MS method for characterization of native and modified oligonucleotides used for RNA interference and other biological applications	NATURE PROTOCOLS	2008	Shah, S; Friedman, SH
Culture of Drosophila S2 cells and their use for RNAi-mediated loss-of-function studies and immunofluorescence microscopy	NATURE PROTOCOLS	2008	Rogers, SL; Rogers, GC
A multifunctional and reversibly polymerizable carrier for efficient siRNA delivery	BIOMATERIALS	2008	Wang, XL; Nguyen, T; Gillespie, D; Jensen, R; Lu, ZR
Inhibition of Laryngeal Cancer Cell Invasion and Growth with Lentiviral-Vector Delivered Short Hairpin RNA Targeting Human MMP-9 Gene	CANCER INVESTIGATION	2008	Sun, Y; Liu, M; Yang, BF; Lu, JG; Li, BX
Recent updates on genetics: Teaching old dogmas new tricks	PEDIATRIC DERMATOLOGY	2008	Feramisco, JD; Casey, RL; Tsao, H
Inducible RNA interference-mediated gene silencing using nanostructured gene delivery arrays	ACS NANO	2008	Mann, DGJ; McKnight, TE; McPherson, JT; Hoyt, PR; Melechko, AV; Simpson, ML; Sayler, GS
Preparation of ribonuclease S domain-swapped dimers conjugated with DNA and PNA: Modulating the activity of ribonucleases	BIOCONJUGATE CHEMISTRY	2008	Pulido, D; Lopez-Alonso, JP; Marchan, V; Gonzalez, C; Grandas, A; Laurents, DV
Symposium: MicroRNAs: Biology and roles in Neurodegeneration and Brain Tumors - Introduction and historical background	BRAIN PATHOLOGY	2008	Mourelatos, Z
MicroRNAs: Biogenesis and molecular functions	BRAIN PATHOLOGY	2008	Liu, X; Fortin, K; Mourelatos, Z
Short-interfering RNA-mediated silencing of proliferating cell nuclear antigen inhibit proliferation and induce apoptosis in HeLa cells	INTERNATIONAL JOURNAL OF GYNECOLOGICAL CANCER	2008	Hao, H; Xin, T; Nancai, Y; Yanxia, W; Qian, L; Wei, M; Yandong, Y; Hanju, H
Inhibition of tumor necrosis factor alpha secretion in rat Kupffer cells by siRNA: In vivo efficacy of siRNA-liposomes	BIOCHIMICA ET BIOPHYSICA ACTA-GENERAL SUBJECTS	2008	Jing, YW; Shishkov, A; Ponnappa, BC
2007 Michael Fry Research Award Lecture - Telomeres and double-strand breaks - All`s well that Ends well....	RADIATION RESEARCH	2008	Bailey, SM
SiRNA pool targeting different sites of human hepatitis B surface antigen efficiently inhibits HBV infection	JOURNAL OF DRUG TARGETING	2008	Chen, Y; Mahato, RI
Intra- and interfirm coordination of export manufacturers: A cluster analysis of indigenous Chinese exporters	JOURNAL OF INTERNATIONAL MARKETING	2008	Zhang, C; Hu, ZH; Gu, FF
Chronic deteriorating renal function and renal fibrosis	GENE THERAPY FOR RENAL DISEASES AND TRANSPLANTATION	2008	Isaka, Y; Takahara, S; Imai, E
Steric effects in RNA interference: Probing the influence of nucleobase size and shape	CHEMISTRY-A EUROPEAN JOURNAL	2008	Somoza, A; Silverman, AP; Miller, RM; Chelliserrykattil, J; Kool, ET
A Base-Labile Group for 2 `-OH Protection of Ribonucleosides: A Major Challenge for RNA Synthesis	CHEMISTRY-A EUROPEAN JOURNAL	2008	Lavergne, T; Bertrand, JR; Vasseur, JJ; Debart, F
Survivin gene RNA interference inhibits proliferation, induces apoptosis, and enhances radio sensitivity in HeLa cells	EUROPEAN JOURNAL OF OBSTETRICS GYNECOLOGY AND REPRODUCTIVE BIOLOGY	2008	Song, H; Xin, XY; Feng, XA; Wang, DT; Yue, QH; Han, X
Involvement of Dcr1 in post-transcriptional regulation of gene expression in Schizosaccharomyces pombe	FRONTIERS IN BIOSCIENCE-LANDMARK	2008	Gobeil, LA; Plante, P; Rohani, M; Ouellette, M; Provost, P
Target validation to biomarker development - Focus on RNA interference	MOLECULAR DIAGNOSIS & THERAPY	2008	Colombo, R; Moll, J
Toxoplasma gondii: siRNA can mediate the suppression of adenosine kinase expression	EXPERIMENTAL PARASITOLOGY	2008	Yu, L; Gao, YF; Qiao, ZP; Li, CL; Li, X; Shen, JL
Improved anti-tumor therapy based upon infectivity-enhanced adenoviral delivery of RNA interference in ovarian carcinoma cell lines	GYNECOLOGIC ONCOLOGY	2008	Nuinnum, TM; Makhija, S; Lu, BG; Wang, MH; Rivera, A; Stoff-Khalill, M; Alvarez, RD; Zhu, ZB; Curiel, DT
Phyllotreta striolata (Coleoptera: Chrysomelidae): Arginine kinase cloning and RNAi-based pest control	EUROPEAN JOURNAL OF ENTOMOLOGY	2008	Zhao, YY; Yang, G; Wang-Pruski, G; You, MS
Sequence-specific inhibition of RNA polymerase III-dependent transcription using Zorro locked nucleic acid (LNA)	JOURNAL OF GENE MEDICINE	2008	Ge, R; Svahn, MG; Simonson, OE; Mohamed, AJ; Lundin, KE; Smith, CIE
Intracellular siRNA and precursor miRNA trafficking using bioresponsive copolypeptides	JOURNAL OF GENE MEDICINE	2008	Rahbek, UL; Howard, KA; Oupicky, D; Manickam, DS; Dong, MD; Nielseni, AF; Hansen, TB; Besenbacher, F; Kjems, J
Structure learning in Nested Effects Models	STATISTICAL APPLICATIONS IN GENETICS AND MOLECULAR BIOLOGY	2008	Tresch, A; Markowetz, F
SYMPLASMIC COMMUNICATION/ISOLATION AND PLANT CELL DIFFERENTIATION	POSTEPY BIOLOGII KOMORKI	2008	Marzec, M; Kurczynska, EU
ON THE USE OF SHORT-INTERFERING RNA TO STUDY ALCOHOL-RELATED GENES	ALCOHOL RESEARCH & HEALTH	2008	Adams, CA; Zawada, WM
ShRNA-mediated gene silencing of beta-catenin inhibits growth of human colon cancer cells	WORLD JOURNAL OF GASTROENTEROLOGY	2007	Huang, WS; Wang, JP; Wang, T; Fang, JY; Lan, P; Ma, JP
Site-directed, virus-free, and inducible RNAi in embryonic stem cells	PROCEEDINGS OF THE NATIONAL ACADEMY OF SCIENCES OF THE UNITED STATES OF AMERICA	2007	Wang, J; Theunissen, TW; Orkin, SH
Diverse roles of actin in C-elegans early embryogenesis	BMC DEVELOPMENTAL BIOLOGY	2007	Velarde, N; Gunsalus, KC; Piano, F
Expression of aquaporin-1 in rat pleural mesothelial cells and its specific inhibition by RNA interference in vitro	CHINESE MEDICAL JOURNAL	2007	Zhang, W; Xie, CM; Li, ZP
Sustained suppression of Bcr-Abl-driven lymphoid leukemia by microRNA mimics	PROCEEDINGS OF THE NATIONAL ACADEMY OF SCIENCES OF THE UNITED STATES OF AMERICA	2007	McLaughlin, J; Cheng, DH; Singer, O; Lukacs, RU; Radu, CG; Verma, IM; Witte, ON
In vitro analyses of the production and activity of secondary small interfering RNAs in C-elegans	EMBO JOURNAL	2007	Aoki, K; Moriguchi, H; Yoshioka, T; Okawa, K; Tabara, H
Dumbbell-shaped nanocircular RNAs for RNA interference	JOURNAL OF THE AMERICAN CHEMICAL SOCIETY	2007	Abe, N; Abe, H; Ito, Y
Inhibition of the proliferation of human gastric cancer cells SGC-7901 in vitro and in vivo using Bcl-2 siRNA	CHINESE MEDICAL JOURNAL	2007	Hao, JH; Gu, QL; Liu, BY; Li, JF; Chen, XH; Ji, YB; Zhu, ZG; Lin, YZ
Specific subgroups of Fru(M) neurons control sexually dimorphic patterns of aggression in Drosophila melanogaster	PROCEEDINGS OF THE NATIONAL ACADEMY OF SCIENCES OF THE UNITED STATES OF AMERICA	2007	Chan, YB; Kravitz, EA
Suppression of human colon cancer tumors in nude mice by siRNA CD44 gene therapy	EXPERIMENTAL AND MOLECULAR PATHOLOGY	2007	Subramaniam, V; Vincent, IR; Gilakjan, M; Jothy, S
Towards generating caffeine-free tea by metabolic engineering	PLANT FOODS FOR HUMAN NUTRITION	2007	Yadav, SK; Ahuja, PS
Gene silencing of cyclooxygenase-2 mRNA by RNA interference in bovine cumulus-granulosa cells	JOURNAL OF REPRODUCTION AND DEVELOPMENT	2007	Kobayashi, SI; Sakatani, M; Kobayashi, S; Okuda, K; Takahashi, M
Activation of SKN-1 by novel kinases in Caenorhabditis elegans	FREE RADICAL BIOLOGY AND MEDICINE	2007	Kell, A; Ventura, N; Kahn, N; Johnson, TE
ABC transporters and RNAi in Caenorhabditis elegans	JOURNAL OF BIOENERGETICS AND BIOMEMBRANES	2007	Timmons, LD
Silencing of African horse sickness virus VP7 protein expression in cultured cells by RNA interference	VIRUS GENES	2007	Stassen, L; Huismans, H; Theron, J
Inhibition of MMP-2 gene expression with small interfering RNA in rabbit vascular smooth muscle cells	AMERICAN JOURNAL OF PHYSIOLOGY-HEART AND CIRCULATORY PHYSIOLOGY	2007	Hlawaty, H; San Juan, A; Jacob, MP; Vranckx, R; Letourneur, D; Feldman, LJ
Development of a heat shock inducible and inheritable RNAi system in silkworm	BIOMOLECULAR ENGINEERING	2007	Dai, HJ; Jiang, RJ; Wang, J; Xu, GJ; Cao, MX; Wang, ZG; Fei, J
Survivin gene RNA interference induces apoptosis in human. HL60 leukemia cell lines	CANCER BIOTHERAPY AND RADIOPHARMACEUTICALS	2007	Lu, YH; Luo, XG; Tao, X
RNAi-mediated gene silencing of vascular endothelial growth factor inhibits growth of colorectal cancer	CANCER BIOTHERAPY AND RADIOPHARMACEUTICALS	2007	Lv, W; Zhang, C; Zhou, DH; Hao, J; Sun, JG; Liu, T; Hao, YX; Yu, PW
Microarray analysis of insulin-regulated gene expression in the liver: The use of transgenic mice co-expressing insulin-siRNA and human IDE as an animal model	INTERNATIONAL JOURNAL OF MOLECULAR MEDICINE	2007	Jee, S; Hwang, D; Seo, S; Kim, Y; Kim, C; Kim, B; Shim, S; Lee, S; Sin, J; Bae, C; Lee, B; Jang, M; Kim, M; Yim, S; Jang, I; Cho, J; Chae, K
Stabilized recombinant suppressors of RNA silencing: Functional effects of linking monomers of Carnation Italian Ringspot virus p19	BIOCHIMICA ET BIOPHYSICA ACTA-PROTEINS AND PROTEOMICS	2007	Cheng, J; Sagan, SM; Assem, N; Koukiekolo, R; Goto, NK; Pezacki, JP
Amelioration of coxsackievirus B3-mediated myocarditis by inhibition of tissue inhibitors of matrix metalloproteinase-1	AMERICAN JOURNAL OF PATHOLOGY	2007	Crocker, SJ; Frausto, RF; Whitmire, JK; Benning, N; Milner, R; Whitton, JL
Modified 27-nt dsRNAs with dramatically enhanced stability in serum and long-term RNAi activity	OLIGONUCLEOTIDES	2007	Kubo, T; Zhelev, Z; Ohba, H; Bakalova, R
The Argonaute protein TbAGO1 contributes to large and mini-chromosome segregation and is required for control of RIME retroposons and RHS pseudogene-associated transcripts	MOLECULAR AND BIOCHEMICAL PARASITOLOGY	2007	Durand-Dubief, M; Absalon, S; Menzer, L; Ngwabyt, S; Ersfeld, K; Bastin, P
Heterologous expression of viral RNA interference suppressors: RISC management	PLANT PHYSIOLOGY	2007	Scholthof, HB
Dicer-1, but not Loquacious, is critical for assembly of miRNA-induced silencing complexes	RNA-A PUBLICATION OF THE RNA SOCIETY	2007	Liu, X; Park, JK; Jiang, F; Liu, Y; Mckearin, D; Liu, QH
Light-dependent RNA interference with nucleobase-caged siRNAs	RNA-A PUBLICATION OF THE RNA SOCIETY	2007	Mikat, V; Heckel, A
Specific requirement of NMDA receptors for long-term memory consolidation in Drosophila ellipsoid body	NATURE NEUROSCIENCE	2007	Wu, CL; Xia, S; Fu, TF; Wang, H; Chen, YH; Leong, D; Chiang, AS; Tully, T
A mutation in CHN-1/CHIP suppresses muscle degeneration in Caenorhabditis elegans	DEVELOPMENTAL BIOLOGY	2007	Nyamsuren, Y; Faggionato, D; Loch, W; Schulze, E; Baumeister, R
Domain motions of Argonaute, the catalytic engine of RNA interference	BMC BIOINFORMATICS	2007	Ming, D; Wall, ME; Sanbonmatsu, KY
A structural analysis of in vitro catalytic activities of hammerhead ribozymes	BMC BIOINFORMATICS	2007	Shao, Y; Wu, S; Chan, CY; Klapper, JR; Schneider, E; Ding, Y
Constraining protein sequence space: Four amino acid alphabets are sufficient to recapitulate lambda repressor multimerization	JOURNAL OF MOLECULAR BIOLOGY	2007	Maillet, DS; Drummond, JT
Gap juncfion mediated tiransport of shRNA between human embryonic stem cells	BIOCHEMICAL AND BIOPHYSICAL RESEARCH COMMUNICATIONS	2007	Wolvetang, EJ; Pera, MF; Zuckerman, KS
Caenorhabditis elegans glutamate transporters influence synaptic function and behavior at sites distant from the synapse	JOURNAL OF BIOLOGICAL CHEMISTRY	2007	Mano, I; Straud, S; Driscoll, M
Comparison of chicken 7SK and U6 RNA polymerase III promoters for short hairpin RNA expression	BMC BIOTECHNOLOGY	2007	Bannister, SC; Wise, TG; Cahill, DM; Doran, TJ
Chemically modified siRNA prolonged RNA interference in renal disease	BIOCHEMICAL AND BIOPHYSICAL RESEARCH COMMUNICATIONS	2007	Takabatake, Y; Isaka, Y; Mizui, M; Kawachi, H; Takahara, S; Imai, E
Experimental design for efficient identification of gene regulatory networks using sparse Bayesian models	BMC SYSTEMS BIOLOGY	2007	Steinke, F; Seeger, M; Tsuda, K
Genome-scale MicroRNA and small interfering RNA screens identify small RNA modulators of TRAIL-induced apoptosis pathway	CANCER RESEARCH	2007	Ovcharenko, D; Kelnar, K; Johnson, C; Leng, N; Brown, D
Optimal design and validation of antiviral siRNA for targeting HIV-I	RETROVIROLOGY	2007	Naito, Y; Nohtomi, K; Onogi, T; Uenishi, R; Ui-Tei, K; Saigo, K; Takebe, Y
Suppression of keratoepithelin and myocilin by small interfering RNAs (siRNA) in vitro	MOLECULAR VISION	2007	Yuan, C; Zins, EJ; Clark, AF; Huang, AJW
Chemical synthesis of RNA via 2 `-O-cyanoethylated intermediates	TETRAHEDRON	2007	Saneyoshi, H; Ando, K; Seio, K; Sekine, M
Potency of siRNA versus shRNA mediated knockdown in vivo	JOURNAL OF PHARMACEUTICAL SCIENCES	2007	McAnuff, MA; Rettig, GR; Rice, KG
Modulation of scratching behavior by silencing an endogenous cyclooxygenase-1 gene in the skin through the administration of siRNA	JOURNAL OF GENE MEDICINE	2007	Inoue, T; Sugimoto, M; Sakurai, T; Saito, R; Futaki, N; Hashimoto, Y; Honma, Y; Arai, I; Nakaike, S
The consequences of reducing expression of the alpha 7 nicotinic receptor by RNA interference and of stimulating its activity with an alpha 7 agonist in SH-SY5Y cells indicate that this receptor plays a neuroprotective role in connection with t	NEUROCHEMISTRY INTERNATIONAL	2007	Qi, XL; Nordberg, A; Xiu, J; Guan, ZZ
Engineering photosynthetic light capture: impacts on improved solar energy to biomass conversion	PLANT BIOTECHNOLOGY JOURNAL	2007	Mussgnug, JH; Thomas-Hall, S; Rupprecht, J; Foo, A; Klassen, V; McDowall, A; Schenk, PM; Kruse, O; Hankamer, B
The C-elegans M3 neuron guides the growth cone of its sister cell M2 via the Kruppel-like zinc finger protein MNM-2	DEVELOPMENTAL BIOLOGY	2007	Rauthan, M; Morck, C; Pilon, M
crm-1 facilitates BMP signaling to control body size in Caenorhabditis elegans	DEVELOPMENTAL BIOLOGY	2007	Fung, WY; Fat, KFC; Eng, CKS; Lau, CK
Silencing a cotton bollworm P450 monooxygenase gene by plant-mediated RNAi impairs larval tolerance of gossypol	NATURE BIOTECHNOLOGY	2007	Mao, YB; Cai, WJ; Wang, JW; Hong, GJ; Tao, XY; Wang, LJ; Huang, YP; Chen, XY
Control of coleopteran insect pests through RNA interference	NATURE BIOTECHNOLOGY	2007	Baum, JA; Bogaert, T; Clinton, W; Heck, GR; Feldmann, P; Ilagan, O; Johnson, S; Plaetinck, G; Munyikwa, T; Pleau, M; Vaughn, T; Roberts, J
Host-delivered RNAi: an effective strategy to silence genes in plant parasitic nematodes	PLANTA	2007	Fairbairn, DJ; Cavallaro, AS; Bernard, M; Mahalinga-Iyer, J; Graham, MW; Botella, JR
Caenorhabditis elegans LET-767 is able to metabolize androgens and estrogens and likely shares common ancestor with human types 3 and 12 17 beta-hydroxysteroid dehydrogenases	JOURNAL OF ENDOCRINOLOGY	2007	Desnoyers, S; Blanchard, PG; St-Laurent, JF; Gagnon, SN; Baillie, DL; Luu-The, V
Novel polymerizable surfactants with pH-sensitive amphiphilicity and cell membrane disruption for efficient siRNA delivery	BIOCONJUGATE CHEMISTRY	2007	Wang, XL; Ramusovic, S; Nguyen, T; Lu, ZR
PAR-3 and PAR-1 inhibit LET-99 localization to generate a cortical band important for spindle positioning in Caenorhabditis elegans embryos	MOLECULAR BIOLOGY OF THE CELL	2007	Wu, JC; Rose, LS
SPD-3 is required for spindle alignment in Caenorhabditis elegans embryos and localizes to mitochondria	GENETICS	2007	Dinkelmann, MV; Zhang, HN; Skop, AR; White, JG
Restoration of the balanced alpha/beta-globin gene expression in beta(654)-thalassemia mice using combined RNAi and antisense RNA approach	HUMAN MOLECULAR GENETICS	2007	Xie, SY; Ren, ZR; Zhang, JZ; Guo, XB; Wang, QX; Wang, S; Lin, D; Gong, XL; Li, W; Huang, SZ; Zeng, F; Zeng, YT
Inhibition of enterovirus 71 in virus-infected mice by RNA interference	MOLECULAR THERAPY	2007	Tan, EL; Tan, TMC; Chow, VTK; Poh, CL
siRNAs targeting terminal sequences of the SARS-associated coronavirus membrane gene inhibit M protein expression through degradation of M mRNA	JOURNAL OF VIROLOGICAL METHODS	2007	Qin, ZL; Zhao, P; Cao, MM; Qi, ZT
Inhibition of HIV-1 replication with designed miRNAs expressed from RNA polymerase II promoters	GENE THERAPY	2007	Lo, HL; Chang, T; Yam, P; Marcovecchio, P; Li, S; Zaia, JA; Yee, JK
Knock down of gfp and no tail expression in zebrafish embryo by in vivo-transcribed short hairpin RNA with T7 plasmid system	JOURNAL OF BIOMEDICAL SCIENCE	2007	Wang, N; Sun, YH; Liu, J; Wu, G; Su, JG; Wang, YP; Zhu, ZY
The C elegans CBF beta homologue BRO-1 interacts with the Runx factor, RNT-1, to promote stem cell proliferation and self-renewal	DEVELOPMENT	2007	Kagoshima, H; Nimmo, R; Saad, N; Tanaka, J; Miwa, Y; Mitani, S; Kohara, Y; Woollard, A
Plum pox virus coat protein gene Intron-hairpin-RNA (ihpRNA) constructs provide resistance to plum pox virus in Nicotiana benthamiana and Prunus domestica	JOURNAL OF THE AMERICAN SOCIETY FOR HORTICULTURAL SCIENCE	2007	Hily, JM; Ravelonandro, M; Damsteegt, V; Bassett, C; Petri, C; Liu, Z; Scorza, R
Chemical modification resolves the asymmetry of siRNA strand degradation in human blood serum	RNA-A PUBLICATION OF THE RNA SOCIETY	2007	Hoerter, JAH; Walter, NG
Gene silencing mechanisms mediated by Aubergine-piRNA complexes in Drosophila male gonad	RNA-A PUBLICATION OF THE RNA SOCIETY	2007	Nishida, KM; Saito, K; Mori, T; Kawamura, Y; Nagami-Okada, T; Inagaki, S; Siomi, H; Siomi, MC
Transgenic inhibitors of RNA interference in Drosophila	FLY	2007	Chou, YT; Tam, B; Linay, F; Lai, EC
Immune activation by siRNA/liposome complexes in mice is sequence-independent: Lack of a role for Toll-like receptor 3 signaling	MOLECULES AND CELLS	2007	Kim, JY; Choung, S; Lee, E; Kim, YJ; Choi, Y
Whole genome microarray analysis of C-elegans rrf-3 and eri-1 mutants	FEBS LETTERS	2007	Asikainen, S; Storvik, M; Lakso, M; Wong, G
Properties, regulation, and in vivo functions of a novel protein kinase D - Caenorhabditis elegans DKF-2 links diacylglycerol second messenger to the regulation of stress responses and life span	JOURNAL OF BIOLOGICAL CHEMISTRY	2007	Feng, H; Ren, M; Chen, L; Rubin, CS
SiRNAs do not induce RNA-dependent transcriptional silencing of retrovirus in human cells	FEBS LETTERS	2007	Haraguchi, T; Mizutani, T; Yamamichi, N; Ito, T; Minoguchi, S; Iba, H
Self-assembled lamellar complexes of siRNA with lipidic aminoglycoside derivatives promote efficient siRNA delivery and interference	PROCEEDINGS OF THE NATIONAL ACADEMY OF SCIENCES OF THE UNITED STATES OF AMERICA	2007	Desigaux, L; Sainlos, M; Lambert, O; Chevre, R; Letrou-Bonneval, E; Vigneron, JP; Lehn, P; Lehn, JM; Pitard, B
Metabolic engineering of the baculovirus-expression system via inverse Shotgun genomic analysis and RNA interference (dsRNA) increases product yield and cell longevity	BIOTECHNOLOGY AND BIOENGINEERING	2007	Kim, EJ; Kramer, SF; Hebert, CG; Valdes, JJ; Bentley, WE
Oligonucleotide gas-phase hydrogen/deuterium exchange with D(2)S in the collision cell of a quadrupole-Fourier transform ion cyclotron resonance mass spectrometer	ANALYTICAL CHEMISTRY	2007	Mo, JJ; Hakansson, K
MicroRNA let-7a down-regulates MYC and reverts MYC-induced growth in Burkitt lymphoma cells	CANCER RESEARCH	2007	Sampson, VB; Rong, NH; Han, J; Yang, QY; Aris, V; Soteropoulos, P; Petrelli, NJ; Dunn, SP; Krueger, LJ
A new synthetic route to oligoribonucleotides based on CpRu-catalyzed deallylation	TETRAHEDRON LETTERS	2007	Tanaka, S; Hirakawa, T; Oishi, K; Hayakawa, Y; Kitamura, M
Inhibition of white spot syndrome virus in Litopenaeus vannamei shrimp by sequence-specific siRNA	AQUACULTURE	2007	Wu, Y; Lu, L; Yang, LS; Weng, SP; Chan, SM; He, JG
A Multidirectional Non-Cell Autonomous Control and a Genetic Interaction Restricting Tobacco Etch Virus Susceptibility in Arabidopsis	PLOS ONE	2007	Gopalan, S
RNAi in arthritis: Prospects of a future antisense therapy in inflammation	CURRENT OPINION IN MOLECULAR THERAPEUTICS	2007	Khoury, M; Jorgensen, C; Apparailly, F
Inhibition of PAI-1 expression in breast cancer carcinoma cells by siRNA at nanomolar range	BIOCHIMIE	2007	Meryet-Figuieres, M; Resina, S; Lavigne, C; Barlovatz-Meimon, G; Lebleu, B; Thierry, AR
Cellular knock-down of quinone reductase 2: A laborious road to successful inhibition by RNA interference	BIOCHIMIE	2007	Chomarat, P; Coge, F; Guenin, SP; Mailliet, F; Vella, F; Mallet, C; Giraudet, S; Nagel, N; Leonce, S; Ferry, G; Delagrange, P; Boutin, JA
Endoribonuclease-prepared short interfering RNAs induce effective and specific inhibition of human immunodeficiency virus type 1 replication	JOURNAL OF VIROLOGY	2007	Gimenez-Barcons, M; Clotet, B; Martinez, MA
Establishment of a tissue-specific RNAi system in C-elegans	GENE	2007	Qadota, H; Inoue, M; Hikita, T; Koppen, M; Hardin, JD; Arnano, M; Moerman, DG; Kaibuchi, K
RNAi in primary human chondrocytes: Efficiencies, kinetics, and non-specific effects of siRNA-mediated gene suppression	BIOLOGICALS	2007	Klatt, AR; Klinger, G; Zech, D; Paul-Klausch, B; Renno, JH; Schmidt, J; Malchatt, G; Wielckens, K
Crystal structure, stability and in vitro RNAi activity of oligoribonucleotides containing the ribo-difluorotoluyl nucleotide: insights into substrate requirements by the human RISC Ago2 enzyme	NUCLEIC ACIDS RESEARCH	2007	Li, F; Pallan, PS; Maier, MA; Rajeev, KG; Mathieu, SL; Kreutz, C; Fan, Y; Sanghvi, J; Micura, R; Rozners, E; Manoharan, M; Egli, M
Reduced levels of Ago2 expression result in increased siRNA competition in mammalian cells	NUCLEIC ACIDS RESEARCH	2007	Vickers, TA; Lima, WF; Nichols, JG; Crooke, ST
RNAi machinery	PROGRESS IN BIOCHEMISTRY AND BIOPHYSICS	2007	Liu, MF; Jiang, S; Wang, ED
Establishment of evaluation method for siRNA delivery using stable cell line carrying the luciferase reporter gene	BIOLOGICAL & PHARMACEUTICAL BULLETIN	2007	Iijima, A; Hachisu, R; Kobayashi, H; Hashimoto, K; Asano, D; Kikuchi, H
RNA silencing in the dermatophyte Microsporum canis	FEMS MICROBIOLOGY LETTERS	2007	Vermout, S; Tabart, J; Baldo, A; Monod, M; Losson, B; Mignon, B
Sonoporation mediated transduction of pDNA/siRNA into joint Synovium in vivo	JOURNAL OF ORTHOPAEDIC RESEARCH	2007	Saito, M; Mazda, O; Takahashi, KA; Arai, Y; Kishida, T; Shin-Ya, M; Inoue, A; Tonomura, H; Sakao, K; Morihara, T; Imanishi, J; Kawata, M; Kubo, T
Mago Nashi is essential for spermatogenesis in Marsilea	MOLECULAR BIOLOGY OF THE CELL	2007	van der Weele, CM; Tsai, CW; Wolniak, SM
Targeting ie-1 gene by RNAi induces baculoviral resistance in lepidopteran cell lines and in transgenic silkworms	INSECT MOLECULAR BIOLOGY	2007	Kanginakudru, S; Royer, C; Edupalli, SV; Jalabert, A; Mauchamp, B; Chandrashekaraiah; Prasad, SV; Chavancy, G; Couble, P; Nagaraju, J
A universal transgene silencing approach in baculovirus-insect cell system	JOURNAL OF VIROLOGICAL METHODS	2007	Salem, TZ; Maruniak, JE
Structural features of small RNA precursors determine Argonaute loading in Caenorhabditis elegans	NATURE STRUCTURAL & MOLECULAR BIOLOGY	2007	Steiner, FA; Hoogstrate, SW; Okihara, KL; Thijssen, KL; Ketting, RF; Plasterk, RHA; Sijen, T
Effect of target secondary structure on RNAi efficiency	RNA-A PUBLICATION OF THE RNA SOCIETY	2007	Shao, Y; Chan, CY; Maliyekkel, A; Lawrence, CE; Roninson, IB; Ding, Y
Defining the optimal parameters for hairpin-based knockdown constructs	RNA-A PUBLICATION OF THE RNA SOCIETY	2007	Li, LM; Lin, XY; Khvorova, A; Fesik, SW; Shen, Y
Gene knockdown by RNAi in the pea aphid Acyrthosiphon pisum	BMC BIOTECHNOLOGY	2007	Jaubert-Possamai, S; Le Trionnaire, G; Bonhomme, J; Christophides, GK; Rispe, C; Tagu, D
Functional anatomy of the Drosophila MicroRNA- generating enzyme	JOURNAL OF BIOLOGICAL CHEMISTRY	2007	Ye, XC; Paroo, Z; Liu, QH
Adjuvant effects of plasmid-generated hairpin RNA molecules on DNA vaccination	VACCINE	2007	Li, DF; Liu, Y; Zhang, YW; Xu, JQ; Hong, KX; Sun, MS; Shao, YM
7-Functionalized 7-deazapurine beta-D and beta-L-ribonucleosides related to tubercidin and 7-deazainosine: glycosylation of pyrrolo[2,3-d] pyrimidines with 1-O-acetyl-2,3,5-tri-O-benzoyl-beta-D or beta-L-ribofuranose	TETRAHEDRON	2007	Seela, F; Ming, X
Transcriptional regulation of AQP-8, a Caenorhabditis elegans aquaporin exclusively expressed in the excretory system, by the POU homeobox transcription factor CEH-6	JOURNAL OF BIOLOGICAL CHEMISTRY	2007	Mah, AK; Armstrong, KR; Chew, DS; Chu, JS; Tu, DK; Johnsen, RC; Chen, N; Chamberlin, HM; Baillie, DL
The cys-loop ligand-gated ion channel gene superfamily of the red flour beetle, Tribolium castaneum	BMC GENOMICS	2007	Jones, AK; Sattelle, DB
Theoretical study of the scalar coupling constants across the noncovalent contacts in RNA base pairs: The cis- and trans-Watson-Crick/sugar edge base pair family	JOURNAL OF PHYSICAL CHEMISTRY B	2007	Vokacova, Z; Sponer, J; Sponer, JE; Sychrovsky, V
The p53 Tumor Suppressor-Like Protein nvp63 Mediates Selective Germ Cell Death in the Sea Anemone Nematostella vectensis	PLOS ONE	2007	Pankow, S; Bamberger, C
Postembryonic RNAi in Heterorhabditis bacteriophora: a nematode insect parasite and host for insect pathogenic symbionts	BMC DEVELOPMENTAL BIOLOGY	2007	Ciche, TA; Sternberg, PW
Cytokinesis is not controlled by calmodulin or myosin light chain kinase in the Caenorhabditis elegans early embryo	FEBS LETTERS	2007	Batchelder, EL; Thomas-Virnig, CL; Hardin, JD; White, JG
A novel approach for the construction of multiple shRNA expression vectors	JOURNAL OF GENE MEDICINE	2007	Gou, DM; Weng, TT; Wang, Y; Wang, ZX; Zhang, HH; Gao, L; Chen, ZM; Wang, PC; Liu, L
RFRCDB-siRNA: Improved design of siRNAs by random forest regression model coupled with database searching	COMPUTER METHODS AND PROGRAMS IN BIOMEDICINE	2007	Jiang, P; Wu, H; Da, Y; Sang, F; Wei, IW; Sun, X; Lu, ZH
hClp1 - A novel kinase revitalizes RNA metabolism	CELL CYCLE	2007	Weitzer, S; Martinez, J
Silencing of the major family of NBS-LRR-encoding genes in lettuce results in the loss of multiple resistance specificities	PLANT JOURNAL	2007	Wroblewski, T; Piskurewicz, U; Tomczak, A; Ochoa, O; Michelmore, RW
High-lysine corn generated by endosperm-specific suppression of lysine catabolism using RNAi	PLANT BIOTECHNOLOGY JOURNAL	2007	Hournard, NM; Mainville, JL; Bonin, CP; Huang, S; Luethy, MH; Malvar, TM
An RNAi-based genetic screen for oxidative stress resistance reveals retinol saturase as a mediator of stress resistance	FREE RADICAL BIOLOGY AND MEDICINE	2007	Nagaoka-Yasuda, R; Matsuo, N; Perkins, B; Limbaeck-Stokin, K; Mayford, M
Adenovirus-delivered short hairpin RNA targeting contractile function in reconstituted heart PKC alpha improves tissue	JOURNAL OF MOLECULAR AND CELLULAR CARDIOLOGY	2007	El-Armouche, A; Singh, J; Naito, H; Wittkopper, K; Didie, M; Laatsch, A; Zimmermann, WH; Eschenhagen, T
Design of extended short hairpin RNAs for HIV-1 inhibition	NUCLEIC ACIDS RESEARCH	2007	Liu, YP; Haasnoot, J; Berkhout, B
Improved silencing properties using small internally segmented interfering RNAs	NUCLEIC ACIDS RESEARCH	2007	Bramsen, JB; Laursen, MB; Damgaard, CK; Lena, SW; Babu, BR; Wengel, J; Kjems, J
Design and evaluation of small interfering RNAs that target expression of the N-methyl-D-aspartate receptor NR1 subunit gene in the spinal cord dorsal horn	JOURNAL OF PHARMACOLOGY AND EXPERIMENTAL THERAPEUTICS	2007	Garraway, SM; Xu, Q; Inturrisi, CE
UNC-97/PINCH is involved in the assembly of integrin cell adhesion complexes in Caenorhabditis elegans body wall muscle	DEVELOPMENTAL BIOLOGY	2007	Norman, KR; Cordes, S; Qadota, H; Rahmani, P; Moerman, DG
ROSINA (RSI) is part of a CACTA transposable element, TamRSI, and links flower development to transposon activity	MOLECULAR GENETICS AND GENOMICS	2007	Roccaro, M; Li, Y; Sommer, H; Saedler, H
The use of recombinant protein and RNA interference approaches to study the reproductive functions of a gonad-stimulating hormone from the shrimp Metapenaeus ensis	FEBS JOURNAL	2007	Tiu, SHK; Chan, SM
Delivery of short interfering RNA using endosomolytic cell-penetrating peptides	FASEB JOURNAL	2007	Lundberg, P; El-Andaloussi, S; Sutlu, T; Johansson, H; Langel, U
Enhanced growth inhibition of hepatic multicellular tumor spheroids by lactosylated poly(ethylene glycol)-siRNA conjugate formulated in PEGylated polyplexes	CHEMMEDCHEM	2007	Oishi, M; Nagasaki, Y; Nishiyama, N; Itaka, K; Takagi, M; Shimamoto, A; Furuichi, Y; Kataoka, K
Downregulation of parkin damages antioxidant Defenses and enhances proteasome inhibition-induced toxicity in PC12 cells	JOURNAL OF NEUROIMMUNE PHARMACOLOGY	2007	Yang, H; Zhou, HY; Li, B; Niu, GZ; Chen, SD
Inverse correlation between expression of the Wolfs Hirschhorn candidate gene Letm1 and mitochondrial volume in C-elegans and in mammalian cells	HUMAN MOLECULAR GENETICS	2007	Hasegawa, A; van der Bliek, AM
Complete knockdown of CCR5 by lentiviral vector-expressed siRNAs and protection of transgenic macrophages against HIV-1 infection	GENE THERAPY	2007	Anderson, J; Akkina, R
Topical matrix-based siRNA silences local gene expression in a murine wound model	GENE THERAPY	2007	Thanik, VD; Greives, MR; Lerman, OZ; Seiser, N; Dec, W; Chang, CC; Warren, SM; Levine, JP; Saadeh, PB
High-content imaging analysis of the knockdown effects of validated siRNAs and antisense oligonucleotides	JOURNAL OF BIOMOLECULAR SCREENING	2007	Low, J; Huang, SG; Dowless, M; Blosser, W; Vincent, T; Davis, S; Hodson, J; Koller, E; Marcusson, E; Blanchard, K; Stancato, L
Reversal of BCRP-mediated multidrug resistance by stable expression of small interfering RNAs	JOURNAL OF CELLULAR BIOCHEMISTRY	2007	Lv, H; He, ZM; Liu, XR; Yuan, JH; Yu, YH; Chen, ZC
Amyloid precursor protein knockdown by siRNA impairs spontaneous alternation in adult mice	JOURNAL OF NEUROCHEMISTRY	2007	Senechal, Y; Kelly, PH; Cryan, JF; Natt, F; Dev, KK
Tertiary structure and function of an RNA motif required for plant vascular entry to initiate systemic trafficking	EMBO JOURNAL	2007	Zhong, XH; Tao, XR; Stombaugh, J; Leontis, N; Ding, B
Efficient Construction of an Inverted Minimal H1 Promoter Driven siRNA Expression Cassette: Facilitation of Promoter and siRNA Sequence Exchange	PLOS ONE	2007	Nassanian, H; Sanchez, AM; Lo, A; Bradley, KA; Lee, B
Using radial basis function networks and significance testing to select effective siRNA sequences	COMPUTATIONAL STATISTICS & DATA ANALYSIS	2007	Takasaki, S; Kawamura, Y
Gene silencing of TKTL1 by RNAi inhibits cell proliferation in human hepatoma cells	CANCER LETTERS	2007	Zhang, S; Yang, JH; Guo, CK; Cai, PC
Stable reduction of CCR5 by RNAi through hematopoietic stem cell transplant in non-human primates	PROCEEDINGS OF THE NATIONAL ACADEMY OF SCIENCES OF THE UNITED STATES OF AMERICA	2007	An, DS; Donahue, RE; Karnata, M; Poon, B; Metzger, M; Mao, SH; Bonifacino, A; Krouse, AE; Darlix, JL; Baltimore, D; Qin, FXF; Chen, ISY
Coupling of double-stranded RNA synthesis and siRNA generation in fission yeast RNAi	MOLECULAR CELL	2007	Colmenares, SU; Buker, SM; Buhler, M; Dlakic, M; Moazed, D
Control of ruminant morbillivirus replication by small interfering RNA	JOURNAL OF GENERAL VIROLOGY	2007	de Almeida, RS; Keita, D; Libeau, G; Albina, E
Suppression of connexin 43 and E-cadherin transcripts in in vitro derived bovine embryos following culture in vitro or in vivo in the homologous bovine oviduct	MOLECULAR REPRODUCTION AND DEVELOPMENT	2007	Tesfaye, D; Lonergan, P; Hoelker, M; Rings, F; Nganvongpanit, K; Havlicek, V; Besenfelder, U; Jennen, D; Tholen, E; Schellander, K
Fully 2 `-Deoxy-2 `-Fluoro substituted nucleic acids induce RNA interference in mammalian cell culture	CHEMICAL BIOLOGY & DRUG DESIGN	2007	Blidner, RA; Hammer, RP; Lopez, MJ; Robinson, SO; Monroe, WT
Genomic characterization of Tv-ant-1, a Caenorhabditis elegans tag-61 homologue from the parasitic nematode Trichostrongylus vitrinus	GENE	2007	Hu, M; Campbell, BE; Pellegrino, M; Loukas, A; Beveridge, I; Ranuanathan, S; Gasser, RB
Modification of globin gene expression by RNA targeting strategies	EXPERIMENTAL HEMATOLOGY	2007	Shen, TJ; Rogers, H; Yu, XB; Lin, F; Noguchi, CT; Ho, C
Combinatorial delivery of small interfering RNAs reduces RNAi efficacy by selective incorporation into RISC	NUCLEIC ACIDS RESEARCH	2007	Castanotto, D; Sakurai, K; Lingeman, R; Li, HT; Shively, L; Aagaard, L; Soifer, H; Gatignol, A; Riggs, A; Rossi, JJ
Prospects of RNA interference induced by RNA Pol II promoter in cancer therapy	PROGRESS IN BIOCHEMISTRY AND BIOPHYSICS	2007	Chen, Q; Pan, QW; Cai, R; Qian, C
In vitro c-met inhibition by antisense RNA and plasmid-based RNAi down-modulates migration and invasion of hepatocellular carcinoma cells	INTERNATIONAL JOURNAL OF ONCOLOGY	2007	Salvi, A; Arici, B; Portolani, N; Giulini, SM; De Petro, G; Barlati, S
Modulating hypoxia-inducible transcription by disrupting the HIF-1-DNA interface	ACS CHEMICAL BIOLOGY	2007	Nickols, NG; Jacobs, CS; Farkas, ME; Dervan, PB
Cytotype regulation by telomeric P elements in Drosophila melanogaster: Evidence for involvement of an RNA interference gene	GENETICS	2007	Simmons, MJ; Ryzek, DF; Lamour, C; Goodman, JW; Kummer, NE; Merriman, PJ
Effectiveness of siRNA uptake in target tissues by various delivery methods	SURGERY	2007	Larson, SD; Jackson, LN; Chen, LA; Rychahou, PG; Evers, BM
Functional delivery of synthetic naked siRNA to the human trabecular meshwork in perfused organ cultures	MOLECULAR VISION	2007	Comes, N; Borras, T
Adipocyte differentiation induced using nonspecific siRNA controls in cultured human mesenchymal stem cells	RNA-A PUBLICATION OF THE RNA SOCIETY	2007	Xu, YH; Mirmalek-Sani, SH; Lin, F; Zhang, JL; Oreffo, ROC
Effect of base modifications on structure, thermodynamic stability, and gene silencing activity of short interfering RNA	RNA-A PUBLICATION OF THE RNA SOCIETY	2007	Sipa, K; Sochacka, E; Kazmierczak-Baranska, J; Maszewska, M; Janicka, M; Nowak, G; Nawrot, B
Structural characterization and biological evaluation of small interfering RNAs containing cyclohexenyl nucleosides	JOURNAL OF THE AMERICAN CHEMICAL SOCIETY	2007	Nauwelaerts, K; Fisher, M; Froeyen, M; Lescrinier, E; Van Aerschot, A; Xu, D; DeLong, R; Kang, H; Juliano, RL; Herdewijn, P
A new method with flexible and balanced control of false negatives and false positives for hit selection in RNA interference high-throughput screening assays	JOURNAL OF BIOMOLECULAR SCREENING	2007	Zhang, XD
A novel environment-sensitive biodegradable polydisulfide with protonatable pendants for nucleic acid delivery	JOURNAL OF CONTROLLED RELEASE	2007	Wang, XL; Jensen, R; Lu, ZR
A tunable genetic switch based on RNAi and repressor proteins for regulating gene expression in mammalian cells	CELL	2007	Deans, TL; Cantor, CR; Collins, JJ
Knockdown of the bovine prion gene PRNP by RNA interference (RNAi) technology	BMC BIOTECHNOLOGY	2007	Sutou, S; Kunishi, M; Kudo, T; Wongsrikeao, P; Miyagishi, M; Otoi, T
siRNA selection criteria - Statistical analyses of applicability and significance	BIOCHEMICAL AND BIOPHYSICAL RESEARCH COMMUNICATIONS	2007	Bradac, I; Varekova, RS; Wacenovsky, M; Skrdla, M; Plchut, M; Polcik, M
Inhibition of porcine circovirus type 1 and type 2 production in PK-15 cells by small interfering RNAs targeting the Rep gene	VETERINARY MICROBIOLOGY	2007	Sun, MX; Liu, XQ; Cao, SB; He, QG; Zhou, R; Ye, J; Li, YM; Chen, HC
The Drosophila RNA methyltransferase, DmHen1, modifies germline piRNAs and single-stranded siRNAs in RISC	CURRENT BIOLOGY	2007	Horwich, MD; Li, CJ; Matranga, C; Vagin, V; Farley, G; Wang, P; Zamore, PD
Evolutionary conservation of a unique amino acid sequence in human DICER protein essential for binding to Argonaute family proteins	GENE	2007	Sasaki, T; Shimizu, N
Molecular basis for target RNA recognition and cleavage by human RISC	CELL	2007	Ameres, SL; Martinez, J; Schroeder, R
A genome-wide transgenic RNAi library for conditional gene inactivation in Drosophila	NATURE	2007	Dietzl, G; Chen, D; Schnorrer, F; Su, KC; Barinova, Y; Fellner, M; Gasser, B; Kinsey, K; Oppel, S; Scheiblauer, S; Couto, A; Marra, V; Keleman, K; Dickson, BJ
Generation of shRNAs from randomized oligonucleotides	BIOLOGICAL PROCEDURES ONLINE	2007	Wu, HL; Dinh, A; Mo, YY
TNF alpha siRNA reduces brain TNF and EEG delta wave activity in rats	BRAIN RESEARCH	2007	Taishi, P; Churchill, L; Wang, MX; Kay, D; Davis, CJ; Guan, X; De, A; Yasuda, T; Liao, F; Krueger, JM
A tightly regulated and reversibly inducible siRNA expression system for conditional RNAi-mediated gene silencing in mammalian cells	JOURNAL OF GENE MEDICINE	2007	Wu, RH; Cheng, TL; Lo, SR; Hsu, HC; Hung, CF; Teng, CF; Wu, MP; Tsai, WH; Chang, WT
RNAi-dependent and -independent antiviral phenotypes of chromosomally integrated shRNA clones: Role of VASP in respiratory syncytial virus growth	JOURNAL OF MOLECULAR MEDICINE-JMM	2007	Musiyenko, A; Bitko, V; Barik, S
Depletion of procathepsin D gene expression by RNA interference - A potential therapeutic target for breast cancer	CANCER BIOLOGY & THERAPY	2007	Ohri, SS; Vashishta, A; Proctor, M; Fusek, M; Vetvicka, V
Intra- and intercellular RNA interference in Arabidopsis thaliana requires components of the microRNA and heterochromatic silencing pathways	NATURE GENETICS	2007	Dunoyer, P; Himber, C; Ruiz-Ferrer, V; Alioua, A; Voinnet, O
Tissue-specific gene silencing by RNA interference in the whitefly Bemisia tabaci (Gennadius)	INSECT BIOCHEMISTRY AND MOLECULAR BIOLOGY	2007	Ghanim, M; Kontsedalov, S; Czosnek, H
Silencing invariant chain of DCs enhances Th1 response using small interfering RNA	CELL BIOLOGY INTERNATIONAL	2007	Ke, S; Chen, XH; Li, H; Li, JF; Gu, QL; Liu, BY; Zhu, ZG
RNA interference-mediated targeting of urokinase plasminogen activator receptor and matrix metalloproteinase-9 gene expression in the IOMM-Lee malignant meningioma cell line inhibits tumor growth, tumor cell invasion and angiogenesis	INTERNATIONAL JOURNAL OF ONCOLOGY	2007	Tummalapalli, P; Gond, CS; Dinh, DH; Gujrati, M; Rao, JS
RNA interference - About the reality to be exploited in cancer therapy	METHODS AND FINDINGS IN EXPERIMENTAL AND CLINICAL PHARMACOLOGY	2007	Bakalova, R
A tick antioxidant facilitates the Lyme disease agent`s successful migration from the mammalian host to the arthropod vector	CELL HOST & MICROBE	2007	Narasimhan, S; Sukumaran, B; Bozdogan, U; Thomas, V; Liang, X; DePonte, K; Marcantonio, N; Koski, RA; Anderson, JF; Kantor, F; Fikrig, E
Studies on aminoisonucleoside modified siRNAs: Stability and silencing activity	BIOCONJUGATE CHEMISTRY	2007	Li, ZS; Qiao, RP; Du, Q; Yang, ZJ; Zhang, LR; Zhang, PZ; Liang, ZC; Zhang, LH
A high throughput in vivo model for testing delivery and antiviral effects of siRNAs in vertebrates	MOLECULAR THERAPY	2007	Schyth, BD; Lorenzen, N; Pedersen, FS
Predicting helical coaxial stacking in RNA multibranch loops	RNA-A PUBLICATION OF THE RNA SOCIETY	2007	Tyagi, R; Mathews, DH
RNAse A-like enzymes in serum inhibit the anti-neoplastic activity of siRNA targeting Polo-like kinase 1	INTERNATIONAL JOURNAL OF CANCER	2007	Haupenthal, J; Baehr, C; Zeuzem, S; Piiper, A
Effects of pH and salt concentration on the siRNA binding activity of the RNA silencing suppressor protein p19	FEBS LETTERS	2007	Koukiekolo, R; Sagan, SM; Pezacki, JP
Chemical and structural implications of 1 `,2 `- versus 2 `,4 `-conformational constraints in the sugar moiety of modified thymine nucleosides	JOURNAL OF ORGANIC CHEMISTRY	2007	Plashkevych, O; Chatterjee, S; Honcharenko, D; Pathmasiri, W; Chattopadhyaya, J
A randomized lentivirus shRNA library construction	BIOCHEMICAL AND BIOPHYSICAL RESEARCH COMMUNICATIONS	2007	Guo, Q; Kong, YR; Fu, L; Yu, T; Xu, JJ; Chen, W
Evaluation of polyamidoamine dendrimer/alpha-cyclodextrin conjugate (generation 3, G3) as a novel carrier for small interfering RNA (siRNA)	JOURNAL OF CONTROLLED RELEASE	2007	Tsutsumi, T; Hirayama, F; Uekama, K; Arima, H
Caenorhabditis elegans SID-2 is required for environmental RNA interference	PROCEEDINGS OF THE NATIONAL ACADEMY OF SCIENCES OF THE UNITED STATES OF AMERICA	2007	Winston, WM; Sutherlin, M; Wright, AJ; Feinberg, EH; Hunter, CP
Efficient and cell specific knock-down of gene function in targeted C-elegans neurons	GENE	2007	Esposito, G; Di Schiavi, E; Bergamasco, C; Bazzicalupo, P
Actin-dependent cytoplasmic streaming in C-elegans oogenesis	DEVELOPMENT	2007	Wolke, U; Jezuit, EA; Priess, JR
EEL-1, a Hect E3 ubiquitin ligase, controls asymmetry and persistence of the SKN-1 transcription factor in the early C-elegans embryo	DEVELOPMENT	2007	Page, BD; Diede, SJ; Tenlen, JR; Ferguson, EL
An intracellular delivery method for siRNA by an arginine-rich peptide	JOURNAL OF BIOCHEMICAL AND BIOPHYSICAL METHODS	2007	Wang, YH; Hou, YW; Lee, HJ
`Seed` analysis of off-target siRNAs reveals an essential role of Mcl-1 in resistance to the small-molecule Bcl-2/Bcl-X-L inhibitor ABT-737	ONCOGENE	2007	Lin, X; Morgan-Lappe, S; Huang, X; Li, L; Zakula, DM; Vernetti, LA; Fesik, SW; Shen, Y
Improving model predictions for RNA interference activities that use support vector machine regression by combining and filtering features	BMC BIOINFORMATICS	2007	Peek, AS
Aminophospholipid translocase TAT-1 promotes phosphatidylserine exposure during C-elegans apoptosis	CURRENT BIOLOGY	2007	Zullig, S; Neukomm, LJ; Jovanovic, M; Charette, SJ; Lyssenko, NN; Halleck, MS; Reutelingsperger, CPM; Schlegel, RA; Hengartner, MO
A high-throughput siRNA library screen identifies osteogenic suppressors in human mesenchyrnal stem cells	PROCEEDINGS OF THE NATIONAL ACADEMY OF SCIENCES OF THE UNITED STATES OF AMERICA	2007	Zhao, YX; Ding, S
Non-viral gene delivery: from the needle to the nucleus	EXPERT OPINION ON BIOLOGICAL THERAPY	2007	Rettig, GR; Rice, KG
Quantitative detection of double-stranded RNA-mediated gene silencing of parasitism genes in Heterodera glycines	JOURNAL OF NEMATOLOGY	2007	Sukno, SA; McCuiston, J; Wong, MY; Wang, XH; Thon, MR; Hussey, R; Baum, T; Davis, E
Ectopic expression of systemic RNA interference defective protein in embryonic stem cells	BIOCHEMICAL AND BIOPHYSICAL RESEARCH COMMUNICATIONS	2007	Tsang, SY; Moore, JC; Van Huizen, R; Chan, CWY; Li, RA
Identification and characteristics of a novel testis-specific gene, Tsc21, in mice and human	MOLECULAR BIOLOGY REPORTS	2007	Yu, ZD; Tang, AF; Gui, YT; Guo, X; Zhu, H; Long, Y; Li, ZT; Cai, ZM
VPg of Potato virus A alone does not suppress RNA silencing but affects virulence of a heterologous virus	VIRUS GENES	2007	Germundsson, A; Savenkov, EI; Ala-Poikela, M; Valkonen, JPT
Genome-scale analysis of in vivo spatiotemporal promoter activity in Caenorhabditis elegans	NATURE BIOTECHNOLOGY	2007	Dupuy, D; Bertin, N; Hidalgo, CA; Venkatesan, K; Tu, D; Lee, D; Rosenberg, J; Svrzikapa, N; Blanc, A; Carnec, A; Carvunis, AR; Pulak, R; Shingles, J; Reece-Hoyes, J; Hunt-Newbury, R; Viveiros, R; Mohler, WA; Tasan, M; Roth, FP; Le Peuch, C; Hop
Transgenic RNA interference in mice	PHYSIOLOGY	2007	Gao, X; Zhang, PM
Knockdown of actin and caspase gene expression by RNA interference in the symbiotic anemone Aiptasia pallida	BIOLOGICAL BULLETIN	2007	Dunn, SR; Phillips, WS; Green, DR; Weis, VM
Content-based networks: A pedagogical overview	CHAOS	2007	Balcan, D; Erzan, A
Molecular cloning and characterization of the Caenorhabditis elegans alpha 1,3-fucosyltransferase family	GLYCOBIOLOGY	2007	Nguyen, K; van Die, I; Grundahl, KM; Kawar, ZS; Cummings, RD
Safety and efficacy of a lentiviral vector containing three anti-HIV genes - CCR5 ribozyme, tat-rev siRNA, and TAR decoy - in SCID-hu mouse-derived T cells	MOLECULAR THERAPY	2007	Anderson, J; Li, MJ; Palmer, B; Remling, L; Li, S; Yam, P; Yee, JK; Rossi, J; Zaia, J; Akkina, R
Induction of drug resistance and transformation in human cancer cells by the noncoding RNA CUDR	RNA-A PUBLICATION OF THE RNA SOCIETY	2007	Tsang, WP; Wong, TWL; Cheung, AHH; Co, CNN; Kwok, TT
RNA interference against hepatitis B virus with endoribonuclease-prepared siRNA despite of the target sequence variations	VIRUS RESEARCH	2007	Tan, C; Xuan, AQ; Hong, J; Dai, ZY; Hao, RX; Li, ZW; Huang, WD
Suffix-specific RNAi Leads to Silencing of F Element in Drosophila melanogaster	PLOS ONE	2007	Tchurikov, NA; Kretova, OV
A novel RNA silencing vector to improve antigen expression and stability in Chinese hamster ovary cells	VACCINE	2007	Hong, WWL; Wu, SC
Expanding RNA physiology: microRNAs in a unicellular organism	GENES & DEVELOPMENT	2007	Siomi, H; Siomi, MC
Photochemical DNA activation	ORGANIC LETTERS	2007	Lusic, H; Young, DD; Lively, MO; Deiters, A
The rapamycin-binding domain of the protein kinase mammalian target of rapamycin is a destabilizing domain	JOURNAL OF BIOLOGICAL CHEMISTRY	2007	Edwards, SR; Wandless, TJ
Knowledge networks in the age of the Semantic Web	BRIEFINGS IN BIOINFORMATICS	2007	Neumann, E; Prusak, L
Simultaneously inhibition of HIV and HBV replication through a dual small interfering RNA expression system	ANTIVIRAL RESEARCH	2007	Wu, KL; Mu, YX; Hu, J; Lu, L; Zhang, X; Yang, YB; Li, Y; Liu, F; Song, DG; Zhu, Y; Wu, JG
Survivin acts as anti-apoptotic factor during the development of bovine pre-implantation embryos	MOLECULAR REPRODUCTION AND DEVELOPMENT	2007	Park, SY; Kim, EY; Jeon, K; Cui, XS; Lee, WD; Kim, NH; Park, SP; Lim, JH
Activation of single nicotinic receptor channels from Caenorhabditis elegans muscle	MOLECULAR PHARMACOLOGY	2007	Rayes, D; Flamini, M; Hernando, G; Bouzat, C
Determination of silencing potency of synthetic and RNase III-generated siRNA using a secreted luciferase assay	BIOTECHNIQUES	2007	Morlighem, JE; Petit, C; Tzertzinis, G
Nucleofection is highly efficient for transfecting genes into murine embryonic palatal mesenchymal cells in primary culture	INTERNATIONAL JOURNAL OF ORAL AND MAXILLOFACIAL SURGERY	2007	Xiao, WL; Shi, B; Zheng, Q; Wang, Y; Huang, L; Li, S; Lu, Y; Wu, M
Chemical synthesis of a very long oligoribonucleotide with 2-cyanoethoxymethyl (CEM) as the 2`-O-protecting group: structural identification and biological activity of a synthetic 110mer precursor-microRNA candidate	NUCLEIC ACIDS RESEARCH	2007	Shiba, Y; Masuda, H; Watanabe, N; Ego, T; Takagaki, K; Ishiyama, K; Ohgi, T; Yano, J
Silencing of MYCN by RNA interference induces growth inhibition, apoptotic activity and cell differentiation in a neuroblastoma cell line with MYCN amplification	INTERNATIONAL JOURNAL OF ONCOLOGY	2007	Nara, K; Kusafuka, T; Yoneda, A; Oue, T; Sangkhathat, S; Fukuzawa, M
p53 activation by knockdown technologies	PLOS GENETICS	2007	Robu, ME; Larson, JD; Nasevicius, A; Beiraghi, S; Brenner, C; Farber, SA; Ekker, SC
The effects of spacer sequences on silencing efficiency of plant RNAi vectors	PLANT CELL REPORTS	2007	Hirai, S; Oka, S; Adachi, E; Kodama, H
Immune modulation and tolerance induction by RelB-silenced dendritic cells through RNA interference	JOURNAL OF IMMUNOLOGY	2007	Li, M; Zhang, XS; Zheng, XF; Lian, DM; Zhang, ZX; Ge, WW; Yang, JM; Vladau, C; Suzuki, M; Chen, D; Zhong, R; Garcia, B; Jevnikar, AM; Min, WP
Upregulation of PHLDA2 in Dicer knockdown HEK293 cells	BIOCHIMICA ET BIOPHYSICA ACTA-GENERAL SUBJECTS	2007	Tang, KF; Wang, Y; Wang, P; Chen, M; Chen, Y; Hu, HD; Hu, P; Wang, B; Yang, WJ; Ren, H
In vivo gene silencing in solid tumors by targeted electrically mediated siRNA delivery	GENE THERAPY	2007	Golzio, M; Mazzolini, L; Ledoux, A; Paganin, A; Izard, M; Hellaudais, L; Bieth, A; Pillaire, MJ; Cazaux, C; Hoffmann, JS; Couderc, B; Teissie, J
Engineering resistance to multiple Prunus fruit viruses through expression of chimeric hairpins	JOURNAL OF THE AMERICAN SOCIETY FOR HORTICULTURAL SCIENCE	2007	Liu, ZR; Scorza, R; Hily, JM; Scott, SW; James, D
Overcoming HIV-1 resistance to RNA interference	FRONTIERS IN BIOSCIENCE	2007	Boden, D; Pusch, O; Ramratnam, B
Transovarial silencing of the subolesin gene in three-host ixodid tick species after injection of replete females with subolesin dsRNA	PARASITOLOGY RESEARCH	2007	Kocan, KM; Manzano-Roman, R; de la Fuente, J
The study on biodefence of fish and shellfish	NIPPON SUISAN GAKKAISHI	2007	Aoki, T
Combination of small interfering RNA and lamivudine on inhibition of human B virus replication in HepG2.2.15 cells	WORLD JOURNAL OF GASTROENTEROLOGY	2007	Li, GQ; Xu, WZ; Wang, JX; Deng, WW; Li, D; Gu, HX
Structure and gene silencing activities of monovalent and pentavalent cationic lipid vectors complexed with siRNA	BIOCHEMISTRY	2007	Bouxsein, NF; McAllister, CS; Ewert, KK; Samuel, CE; Safinya, CR
Efficient siRNA delivery using water soluble lipopolymer for anti-anglogenic gene therapy	JOURNAL OF CONTROLLED RELEASE	2007	Kim, WJ; Chang, CW; Lee, M; Kim, SW
Novel insights into RNAi off-target effects using C-elegans paralogs	BMC GENOMICS	2007	Rual, JF; Klitgord, N; Achaz, G
Inhibition of CD147 gene expression via RNA interference reduces tumor cell invasion, tumorigenicity and increases chemosensitivity to paclitaxel in HO-8910pm cells	CANCER LETTERS	2007	Zou, W; Yang, H; Hou, XH; Zhang, W; Chen, BL; Xin, XY
Using selection to identify and chemical microarray to study the RNA internal loops recognized by 6 `-N-acylated kanamycin A	CHEMBIOCHEM	2007	Disney, MD; Childs-Disney, JL
Characterization of STIP, a multi-domain nuclear protein, highly conserved in metazoans, and essential for embryogenesis in Caenorhabditis elegans	EXPERIMENTAL CELL RESEARCH	2007	Ji, QM; Huang, CH; Peng, JB; Hashmi, S; Ye, TZ; Chen, Y
Silencing of hypoxia inducible factor-1 alpha by RNA interference attenuates human glioma cell growth in vivo	CLINICAL CANCER RESEARCH	2007	Gillespie, DL; Whang, K; Ragel, BT; Flynn, JR; Kelly, DA; Jensen, RL
Suppression of growth factor expression and human vascular smooth muscle cell growth by small interfering RNA targeting EGR-1	JOURNAL OF CELLULAR BIOCHEMISTRY	2007	Fahmy, RG; Khachigian, LM
A practical approach to the understanding and teaching of RNA silencing in plants	ELECTRONIC JOURNAL OF BIOTECHNOLOGY	2007	Bazzini, AA; Mongelli, VC; Hopp, HE; del Vas, M; Asurmendi, S
Inhibitory effect of vascular endothelial growth factors-targeted small interfering RNA on proliferation of gastric cancer cells	WORLD JOURNAL OF GASTROENTEROLOGY	2007	Xu, WH; Ge, YL; Li, Q; Zhang, X; Duan, LH
Inhibition of Hepatitis B virus cccDNA replication by siRNA	BIOCHEMICAL AND BIOPHYSICAL RESEARCH COMMUNICATIONS	2007	Li, GQ; Gu, HX; Li, D; Xu, WZ
nanos function is essential for development and regeneration of planarian germ cells	PROCEEDINGS OF THE NATIONAL ACADEMY OF SCIENCES OF THE UNITED STATES OF AMERICA	2007	Wang, YY; Zayas, RM; Guo, TX; Newmark, PA
Development of strategies for conditional RNA interference	JOURNAL OF GENE MEDICINE	2007	Allen, D; Kenna, PF; Palfi, A; McMahon, HP; Millington-Ward, S; O`Reilly, M; Humphries, P; Farrar, GJ
A pair of new statistical parameters for quality control in RNA interference high-throughput screening assays	GENOMICS	2007	Zhang, XD
Effective inhibition of porcine transmissible gastroenteritis virus replication in ST cells by shRNAs targeting RNA-dependent RNA polymerase gene	ANTIVIRAL RESEARCH	2007	Zhou, JF; Hua, XG; Cui, L; Zhu, JG; Miao, DN; Zou, Y; He, XZ; Su, WG
Inhibition of avian metapneumovirus (AMPV) replication by RNA interference targeting nucleoprotein gene (N) in cultured cells	ANTIVIRAL RESEARCH	2007	Ferreira, HL; Spilki, FR; de Almeida, RS; Santos, MMAB; Arns, CW
Enhanced potency and efficacy of 29-mer shRNAs in inhibition of Enterovirus 71	ANTIVIRAL RESEARCH	2007	Tan, EL; Tan, TMC; Chow, VTK; Poh, CL
Testing the efficacy of RNA interference constructs in Aspergillus fumigatus	CURRENT GENETICS	2007	Henry, C; Mouyna, I; Latge, JP
Expression of vasa (vas)-related genes in germ cells and specific interference with gene functions by double-stranded RNA in the monogenean, Neobenedenia girellae	INTERNATIONAL JOURNAL FOR PARASITOLOGY	2007	Ohashi, H; Umeda, N; Hirazawa, N; Ozaki, Y; Miura, C; Miura, T
HBV-encoded microRNA candidate and its target	COMPUTATIONAL BIOLOGY AND CHEMISTRY	2007	Jin, WB; Wu, FL; Kong, D; Guo, AG
Design and creation of new nanomaterials for therapeutic RNAi	ACS CHEMICAL BIOLOGY	2007	Baigude, H; McCarroll, J; Yang, CS; Swain, PM; Rana, TM
Effective inhibition of hepatitis B virus replication by small interfering RNAs expressed from human foamy virus vectors	INTERNATIONAL JOURNAL OF MOLECULAR MEDICINE	2007	Sun, Y; Li, Z; Li, LJ; Li, J; Liu, XB; Li, WX
RNA interference targeting the R2 subunit of ribonucleotide reductase inhibits growth of tumor cells in vitro and in vivo	ANTI-CANCER DRUGS	2007	Avolio, TM; Lee, Y; Feng, NP; Xiong, KY; Jin, HN; Wang, M; Vassilakos, A; Wright, J; Young, A
DPL-1 DP, LIN-35 Rb and EFL-1 E2F act with the MCD-1 zinc-finger protein to promote programmed cell death in Caenorhabditis elegans	GENETICS	2007	Reddien, PW; Andersen, EC; Huang, MC; Horvitz, HR
Short-hairpin RNA expressed from polymerase III promoters mediates RNA interference in mosquito cells	INSECT MOLECULAR BIOLOGY	2007	Konet, DS; Anderson, J; Piper, J; Akkina, R; Suchman, E; Carlson, J
Identification of the C-elegans anaphase promoting complex subunit Cdc26 by phenotypic profiling and functional rescue in yeast	BMC DEVELOPMENTAL BIOLOGY	2007	Dong, Y; Bogdanova, A; Habermann, B; Zachariae, W; Ahringer, J
PHA-4/FoxA cooperates with TAM-1/TRIM to regulate cell fate restriction in the C. elegans foregut	DEVELOPMENTAL BIOLOGY	2007	Kiefer, JC; Smith, PA; Mango, SE
Epigenetic regulation of facultative heterochromatinisation in Planococcus citri via the Me(3)K9H3-HP1-Me(3)K20H4 pathway	JOURNAL OF CELL SCIENCE	2007	Bongiorni, S; Pasqualini, B; Taranta, M; Singh, PB; Prantera, G
Application of RNA interference for inhibiting the replication of feline immunodeficiency virus in chronically infected cell lines	VETERINARY MICROBIOLOGY	2007	Baba, K; Mizukoshi, F; Goto-Koshino, Y; Setoguchi-Mukai, A; Fujino, Y; Ohno, K; Tsujimoto, H
SiRNA detivery by a transferrin-associated lipid-based vector: a non-viral strategy to mediate gene silencing	JOURNAL OF GENE MEDICINE	2007	Cardoso, ALC; Simoes, S; de Almeida, LP; Pelisek, J; Culmsee, C; Wagner, E; de Lima, MCP
Solid-phase synthesis and on-column deprotection of RNA from 2 `- (and 3 `-) O-levulinated (Lv) ribonucleoside monomers	ORGANIC LETTERS	2007	Lackey, JG; Sabatino, D; Damha, MJ
Adenovirus expressing shRNA to IGF-IR enhances the chernosensitivity of lung cancer cell lines by blocking IGF-1 pathway	LUNG CANCER	2007	Lee, YJ; Imsumran, A; Park, MY; Kwon, SY; Yoon, HI; Lee, JH; Yoo, CG; Kim, YW; Han, SK; Shim, YS; Piao, W; Yamamoto, H; Adachi, Y; Carbone, DP; Lee, CT
Biochemistry and molecular biology 2006	NACHRICHTEN AUS DER CHEMIE	2007	Schwarzer, D; Mootz, HD; Micura, R
Genome-wide high-frequency non-Mendelian loss of heterozygosity in rice	GENOME	2007	Xu, PZ; Yuan, S; Li, Y; Zhang, HY; Wang, XD; Lin, HH; Wu, XJ
Group I intron renders differential susceptibility of Candida albicans to Bleomycin	MOLECULAR BIOLOGY REPORTS	2007	Jayaguru, P; Raghunathan, M
Prediction of phenotype and gene expression for combinations of mutations	MOLECULAR SYSTEMS BIOLOGY	2007	Carter, GW; Prinz, S; Neou, C; Shelby, JP; Marzolf, B; Thorsson, V; Galitski, T
MEL-47, a novel protein required for early cell divisions in the nematode Caenorhabditis elegans	MOLECULAR GENETICS AND GENOMICS	2007	Minasaki, R; Streit, A
Contributions of 3 `-overhang to the dissociation of small interfering RNAs from the PAZ domain: Molecular dynamics simulation study	JOURNAL OF MOLECULAR GRAPHICS & MODELLING	2007	Lee, HS; Lee, SN; Joo, CH; Lee, H; Lee, HS; Yoon, SY; Kim, YK; Choe, H
RNAi from plants to nematodes	TRENDS IN BIOTECHNOLOGY	2007	Gheysen, G; Vanholme, B
Reports of the death of the gene are greatly exaggerated	BIOLOGY & PHILOSOPHY	2007	Knight, R
Combining siRNAs at two different sites in the EGFR to suppress its expression, induce apoptosis, and enhance 5-fluorouracil sensitivity of colon cancer cells	JOURNAL OF SURGICAL RESEARCH	2007	Wu, XB; Deng, YZ; Wang, GB; Tao, KX
The adaptor-like protein ROG-1 is required for activation of the Ras-MAP kinase pathway and meiotic cell cycle progression in Caenorhabditis elegans	GENES TO CELLS	2007	Matsubara, Y; Kawasaki, I; Urushiyama, S; Yasuda, T; Shirakata, M; Iino, Y; Shibuya, H; Yamanashi, Y
Identification of Heterodera glycines (soybean cyst nematode [SCN]) cDNA sequences with high identity to those of Caenorhabditis elegans having lethal mutant or RNAi phenotypes	EXPERIMENTAL PARASITOLOGY	2007	Alkharouf, NW; Klink, VP; Matthews, BF
RNA interference-mediated silencing of the bursicon gene induces defects in wing expansion of silkworm	FEBS LETTERS	2007	Huang, JH; Zhang, Y; Lia, MH; Wang, SB; Liu, WB; Couble, P; Zhao, GP; Huang, YP
Construction of equalized short hairpin RNA library from human brain cDNA	JOURNAL OF BIOTECHNOLOGY	2007	Xu, L; Li, JQ; Liu, L; Lu, LX; Gao, JX; Li, XL
Assessment of 4-nitrogenated benzyloxymethyl groups for 2 `-hydroxyl protection in solid-phase RNA synthesis	ORGANIC LETTERS	2007	Cieslak, J; Kauffman, JS; Kolodziejski, MJ; Lloyd, JR; Beaucage, SL
ASNA-1 positively regulates insulin secretion in C-elegans and mammalian cells	CELL	2007	Kao, G; Nordenson, C; Still, M; Ronnlund, A; Tuck, S; Naredi, P
The C-elegans glycopeptide hormone receptor ortholog, FSHR-1, regulates germline differentiation and survival	CURRENT BIOLOGY	2007	Cho, S; Rogers, KW; Fay, DS
A novel repeat-associated small interfering RNA-mediated silencing pathway downregulates complementary sense gypsy transcripts in somatic cells of the Drosophila ovary	JOURNAL OF VIROLOGY	2007	Pelisson, A; Sarot, E; Payen-Groschene, G; Bucheton, A
Down-regulation of lactate dehydrogenase-A by siRNAs for reduced lactic acid formation of Chinese hamster ovary cells producing thrombopoietin	APPLIED MICROBIOLOGY AND BIOTECHNOLOGY	2007	Kim, SH; Lee, GM
Silence is Golden: Combining RNAi and live cell imaging to study cell cycle regulatory genes during Caenorhabditis elegans development	METHODS	2007	Golden, A; O`Connell, KF
Specific residues at every third position of siRNA shape its efficient RNAi activity	NUCLEIC ACIDS RESEARCH	2007	Katoh, T; Suzuki, T
Role of T-box gene tbx-2 for anterior foregut muscle development in C-elegans	DEVELOPMENTAL BIOLOGY	2007	Smith, PA; Mango, SE
The influence of polymeric properties on chitosan/siRNA nanoparticle formulation and gene silencing	BIOMATERIALS	2007	Liu, XD; Howard, KA; Dong, MD; Andersen, MO; Rahbek, UL; Johnsen, MG; Hansen, OC; Besenbacher, F; Kjems, J
Nucleolin is required for RNA polymerase I transcription in vivo	MOLECULAR AND CELLULAR BIOLOGY	2007	Rickards, B; Flint, SJ; Cole, MD; LeRoy, G
Genes required for osmoregulation and apical secretion in Caenorhabditis elegans	GENETICS	2007	Liegeois, S; Benedetto, A; Michaux, G; Belliard, G; Labouesse, M
Neither maternal nor zygotic med-1/med-2 genes play a major role in specifying the Caenorhabditis elegans endoderm	GENETICS	2007	Captan, VV; Goszczynski, B; McGhee, JD
Therapeutic RNA interference of malignant melanoma by electrotransfer of small interfering RNA targeting Mitf	GENE THERAPY	2007	Nakai, N; Kishida, T; Shin-Ya, M; Imanishi, J; Ueda, Y; Kishimoto, S; Mazda, O
Baculovirus-mediated gene silencing in insect cells using intracellularly produced long double-stranded RNA	JOURNAL OF BIOTECHNOLOGY	2007	Huang, Y; Deng, F; Hu, ZH; Vlak, JM; Wang, HZ
Meloidogyne incognita: Molecular and biochemical characterisation of a cathepsin L cysteine proteinase and the effect on parasitism following RNAi	EXPERIMENTAL PARASITOLOGY	2007	Shingles, J; Lilley, CJ; Atkinson, HJ; Urwin, PE
An effective method for adenoviral-mediated delivery of small interfering RNA into mesenchymal stem cells	JOURNAL OF CELLULAR BIOCHEMISTRY	2007	Forte, A; Napolitano, MA; Cipollaro, M; Giordano, A; Cascino, A; Galderisi, U
RNAi-associated ssRNA-specific ribonucleases in Tombusvirus P19 mutant-infected plants and evidence for a discrete siRNA-containing effector complex	PROCEEDINGS OF THE NATIONAL ACADEMY OF SCIENCES OF THE UNITED STATES OF AMERICA	2007	Omarov, RT; Ciomperlik, JJ; Scholthof, HB
Design of bifunctional siRNAs: Combining immunostimulation and gene-silencing in one single siRNA molecule	BIOCHEMICAL AND BIOPHYSICAL RESEARCH COMMUNICATIONS	2007	Furset, G; Sioud, M
Maternal deployment of the embryonic SKN-1 -> MED-1,2 cell specification pathway in C. elegans	DEVELOPMENTAL BIOLOGY	2007	Maduro, MF; Broitman-Maduro, G; Mengarelli, I; Rothman, JH
Neuronal polarity is regulated by a direct interaction between a scaffolding protein, Neurabin, and a presynaptic SAD-1 kinase in Caenorhabditis elegans	DEVELOPMENT	2007	Hung, W; Hwang, C; Po, MD; Zhen, M
Distinct populations of primary and secondary effectors during RNAi in C-elegans	SCIENCE	2007	Pak, J; Fire, A
C-elegans RBX-2-CUL-5- and RBX-1-CUL-2-based complexes are redundant for oogenesis and activation of the MAP kinase MPK-1	FEBS LETTERS	2007	Sasagawa, Y; Sato, S; Ogura, T; Higashitani, A
Gene expression analysis in blood cells in response to unmodified and 2 `-modified siRNAs reveals TLR-dependent and independent effects	JOURNAL OF MOLECULAR BIOLOGY	2007	Cekaite, L; Furset, G; Hovig, E; Sioud, M
Getting to the root of neuronal signalling in plant-parasitic nematodes using RNA interference	NEMATOLOGY	2007	Fleming, CC; McKinney, S; McMaster, S; Johnston, MJG; Donnelly, P; Kimber, MJ; Maule, AG
Noncoding DNA is not junk but a necessity for origin and evolution of biological complexity	PROCEEDINGS OF THE NATIONAL ACADEMY OF SCIENCES INDIA SECTION B-BIOLOGICAL SCIENCES	2007	Mallik, M; Lakhotia, SC
Gene silencing by RNA interference in the koji mold Aspergillus oryzae	BIOSCIENCE BIOTECHNOLOGY AND BIOCHEMISTRY	2007	Yamada, O; Ikeda, R; Ohkita, Y; Hayashi, R; Sakamoto, K; Akita, O
Bio-chip for spatially controlled transfection of nucleic acid payloads into cells in a culture	LAB ON A CHIP	2007	Jain, T; Muthuswamy, J
Arabidopsis immunophilins ROF1 (AtFKBP62) and ROF2 (AtFKBP65) exhibit tissue specificity, are heat-stress induced, and bind HSP90	PLANT MOLECULAR BIOLOGY	2007	Aviezer-Hagai, K; Skovorodnikova, J; Galigniana, M; Farchi-Pisanty, O; Maayan, E; Bocovza, S; Efrat, Y; von Koskull-Doring, P; Ohad, N; Breiman, A
Analysis of transitive RNA silencing after grafting in transgenic plants with the coat protein gene of Sweet potato feathery mottle virus	PLANT MOLECULAR BIOLOGY	2007	Haque, AKMN; Tanaka, Y; Sonoda, S; Nishiguchi, M
The stress of misfolded proteins: C-elegans models for neurodegenerative disease and aging	MOLECULAR ASPECTS OF THE STRESS RESPONSE: CHAPERONES, MEMBRANES AND NETWORKS	2007	Brignull, HR; Morley, JF; Morimoto, RI
Structural and functional characteristics of two novel members of pathogensis-related multigene family of class 10 from yellow lupine	ACTA BIOCHIMICA POLONICA	2007	Handschuh, L; Femiak, I; Kasperska, A; Figlerowicz, M; Sikorski, MM
Inhibition of gene expression directed by small interfering RNAs in infectious bronchitis virus	ACTA VIROLOGICA	2007	Meng, H; Cui, FY; Chen, XH; Pan, YC
Generation of recombinant adenovirus expressing siRNA against the L mRNA of measles virus and subacute sclerosing panencephalitis virus	MICROBIOLOGY AND IMMUNOLOGY	2007	Otaki, M; Jiang, DP; Sasayama, M; Nagano-Fujii, M; Hotta, H
Inhibition of siRNA binding to a p19 viral suppressor of RNA silencing by cysteine alkylation	ANGEWANDTE CHEMIE-INTERNATIONAL EDITION	2007	Sagan, SM; Koukiekolo, R; Rodgers, E; Goto, NK; Pezacki, JP
Surface-chemistry control to silence gene expression in Drosophila Schneider 2 cells through RNA interference	ANGEWANDTE CHEMIE-INTERNATIONAL EDITION	2007	Chan, EWL; Yousaf, MN
Return to the RNAi world: rethinking gene expression and evolution (Nobel lecture)	ANGEWANDTE CHEMIE-INTERNATIONAL EDITION	2007	Mello, CC
Targeting polyamines of Aspergillus nidulans by siRNA specific to fungal ornithine decarboxylase gene	MEDICAL MYCOLOGY	2007	Khatri, M; Rajam, MV
2 `-Fluoro-4 `-thioarabino-modified oligonucleotides: conformational switches linked to siRNA activity	NUCLEIC ACIDS RESEARCH	2007	Watts, JK; Choubdar, N; Sadalapure, K; Robert, F; Wahba, AS; Pelletier, J; Pinto, BM; Damha, MJ
A systematic analysis of the effect of target RNA structure an RNA interference	NUCLEIC ACIDS RESEARCH	2007	Westerhout, EM; Berkhout, B
GenomeRNAi: a database for cell-based RNAi phenotypes	NUCLEIC ACIDS RESEARCH	2007	Horn, T; Arziman, Z; Berger, J; Boutros, M
Strand Analysis, a free online program for the computational identification of the best RNA interference (RNAi) targets based on Gibbs free energy	GENETICS AND MOLECULAR BIOLOGY	2007	Pereira, TC; Bittencourt, VDP; Secolin, R; de Souza Rocha, C; de Godoy Maia, I; Lopes-Cendes, I
Computational identification of cellular networks and pathways	MOLECULAR BIOSYSTEMS	2007	Markowetz, F; Troyanskaya, OG
Targeting neurological disease with RNAi	MOLECULAR BIOSYSTEMS	2007	Lingor, P; Bahr, M
Function and anatomy of plant siRNA pools derived from hairpin transgenes	PLANT METHODS	2007	Chau, BL; Lee, KAW
On microRNA and the need for exploratory experimentation in post-genomic molecular biology	HISTORY AND PHILOSOPHY OF THE LIFE SCIENCES	2007	Burian, RM
The chemical and biochemical properties of methylphosphotriester DNA and RNA in comparison with their corresponding methylphosphonates. A dynamic model description	NUCLEOSIDES NUCLEOTIDES & NUCLEIC ACIDS	2007	Buck, HM
A single transgene locus triggers both transcriptional and post-transcriptional silencing through double-stranded RNA production	PLANTA	2007	Mourrain, P; van Blokland, R; Kooter, JM; Vaucheret, H
Broad but distinct role of pregnane x receptor on the expression of individual cytochrome p450s in human Hepatocytes	DRUG METABOLISM AND PHARMACOKINETICS	2007	Kojima, K; Nagata, K; Matsubara, T; Yamazoe, Y
RNA interference targeting embryonic myosin heavy chain isoform inhibited mRNA expressions of phenotype markers in rabbit cultured vascular smooth muscle cells	HEART AND VESSELS	2007	Shimada, S; Sunagawa, M; Hanashiro, K; Nakamura, M; Kosugi, T
Separation of metallothionein isoforms extracted from isoform-specific knockdown cells on two-dimensional micro high-performance liquid chromatography hyphenated with inductively coupled plasma-mass spectrometry	JOURNAL OF ANALYTICAL ATOMIC SPECTROMETRY	2007	Miyayama, T; Ogra, Y; Suzuki, KT
Therapeutic and prophylactic potential of small interfering RNAs against severe acute respiratory syndrome - Progress to date	BIODRUGS	2007	Chang, ZJ; Babiuk, LA; Hu, J
Small RNA mediated silencing to target Tomato leaf curl virus	JOURNAL OF PLANT INTERACTIONS	2007	Praveen, S; Ramesh, SV; Koundal, V; Mishra, AK; Jain, RK
Significant change in insulin production, glucose tolerance and ER stress signaling in transgenic mice coexpressing insulin-siRNA and human IDE	INTERNATIONAL JOURNAL OF MOLECULAR MEDICINE	2007	Hwang, DY; Seo, S; Kim, Y; Kim, C; Shim, S; Jee, S; Lee, S; Sin, J; Cho, J; Kang, B; Jang, I; Cho, J
CRYPTOCHROME2 in vascular bundles regulates flowering in Arabidopsis	PLANT CELL	2007	Endo, M; Mochizuki, N; Suzuki, T; Nagatani, A
Characterization and comparison of chicken U6 promoters for the expression of short hairpin RNAs	ANIMAL BIOTECHNOLOGY	2007	Wise, TG; Schafer, DJ; Lambeth, LS; Tyack, SG; Bruce, MP; Moore, RJ; Doran, TJ
Molecular characterization of the Caenorhabditis elegans REF-1 family member, hlh-29/hlh-28	BIOCHIMICA ET BIOPHYSICA ACTA-GENE STRUCTURE AND EXPRESSION	2007	McMiller, TL; Sims, D; Lee, T; Williams, T; Johnson, CM
In vivo evolution of an RNA-based transcriptional silencing domain in S. cerevisiae	CHEMISTRY & BIOLOGY	2007	Kehayova, PD; Liu, DR
A Zn-finger/FH2-domain containing protein, FOZI-1, acts redundantly with CeMyoD to specify striated body wall muscle fates in the Caenorhabditis elegans postembryonic mesoderm	DEVELOPMENT	2007	Amin, NM; Hu, KJ; Pruyne, D; Terzic, D; Bretscher, A; Liu, J
Conversion of pre-RISC to holo-RISC by Ago2 during assembly of RNAi complexes	RNA-A PUBLICATION OF THE RNA SOCIETY	2007	Kim, K; Lee, YS; Carthew, RW
Chronic hypoxia stress-induced differential modulation of heat-shock protein 70 and presynaptic proteins	JOURNAL OF NEUROCHEMISTRY	2007	Fei, GH; Guo, CH; Sun, HS; Feng, ZP
Remote radio-control of siRNA release from magnetite-hydrogel composite	OPTOELECTRONICS AND ADVANCED MATERIALS-RAPID COMMUNICATIONS	2007	Babincova, M; Novotny, J; Rosenecker, J; Babinec, P
Consecutive GC base pairs determine the energy barrier of DNA duplex formation under molecularly crowded conditions	CHEMICAL COMMUNICATIONS	2007	Gu, XB; Nakano, S; Sugimoto, N
Sequence-selective extraction of single-stranded DNA using DNA-functionalized reverse micelles	CHEMICAL COMMUNICATIONS	2007	Maruyama, T; Hosogi, T; Goto, M
The therapeutic potential of siRNA in gene therapy of neurodegenerative disorders	JOURNAL OF NEURAL TRANSMISSION-SUPPLEMENT	2007	Koutsilieri, E; Rethwilm, A; Scheller, C
RNAi-mediated gene silencing and epigenetics	PROCEEDINGS OF THE NATIONAL ACADEMY OF SCIENCES INDIA SECTION B-BIOLOGICAL SCIENCES	2007	Gupta, PK
RNA interferent: from the discovery to its applications	ANALES DE LA REAL ACADEMIA NACIONAL DE FARMACIA	2007	Rodriguez, ME
Ribonucleic acid interference. A curiosity which merits a nobel prize or a therapeutic hope?	NEFROLOGIA	2007	Munoz, PA; Novoa, JML
Insights into effective RNAi gained from large-scale siRNA validation screening	OLIGONUCLEOTIDES	2007	Kruger, U; Bergauer, T; Kaufmann, B; Wolter, I; Pilk, S; Heider-Fabian, M; Kirch, S; Artz-Oppitz, C; Isselhorst, M; Konrad, J
Combination of integrin siRNA and irradiation for breast cancer therapy	BIOCHEMICAL AND BIOPHYSICAL RESEARCH COMMUNICATIONS	2006	Cao, QZ; Cai, WB; Li, TF; Yang, Y; Chen, K; Xing, L; Chen, XY
Inhibition of cell migration by autophosphorylated mammalian sterile 20-like kinase 3 (MST3) involves paxillin and protein-tyrosine phosphatase-PEST	JOURNAL OF BIOLOGICAL CHEMISTRY	2006	Lu, TJ; Lai, WY; Huang, CYF; Hsieh, WJ; Yu, JS; Hsieh, YJ; Chang, WT; Leu, TH; Chang, WC; Chuang, WJ; Tang, MJ; Chen, TY; Lu, TL; Lai, MD
Large-scale sequencing reveals 21U-RNAs and additional microRNAs and endogenous siRNAs in C-elegans	CELL	2006	Ruby, JG; Jan, C; Player, C; Axtell, MJ; Lee, W; Nusbaum, C; Ge, H; Bartel, DP
The mechanism of graft transmission of sense and antisense gene silencing in tomato plants	FEBS LETTERS	2006	Shaharuddin, NA; Han, YH; Li, HY; Grierson, D
Interactions between the RNA interference effector protein Ago1 and 14-3-3 proteins - Consequences for cell cycle progression	JOURNAL OF BIOLOGICAL CHEMISTRY	2006	Stoica, C; Carmichael, JB; Parker, H; Pare, J; Hobman, TC
Expression of vector-based small interfering RNA against West Nile virus effectively inhibits virus replication	ANTIVIRAL RESEARCH	2006	Ong, SP; Choo, BGH; Chu, JJH; Ng, ML
Disruption of ins-11, a Caenorhabditis elegans insulin-like gene, and phenotypic analyses of the gene-disrupted animal	BIOSCIENCE BIOTECHNOLOGY AND BIOCHEMISTRY	2006	Kawano, T; Nagatomo, R; Kimura, Y; Gengyo-Ando, K; Mitani, S
A small interfering CD147-targeting RNA inhibited the proliferation, invasiveness, and metastatic activity of malignant melanoma	CANCER RESEARCH	2006	Chen, X; Lin, J; Kanekura, T; Su, J; Lin, W; Xie, HF; Wu, YX; Li, J; Chen, ML; Chang, J
Small interfering RNAs targeting mutant K-ras inhibit human pancreatic carcinoma cells growth in vitro and in vivo	CANCER BIOLOGY & THERAPY	2006	Zhu, H; Liang, ZY; Ren, XY; Liu, TH
Intraperitoneal delivery of liposomal siRNA for therapy of advanced ovarian cancer	CANCER BIOLOGY & THERAPY	2006	Landen, CN; Merritt, WM; Mangala, LS; Sanguino, AM; Bucana, C; Lu, C; Lin, YG; Han, LY; Kamat, AA; Schmandt, R; Coleman, RL; Gershenson, DM; Lopez-Berestein, G; Sood, AK
Differential screening reveals genes differentially expressed in low- and high-virulence near-isogenic Phytophthora sojae lines	FUNGAL GENETICS AND BIOLOGY	2006	Wang, ZY; Wang, YC; Chen, XR; Shen, G; Zhang, ZG; Zheng, XB
Knockdown of Rab25 expression by RNAi inhibits growth of human epithelial ovarian cancer cells in vitro and in vivo	PATHOLOGY	2006	Fan, Y; Xin, XY; Chen, BL; Ma, XD
A purine at+2 rather than+1 adjacent to the human U6 promoter is required to prepare effective short hairpin RNAs	BIOCHEMICAL AND BIOPHYSICAL RESEARCH COMMUNICATIONS	2006	Iijima, O; Fukano, H; Takahashi, H; Shirai, M; Suzuki, Y
Prostaglandin E-2 receptor EP4 contributes to inflammatory pain hypersensitivity	JOURNAL OF PHARMACOLOGY AND EXPERIMENTAL THERAPEUTICS	2006	Lin, CR; Amaya, F; Barrett, L; Wang, HB; Takada, J; Samad, TA; Woolf, CJ
Molecular cloning and characterization of the crustacean hyperglycemic hormone cDNA from Litopenaeus schmitti	FEBS JOURNAL	2006	Lugo, JM; Morera, Y; Rodriguez, T; Huberman, A; Ramos, L; Estrada, MP
Induction of gene silencing by hairpin RNA expression in Tetrahymena thermophila reveals a second small RNA pathway	MOLECULAR AND CELLULAR BIOLOGY	2006	Howard-Till, RA; Yao, MC
Small interfering RNA screens reveal enhanced cisplatin cytotoxicity in tumor cells having both BRCA network and TP53 disruptions	MOLECULAR AND CELLULAR BIOLOGY	2006	Bartz, SR; Zhang, Z; Burchard, J; Imakura, M; Martin, M; Palmieri, A; Needham, R; Guo, J; Gordon, M; Chung, N; Warrener, P; Jackson, AL; Carleton, M; Oatley, M; Locco, L; Santini, F; Smith, T; Kunapuli, P; Ferrer, M; Strulovici, B; Friend, SH;
Screening for genes essential for mouse embryonic stem cell self-renewal using a subtractive RNA interference library	STEM CELLS	2006	Zhang, JZ; Gao, W; Yang, HB; Zhang, B; Zhu, ZY; Xue, YF
Auxin transport and gravitational research: perspectives	PROTOPLASMA	2006	Palme, K; Dovzhenko, A; Ditengou, FA
Proteasomal ubiquitin receptor RPN-10 controls sex determination in Caenorhabditis elegans	MOLECULAR BIOLOGY OF THE CELL	2006	Shimada, M; Kanematsu, K; Tanaka, K; Yokosawa, H; Kawahara, H
Post-transcriptional gene silencing in controlling viruses of the Tomato yellow leaf curl virus complex	ARCHIVES OF VIROLOGY	2006	Abhary, MK; Anfoka, GH; Nakhla, MK; Maxwell, DP
Injection of mammalian metaphase II oocytes with short interfering RNAs to dissect meiotic and early mitotic events	BIOLOGY OF REPRODUCTION	2006	Arnanai, M; Shoji, S; Yoshida, N; Brahmajosyula, M; Perry, ACF
Nobel prize for Medicine 2006 - US researchers Craig C. Mello and Andrew Z. Fire allow genes to fall silent	ANAESTHESIST	2006	Pichlmeier, S
Nobel prize in medicine 2006 - US researchers Craig C. Mello and Andrew Z. Fire leave genes fall silent	INTERNIST	2006	Pichlmeier, S
An accurate and interpretable model for siRNA efficacy prediction	BMC BIOINFORMATICS	2006	Vert, JP; Foveau, N; Lajaunie, C; Vandenbrouck, Y
Genetic engineering of Nicotiana tabacum for reduced nornicotine content	JOURNAL OF AGRICULTURAL AND FOOD CHEMISTRY	2006	Gavilano, LB; Coleman, NP; Burnley, LE; Bowman, ML; Kalengamaliro, NE; Hayes, A; Bush, L; Siminszky, B
Conformationally constrained 2 `-N,4 `-C-ethylene-bridged thymidine (aza-ENA-T): Synthesis, structure, physical, and biochemical studies of aza-ENA-T-modified oligonucleotides	JOURNAL OF THE AMERICAN CHEMICAL SOCIETY	2006	Varghese, OP; Barman, J; Pathmasiri, W; Plashkevych, O; Honcharenko, D; Chattopadhyaya, J
Analysis of the C-elegans argonaute family reveals that distinct argonautes act sequentially during RNAi	CELL	2006	Yigit, E; Batista, PJ; Bei, YX; Pang, KM; Chen, CCG; Tolia, NH; Joshua-Tor, L; Mitani, S; Simard, MJ; Mello, CC
Interaction of PAR-6 with CDC-42 is required for maintenance but not establishment of PAR asymmetry in C-elegans	DEVELOPMENTAL BIOLOGY	2006	Aceto, D; Beers, M; Kemphues, KJ
The Caenorhabditis elegans P21-activated kinases are differentially required for UNC-6/netrin-mediated commissural motor axon guidance	DEVELOPMENT	2006	Lucanic, M; Kiley, M; Ashcroft, N; L`Etoile, N; Cheng, HJ
Small dsRNAs induce transcriptional activation in human cells	PROCEEDINGS OF THE NATIONAL ACADEMY OF SCIENCES OF THE UNITED STATES OF AMERICA	2006	Li, LC; Okino, ST; Zhao, H; Pookot, D; Place, RF; Urakami, S; Enokida, H; Dahiya, R
STAT6 specific shRNA inhibits proliferation and induces apoptosis in colon cancer HT-29 cells	CANCER LETTERS	2006	Zhang, MS; Zhou, YF; Xie, CH; Zhou, FX; Chen, Y; Han, GA; Zhang, WJ
Engineering eukaryotic signal transduction with RNAi: Enhancing Drosophila S2 cell growth and recombinant protein synthesis via silencing of TSC1	BIOTECHNOLOGY AND BIOENGINEERING	2006	March, JC; Bentley, WE
Medicine or physiology 2006	NACHRICHTEN AUS DER CHEMIE	2006	Kurreck, J; Erdmann, VA
Dissection of GA 20-oxidase members affecting tomato morphology by RNAi-mediated silencing	PLANT GROWTH REGULATION	2006	Xiao, JH; Li, HX; Zhang, JH; Chen, RG; Zhang, YY; Ouyang, B; Wang, TT; Ye, ZB
A differential cytolocalization assay for analysis of macromolecular assemblies in the eukaryotic cytoplasm	MOLECULAR & CELLULAR PROTEOMICS	2006	Blanchard, D; Hutter, H; Fleenor, J; Fire, A
p27kip1 siRNA induces proliferation in corneal endothelial cells from young but not older donors	INVESTIGATIVE OPHTHALMOLOGY & VISUAL SCIENCE	2006	Kikuchi, M; Zhu, C; Senoo, T; Obara, Y; Joyce, NC
RNAi-mediated inhibition of the glucosylceramide synthase (GCS) gene: A preliminary study towards a therapeutic strategy for Gaucher disease and other glycosphingolipid storage diseases	BLOOD CELLS MOLECULES AND DISEASES	2006	Diaz-Font, A; Chabas, A; Grinberg, D; Vilageliu, L
Disease targeting therapy for neurosurgical disorders: Molecular targeting and drug delivery	NEUROLOGICAL SURGERY	2006	Saito, R; Kumabe, T; Tominaga, T
Folic acid rivals methylenetetrahydrofolate reductase (MTHFR) gene-silencing effect on MEPM cell proliferation and apoptosis	MOLECULAR AND CELLULAR BIOCHEMISTRY	2006	Xiao, WL; Wu, M; Shi, B
Identification and characteristics of a novel testis-specific gene, Tsc24, in human and mice	BIOLOGICAL & PHARMACEUTICAL BULLETIN	2006	Tang, AF; Yu, ZD; Gui, YT; Guo, X; Long, Y; Cai, ZM
Effects of RNAi-mediated Smad4 silencing on growth and apoptosis of human rhabdomyosarcoma cells	INTERNATIONAL JOURNAL OF ONCOLOGY	2006	Ye, L; Zhang, HY; Zhang, L; Yang, GH; Ke, Q; Guo, H; Bu, H
Genome-wide prediction of genetic interactions in a metazoan	BIOESSAYS	2006	Onami, S; Kitano, H
Fundamental study of small interfering RNAs for ganglioside GD3 synthase gene as a therapeutic target of lung cancers	ONCOGENE	2006	Ko, K; Furukawa, K; Takahashi, T; Urano, T; Sanai, Y; Nagino, M; Nimura, Y; Furukawa, K
RNAi in Haemonchus contortus: a potential method for target validation	TRENDS IN PARASITOLOGY	2006	Zawadzki, JL; Presidente, PJA; Meeusen, EN; De Veer, MJ
Personalizing gene therapy in gastric cancer	DRUG NEWS & PERSPECTIVES	2006	Vogiatzi, P; Cassone, M; Claudio, PP
Increased apoptosis in cystinotic fibroblasts and renal proximal tubule epithelial cells results from cysteinylation of protein kinase C delta	JOURNAL OF THE AMERICAN SOCIETY OF NEPHROLOGY	2006	Park, MA; Pejovic, V; Kerisit, KG; Junius, S; Thoene, JG
Targeted comparative RNA interference analysis reveals differential requirement of genes essential for cell proliferation	MOLECULAR BIOLOGY OF THE CELL	2006	Machida, YJ; Chen, YF; Machida, Y; Malhotra, A; Sarkar, S; Dutta, A
LET-711, the Caenorhabditis elegans NOT1 ortholog, is required for spindle positioning and regulation of microtubule length in embryos	MOLECULAR BIOLOGY OF THE CELL	2006	DeBella, LR; Hayashi, A; Rose, LS
Knockdown of mouse VCAM-1 by vector-based siRNA	TRANSPLANT IMMUNOLOGY	2006	Alam, AKMS; Florey, O; Weber, M; Pillai, RG; Chan, C; Tan, PH; Lechler, RI; McClure, MO; Haskard, DO; George, AJT
Fate of hairpin transcript components during RNA silencing and its suppression in transgenic virus-resistant tobacco	JOURNAL OF BIOTECHNOLOGY	2006	Mitter, N; Mitchell, R; Dietzgen, RG
Fast cloning inverted repeats for RNA interference	RNA-A PUBLICATION OF THE RNA SOCIETY	2006	Bao, S; Cagan, R
Silencing of c-myc gene expression using enzymatically and chemically synthesized siRNAs	MOLECULAR BIOLOGY	2006	Kabilova, TO; Vladimirova, AV; Repkova, MN; Ven`yaminova, AG; Chernolovskaya, EL; Vlasov, VV
On structural transitions, thermodynamic equilibrium, and the phase diagram of DNA and RNA duplexes under torque and tension	PROCEEDINGS OF THE NATIONAL ACADEMY OF SCIENCES OF THE UNITED STATES OF AMERICA	2006	Wereszczynski, J; Andricioaei, I
RNAi knockdown of a salivary transcript leading to lethality in the pea aphid, Acyrthosiphon pisum	JOURNAL OF INSECT SCIENCE	2006	Mutti, NS; Park, Y; Reese, JC; Reeck, GR
TILLING is an effective reverse genetics technique for Caenorhabditis elegans	BMC GENOMICS	2006	Gilchrist, EJ; O`Neil, NJ; Rose, AM; Zetka, MC; Haughn, GW
Mutant analysis of the Shal (Kv4) voltage-gated fast transient K+ channel in Caenorhabditis elegans	JOURNAL OF BIOLOGICAL CHEMISTRY	2006	Fawcett, GL; Santi, CM; Butler, A; Harris, T; Covarrubias, M; Salkoff, L
In vivo siRNA delivery to the mouse hypothalamus confirms distinct roles of TR beta isoforms in regulating TRH transcription	NEUROSCIENCE LETTERS	2006	Guissouma, H; Froidevaux, MSC; Hassani, Z; Demeneix, BA
Inhibition of hepatitis B virus expression and replication by RNA interference in HepG2.2.15	WORLD JOURNAL OF GASTROENTEROLOGY	2006	Zhao, ZF; Yang, H; Han, DW; Zhao, LF; Zhang, GY; Zhang, Y; Liu, MS
Suppression of Mcl-1 via RNA interference sensitizes human hepatocellular carcinoma cells towards apoptosis induction	BMC CANCER	2006	Schulze-Bergkamen, H; Fleischer, B; Schuchmann, M; Weber, A; Weinmann, A; Krammer, PH; Galle, PR
Disruption of the salivary protein 14 in Ixodes scapularis nymphs and impact on pathogen acquisition	AMERICAN JOURNAL OF TROPICAL MEDICINE AND HYGIENE	2006	Pedra, JHF; Narasimhan, S; Deponte, K; Marcantonio, N; Kantor, FS; Fikrig, E
Flow cytometry for assessment of the efficacy of siRNA	CYTOMETRY PART A	2006	Ho, HY; Cheng, ML; Wang, YH; Chiu, DTY
Targets of DAF-16 involved in Caenorhabditis elegans adult longevity and dauer formation	EXPERIMENTAL GERONTOLOGY	2006	Jensen, VL; Gallo, M; Riddle, DL
Research of siRNA inhibition effect in HIV-1 gene expression	PROGRESS IN BIOCHEMISTRY AND BIOPHYSICS	2006	Wei, L; Liu, X; Cao, C
Unique and redundant functions of C-elegans HP1 proteins in post-embryonic development	DEVELOPMENTAL BIOLOGY	2006	Schott, S; Coustham, V; Simonet, T; Bedet, C; Palladino, F
REM sleep changes in rats induced by siRNA-mediated orexin knockdown	EUROPEAN JOURNAL OF NEUROSCIENCE	2006	Chen, LC; Thakkar, MM; Winston, S; Bolortuya, Y; Basheer, R; McCarley, RW
Simultaneous targeting of HCV replication and viral binding with a single, lentiviral vector containing multiple RNA interference expression cassettes	MOLECULAR THERAPY	2006	Henry, SD; van der Wegen, P; Metselaar, HJ; Tilanus, HW; Scholte, BJ; van der Laan, LJW
Depletion of the co-chaperone CDC-37 reveals two modes of PAR-6 cortical association in C-elegans embryos	DEVELOPMENT	2006	Beers, M; Kemphues, K
Inhibition of human immunodeficiency virus type 1 by RNA interference using long-hairpin RNA	GENE THERAPY	2006	Konstantinova, P; de Vries, W; Haasnoot, J; ter Brake, O; de Haan, P; Berkhout, B
Engineering broad root-knot resistance in transgenic plants by RNAi silencing of a conserved and essential root-knot nematode parasitism gene	PROCEEDINGS OF THE NATIONAL ACADEMY OF SCIENCES OF THE UNITED STATES OF AMERICA	2006	Huang, GZ; Allen, R; Davis, EL; Baum, TJ; Hussey, RS
The C. elegans HP1 homologue HPL-2 and the LIN-13 zinc finger protein form a complex implicated in vulval development	DEVELOPMENTAL BIOLOGY	2006	Coustham, V; Bedet, C; Monier, K; Schott, S; Karali, M; Palladino, F
Cell cycle regulators control centrosome elimination during oogenesis in Caenorhabditis elegans	JOURNAL OF CELL BIOLOGY	2006	Kim, DY; Roy, R
A rapid, reversible, and tunable method to regulate protein function in living cells using synthetic small molecules	CELL	2006	Banaszynski, LA; Chen, LC; Maynard-Smith, LA; Ooi, AGL; Wandless, TJ
The virion-associated incoming HIV-1 RNA genome is not targeted by RNA interference	RETROVIROLOGY	2006	Westerhout, EM; ter Brake, O; Berkhout, B
Short interfering RNA-induced gene silencing is transmitted between cells from the mammalian central nervous system	JOURNAL OF NEUROCHEMISTRY	2006	Zhao, TY; Zou, SP; Alimova, YV; Wang, GY; Hauser, KF; Ghandour, MS; Knapp, PE
Eukaryotic translation initiation factor 5B activity regulates larval growth rate and germline development in Caenorhabditis elegans	GENESIS	2006	Yu, X; Vought, VE; Conradt, B; Maine, EM
RNA interference of the salivary gland nitrophorin 2 in the triatomine bug Rhodnius prolixus (Hemiptera : Reduviidae) by dsRNA ingestion or injection	INSECT BIOCHEMISTRY AND MOLECULAR BIOLOGY	2006	Araujo, RN; Santos, A; Pinto, FS; Gontijo, NF; Lehane, MJ; Pereira, MH
Study on the RNA interference of Sry in mouse embryos	PROGRESS IN BIOCHEMISTRY AND BIOPHYSICS	2006	Zhao, JH; Du, WH; Dao, EJ; Pei, J; Zhang, L; Lin, XK
Kinetic and efficacy analysis of RNA interference in stably and transiently expressing cell lines	MOLECULAR PHARMACEUTICS	2006	Grayson, ACR; Ma, J; Putnam, D
A genomewide screen for suppressors of par-2 uncovers potential regulators of PAR protein-dependent cell polarity in Caenorhabditis elegans	GENETICS	2006	Labbe, JC; Pacquelet, A; Marty, T; Gotta, M
Efficient delivery of small interfering RNA to plant cells by a nanosecond pulsed laser-induced stress wave for posttranscriptional gene silencing	PLANT SCIENCE	2006	Tang, W; Weidner, DA; Hu, BY; Newton, RJ; Hu, XH
Expression site silencing and life-cycle progression appear normal in Argonaute1-deficient Trypanosoma brucei	MOLECULAR AND BIOCHEMICAL PARASITOLOGY	2006	Janzen, CJ; van Deursen, F; Shi, HF; Cross, GAM; Matthews, KR; Ullu, E
Efficient virus-induced gene silencing in Arabidopsis	PLANT PHYSIOLOGY	2006	Burch-Smith, TM; Schiff, M; Liu, YL; Dinesh-Kumar, SP
A simplified method for cloning of short interfering RNAs from Brassica juncea infected with Turnip mosaic potyvirus and Turnip crinkle carmovirus	JOURNAL OF VIROLOGICAL METHODS	2006	Ho, T; Pallett, D; Rusholme, R; Dalmay, T; Wang, H
DIG-1, a novel giant protein, non-autonomously mediates maintenance of nervous system architecture	DEVELOPMENT	2006	Benard, CY; Boyanov, A; Hall, DH; Hobert, O
The autophagy-related kinase UNC-51 and its binding partner UNC-14 regulate the subcellular localization of the netrin receptor UNC-5 in Caenorhabditis elegans	DEVELOPMENT	2006	Ogura, K; Goshima, Y
RNA interference in the mouse vascular endothelium by systemic administration of siRNA-lipoplexes for cancer therapy	GENE THERAPY	2006	Santel, A; Aleku, M; Keil, O; Endruschat, J; Esche, V; Durieux, B; Loffler, K; Fechtner, M; Rohl, T; Fisch, G; Dames, S; Arnold, W; Giese, K; Klippel, A; Kaufmann, J
L1 retrotransposition is suppressed by endogenously encoded small interfering RNAs in human cultured cells	NATURE STRUCTURAL & MOLECULAR BIOLOGY	2006	Yang, N; Kazazian, HH
Diversity of endogenous small non-coding RNAs in Oryza sativa	GENETICA	2006	Chen, ZY; Zhang, JJ; Kong, J; Li, SQ; Fu, Y; Li, SB; Zhang, H; Li, YS; Zhu, YG
Highly effective inhibition of Akabane virus replication by siRNA genes	VIRUS RESEARCH	2006	Levin, A; Kutznetova, L; Kahana, R; Rubinstein-Guini, M; Stram, Y
Efficient prediction of siRNAs with siRNArules 1.0: An open-source JAVA approach to siRNA algorithms	RNA-A PUBLICATION OF THE RNA SOCIETY	2006	Holen, T
Targeted inhibition of p57 and p15 blocks transforming growth factor beta-inhibited proliferation of primary cultured human limbal epithelial cells	MOLECULAR VISION	2006	Chen, Z; Li, DQ; Tong, L; Stewart, P; Chu, C; Pflugfelder, SC
C-elegans pharyngeal morphogenesis requires both de novo synthesis of pyrimidines and synthesis of heparan sulfate proteoglycans	DEVELOPMENTAL BIOLOGY	2006	Franks, DM; Izumikawa, T; Kitagawa, H; Sugahara, K; Okkema, PG
Specification of the C. elegans MS blastomere by the T-box factor tbx-35	DEVELOPMENT	2006	Broitman-Maduro, G; Lin, KTH; Hung, WWK; Maduro, MF
Combinational antitumor effect of siRNA against midkine and paclitaxel on growth of human prostate cancer xenografts	CANCER	2006	Takei, Y; Kadomatsu, K; Goto, T; Muramatsu, T
A novel siRNA validation system for functional screening and identification of effective RNAi probes in mammalian cells	BIOCHEMICAL AND BIOPHYSICAL RESEARCH COMMUNICATIONS	2006	Hung, CF; Lu, KC; Cheng, TL; Wu, RH; Huang, LY; Teng, CF; Chang, WT
Identification of an RNA-silencing suppressor in the genome of Grapevine virus A	JOURNAL OF GENERAL VIROLOGY	2006	Zhou, ZS; Dell`Orco, M; Saldarelli, P; Turturo, C; Minafra, A; Martelli, GP
Effective suppression of human immunodeficiency virus type 1 through a combination of short- or long-hairpin RNAs targeting essential sequences for retroviral integration	JOURNAL OF VIROLOGY	2006	Nishitsuji, H; Kohara, M; Kannagi, M; Masuda, T
Metazoan Scc4 homologs link sister chromatid cohesion to cell and axon migration guidance	PLOS BIOLOGY	2006	Seitan, VC; Banks, P; Laval, S; Majid, NA; Dorsett, D; Rana, A; Smith, J; Bateman, A; Krpic, S; Hostert, A; Rollins, RA; Erdjument-Bromage, H; Tempst, P; Benard, CY; Hekimi, S; Newbury, SF; Strachan, T
Comparison of bovine RNA polymerase III promoters for short hairpin RNA expression	ANIMAL GENETICS	2006	Lambeth, LS; Wise, TG; Moore, RJ; Muralitharan, MS; Doran, TJ
Synthetic double-stranded RNA induces multiple genes related to inflammation through Toll-like receptor 3 depending on NF-kappa B and/or IRF-3 in airway epithelial cells	CLINICAL AND EXPERIMENTAL ALLERGY	2006	Matsukura, S; Kokubu, F; Kurokawa, M; Kawaguchi, M; Ieki, K; Kuga, H; Odaka, M; Suzuki, S; Watanabe, S; Takeuchi, H; Kasama, T; Adachi, M
Single argonaute protein from Toxoplasma gondii is involved in the double-stranded RNA induced gene silencing	INTERNATIONAL JOURNAL FOR PARASITOLOGY	2006	Al Riyahi, A; Al-Anouti, F; Al-Rayes, M; Ananvoranich, S
Functional analysis of the 5 ` untranslated region of potexvirus RNA reveals a role in viral replication and cell-to-cell movement	VIROLOGY	2006	Lough, TJ; Lee, RH; Emerson, SJ; Forster, RLS; Lucas, WJ
Role of transient receptor potential C3 in TNF-alpha-enhanced calcium influx in human airway myocytes	AMERICAN JOURNAL OF RESPIRATORY CELL AND MOLECULAR BIOLOGY	2006	White, TA; Xue, AL; Chini, EN; Thompson, M; Sieck, GC; Wylam, ME
Intravenously administered short interfering RNA accumulates in the kidney and selectively suppresses gene function in renal proximal tubules	DRUG METABOLISM AND DISPOSITION	2006	van de Water, FM; Boerman, OC; Wouterse, AC; Peters, JGP; Russel, FGM; Masereeuw, R
Inhibition of Japanese encephalitis virus NS1 protein expression in cell by small interfering RNAs	VIRUS GENES	2006	Liu, XQ; Cao, SB; Zhou, R; Xu, GY; Xiao, SB; Yang, Y; Sun, MX; Li, YM; Chen, HC
Suppression of lung cancer with siRNA targeting PTTG	INTERNATIONAL JOURNAL OF ONCOLOGY	2006	Kakar, SS; Malik, MT
Overexpression of PKC alpha is required to impart estradiol inhibition and tamoxifen-resistance in a T47D human breast cancer tumor model	CARCINOGENESIS	2006	Lin, X; Yu, YN; Zhao, HP; Zhang, YY; Manela, J; Tonetti, DA
Cell type-specific delivery of siRNAs with aptamer-siRNA chimeras	NATURE BIOTECHNOLOGY	2006	McNamara, JO; Andrechek, ER; Wang, Y; D Viles, K; Rempel, RE; Gilboa, E; Sullenger, BA; Giangrande, PH
Biophysical and structural characterization of polyethylenimine-mediated siRNA delivery in vitro	PHARMACEUTICAL RESEARCH	2006	Grayson, ACR; Doody, AM; Putnam, D
ATP-binding cassette transporters are required for efficient RNA interference in Caenorhabditis elegans	MOLECULAR BIOLOGY OF THE CELL	2006	Sundaram, P; Echalier, B; Han, W; Hull, D; Timmons, L
Genomic clusters, putative pathogen recognition molecules, and antimicrobial genes are induced by infection of C. elegans with M. nematophilum	GENOME RESEARCH	2006	O`Rourke, D; Baban, D; Demidova, M; Mott, R; Hodgkin, J
Host-generated double stranded RNA induces RNAi in plant-parasitic nematodes and protects the host from infection	MOLECULAR AND BIOCHEMICAL PARASITOLOGY	2006	Yadav, BC; Veluthambi, K; Subramaniam, K
A conditionally replicating HIV-based vector that stably expresses an antiviral shRNA against HIV-1 replication	MOLECULAR THERAPY	2006	Westerhout, EM; Vink, M; Haasnoot, PCJ; Das, AT; Berkhout, B
An antagonistic role for the C-elegans Schnurri homolog SMA-9 in modulating TGF beta signaling during mesodermal patterning	DEVELOPMENT	2006	Foehr, ML; Lindy, AS; Fairbank, RC; Amin, NM; Xu, M; Yanowitz, J; Fire, AZ; Liu, J
Retraction of synapses and dendritic spines induced by off-target effects of RNA interference (Retracted Article. See vol 26, issue 43, Oct 25 2006)	JOURNAL OF NEUROSCIENCE	2006	Alvarez, VA; Ridenour, DA; Sabatini, BL
A distinct small RNA pathway silences selfish genetic elements in the germline	SCIENCE	2006	Vagin, VV; Sigova, A; Li, CJ; Seitz, H; Gvozdev, V; Zamore, PD
The T-box factor TBX-2 and the SUMO conjugating enzyme UBC-9 are required for ABa-derived pharyngeal muscle in C-elegans	DEVELOPMENTAL BIOLOGY	2006	Chowdhuri, SR; Crum, T; Woollard, A; Aslam, S; Okkema, PG
Functional characterization of Src-interacting Na/K-ATPase using RNA interference assay	JOURNAL OF BIOLOGICAL CHEMISTRY	2006	Liang, M; Cai, T; Tian, J; Qu, WK; Xie, ZJ
Evolution and diversification of RNA silencing proteins in fungi	JOURNAL OF MOLECULAR EVOLUTION	2006	Nakayashiki, H; Kadotani, N; Mayama, S
Knockdown of an arbuscular mycorrhiza-inducible phosphate transporter gene of Lotus japonicus suppresses mutualistic symbiosis	PLANT AND CELL PHYSIOLOGY	2006	Maeda, D; Ashida, K; Iguchi, K; Chechetka, SA; Hijikata, A; Okusako, Y; Deguchi, Y; Izui, K; Hata, S
Translation repression in human cells by microRNA-induced gene silencing requires RCK/p54	PLOS BIOLOGY	2006	Chu, CY; Rana, TM
siVirus: web-based antiviral siRNA design software for highly divergent viral sequences	NUCLEIC ACIDS RESEARCH	2006	Naito, Y; Ui-Tei, K; Nishikawa, T; Takebe, Y; Saigo, K
Hepatocyte targeting of nucleic acid complexes and liposomes by a T7 phage p17 peptide	MOLECULAR PHARMACEUTICS	2006	Wong, SC; Wakefield, D; Klein, J; Monahan, SD; Rozema, DB; Lewis, DL; Higgs, L; Ludtke, J; Sokoloff, AV; Wolff, JA
RNAi-based knockdown of HBx mRNA in HBx-transformed and HBV-producing human liver cells	DNA AND CELL BIOLOGY	2006	Kim, YH; Lee, JH; Paik, NW; Rho, HM
Inhibition of SMAD2 expression prevents murine palatal fusion	DEVELOPMENTAL DYNAMICS	2006	Shiomi, N; Cui, XM; Yamamoto, T; Saito, T; Shuler, CF
RNA interference for the treatment of cancer	DRUG NEWS & PERSPECTIVES	2006	Putral, LN; Gu, WY; McMillan, NAJ
MicroRNA-targeted and small interfering RNA-mediated mRNA degradation is regulated by Argonaute, Dicer, and RNA-dependent RNA polymerase in Arabidopsis	PLANT CELL	2006	Ronemus, M; Vaughn, MW; Martienssen, RA
Towards a method for evaluating technological expectations: Revealing uncertainty in gene silencing technology discourse	TECHNOLOGY ANALYSIS & STRATEGIC MANAGEMENT	2006	Sung, JJ; Hopkins, MM
Genes that control ray sensory neuron axon development in the Caenorhabditis elegans male	GENETICS	2006	Jia, LY; Emmons, SW
The Caenorhabditis elegans homologue of Deleted in azoospermia is involved in the sperm/oocyte switch	MOLECULAR BIOLOGY OF THE CELL	2006	Otori, M; Karashima, T; Yamamoto, M
Enhanced radiation-mediated cell killing of human cervical cancer cells by small interference RNA silencing of ataxia telangiectasia-mutated protein	INTERNATIONAL JOURNAL OF GYNECOLOGICAL CANCER	2006	Li, W; Jian, W; Xiaoping, X; Yingfeng, L; Tao, X; Xiaoyan, X
Wnt signaling and a Hox protein cooperatively regulate PSA-3/Meis to determine daughter cell fate after asymmetric cell division in C-elegans	DEVELOPMENTAL CELL	2006	Arata, Y; Kouike, H; Zhang, YP; Herman, MA; Okano, H; Sawa, H
Characterization of a novel protein kinase D - Caenorhabditis elegans DKF-1 is activated by translocation-phosphorylation and regulates movement and growth in vivo	JOURNAL OF BIOLOGICAL CHEMISTRY	2006	Feng, H; Ren, M; Wu, SL; Hall, DH; Rubin, CS
Human embryonic stem cells as a cellular model for human disorders	MOLECULAR AND CELLULAR ENDOCRINOLOGY	2006	Ben-Nun, IF; Benvenisty, N
A chitinase structurally related to the glycoside hydrolase family 48 is indispensable for the hormonally induced diapause termination in a beetle	BIOCHEMICAL AND BIOPHYSICAL RESEARCH COMMUNICATIONS	2006	Fujita, K; Shimomura, K; Yamamoto, K; Yamashita, T; Suzuki, K
RNA interference by 2 `,5 `-linked nucleic acid duplexes in mammalian cells	BIOORGANIC & MEDICINAL CHEMISTRY LETTERS	2006	Prakash, TP; Kraynack, B; Baker, BF; Swayze, EE; Bhat, B
Axis specification in the spider embryo: dpp is required for radial-to-axial symmetry transformation and sog for ventral patterning	DEVELOPMENT	2006	Akiyama-Oda, Y; Oda, H
The use of small interfering RNAs to inhibit adipocyte differentiation in human preadipocytes and fetal-femur-derived mesenchymal cells	EXPERIMENTAL CELL RESEARCH	2006	Xu, Y; Mirmalek-Sani, SH; Yang, X; Zhang, J; Oreffo, ROC
Clustering of RNA secondary structures with application to messenger RNAs	JOURNAL OF MOLECULAR BIOLOGY	2006	Ding, Y; Chan, CY; Lawrence, CE
Tethering RITS to a nascent transcript initiates RNAi- and heterochromatin-dependent gene silencing	CELL	2006	Buhler, M; Verdel, A; Moazed, D
Probing single-cell micromechanics in vivo: The microrheology of C-elegans developing embryos	BIOPHYSICAL JOURNAL	2006	Daniels, BR; Masi, BC; Wirtz, D
RNAi in mice: a promising approach to decipher gene functions in vivo	BIOCHIMIE	2006	Coumoul, X; Deng, CX
Screening of siRNA target sequences by using fragmentized DNA	JOURNAL OF GENE MEDICINE	2006	Kasim, V; Taira, K; Miyagishi, M
Is RNA interference involved in intrinsic antiviral immunity in mammals?	NATURE IMMUNOLOGY	2006	Cullen, BR
Caenorhabditis elegans as a screening tool for the endothelial cell-derived putative aging-related proteins detected by proteomic analysis	PROTEOMICS	2006	Ha, MK; Cho, JS; Baik, OR; Lee, KH; Koo, HS; Chung, KY
RNAi based approaches to the treatment of malignant glioma	TECHNOLOGY IN CANCER RESEARCH & TREATMENT	2006	Mathupala, SP; Guthikonda, M; Sloan, AE
Functional analysis of the allatostatin-A type gene in the cricket Gryllus bimaculatus and the armyworm Spodoptera frugiperda	INSECT BIOCHEMISTRY AND MOLECULAR BIOLOGY	2006	Meyering-Vos, M; Merz, S; Sertkol, M; Hoffmann, KH
Identification and analysis of genes expressed in the adult filarial parasitic nematode Dircifilaria immitis	INTERNATIONAL JOURNAL FOR PARASITOLOGY	2006	Yin, Y; Martin, J; McCarter, JP; Clifton, SW; Wilson, RK; Mitreva, M
Selecting effective siRNA sequences based on the self-organizing map and statistical techniques	COMPUTATIONAL BIOLOGY AND CHEMISTRY	2006	Takasaki, S; Kawamura, Y; Konagaya, A
Reduction of trienoic fatty acid content by expression of a double-stranded RNA of a plastid omega-3 fatty acid desaturase gene in transgenic tobacco	BIOTECHNOLOGY LETTERS	2006	Hamada, T; Iba, K; Shimada, T
RNAi-mediated downregulation of urokinase plasminogen activator and its receptor in human meningioma cells inhibits tumor invasion and growth	INTERNATIONAL JOURNAL OF ONCOLOGY	2006	Kondraganti, S; Gondi, CS; McCutcheon, I; Dinh, DH; Gujrati, M; Rao, JS; Olivero, WC
Prolonged down regulation of specific gene expression in nucleus pulposus cell mediated by RNA interference in vitro	JOURNAL OF ORTHOPAEDIC RESEARCH	2006	Kakutani, K; Nishida, K; Uno, K; Takada, T; Shimomura, T; Maeno, K; Kurosaka, M; Doita, M
Differentiation of mouse embryonic stem cells after RNA interference-mediated silencing of OCT4 and Nanog	STEM CELLS	2006	Hough, SR; Clements, I; Welch, PJ; Wiederholt, KA
Differential gene silencing induced by short interfering RNA in cultured pine cells associates with the cell cycle phase	PLANTA	2006	Tang, W; Newton, RJ; Weidner, DA
The inhibitory effect of siRNAs on the high glucose-induced overexpression of TGF-beta 1 in mesangial cells	JOURNAL OF KOREAN MEDICAL SCIENCE	2006	Noh, HJ; Kim, HC; Lee, SS; Kang, YN; Chae, YM; Park, KK
Transient reduction of PTI-1 expression by short interfering RNAs inhibits the growth of human prostate cancer cell lines	TOHOKU JOURNAL OF EXPERIMENTAL MEDICINE	2006	Yu, L; Wu, GJ; Wang, LG; Wang, H; Zhang, G
Antagonizing inactivated tumor suppressor genes and activated oncogenes by a versatile transgenesis system: application in mantle cell lymphoma	FASEB JOURNAL	2006	Pscherer, A; Schliwka, J; Wildenberger, K; Mincheva, A; Schwaenen, C; Dohner, H; Stilgenbauer, S; Lichter, P
RNA interference in the light brown apple moth, Epiphyas postvittana (Walker) induced by double-stranded RNA feeding	INSECT MOLECULAR BIOLOGY	2006	Turner, CT; Davy, MW; MacDiarmid, RM; Plummer, KM; Birch, NP; Newcomb, RD
Intron-hairpin RNA derived from replication associated protein C1 gene confers immunity to Tomato Yellow Leaf Curl Virus infection in transgenic tomato plants	TRANSGENIC RESEARCH	2006	Fuentes, A; Ramos, PL; Fiallo, E; Callard, D; Sanchez, Y; Peral, R; Rodriguez, R; Pujol, M
Functional replacement of Trypanosoma brucei Argonaute by the human slicer Argonaute2	RNA-A PUBLICATION OF THE RNA SOCIETY	2006	Shi, H; Tschudi, C; Ullu, E
A simple and economical short-oligonucleotide-based approach to shRNA generation	JOURNAL OF BIOCHEMISTRY AND MOLECULAR BIOLOGY	2006	Kim, J; Kim, H; Lee, Y; Yang, K; Byun, S; Han, K
RNA-mediated non-mendelian inheritance of an epigenetic change in the mouse	NATURE	2006	Rassoulzadegan, M; Grandjean, V; Gounon, P; Vincent, S; Gillot, I; Cuzin, F
Antiviral activity of small interfering RNAs: Specificity testing using heterologous virus reveals interferon-related effects overlooked by conventional mismatch controls	VIROLOGY	2006	Schyth, BD; Lorenzen, N; Pedersen, FS
Apoptosis induced by short hairpin RNA-mediated STAT6 gene silencing in human colon cancer cells	CHINESE MEDICAL JOURNAL	2006	Zhang, MS; Zhou, YF; Zhang, WJ; Zhang, XL; Pan, Q; Ji, XM; Luo, ZG; Wu, JP
Cell-free translation system from Drosophila S2 cells that recapitulates RNAi	BIOCHEMICAL AND BIOPHYSICAL RESEARCH COMMUNICATIONS	2006	Wakiyama, M; Kaitsu, Y; Yokoyama, S
The antifibrotic effect of TGF-beta 1 siRNAs in murine model of liver cirrhosis	BIOCHEMICAL AND BIOPHYSICAL RESEARCH COMMUNICATIONS	2006	Kim, KH; Kim, HC; Hwang, MY; Oh, HK; Lee, TS; Chang, YC; Song, HJ; Won, NH; Park, KK
Double-stranded RNA is internalized by scavenger receptor-mediated endocytosis in Drosophila S2 cells	JOURNAL OF BIOLOGICAL CHEMISTRY	2006	Ulvila, J; Parikka, M; Kleino, A; Sormunen, R; Ezekowitz, RA; Kocks, C; Ramet, M
Targeted gene suppression by RNA interference: An efficient method for production of high-amylose potato lines	JOURNAL OF BIOTECHNOLOGY	2006	Andersson, M; Melander, M; Pojmark, P; Larsson, H; Bulow, L; Hofvander, P
siRNA in human cells selectively localizes to target RNA sites	PROCEEDINGS OF THE NATIONAL ACADEMY OF SCIENCES OF THE UNITED STATES OF AMERICA	2006	Berezhna, SY; Supekova, L; Supev, F; Schultz, PG; Deniz, AA
A novel noncanonical Wnt pathway is involved in the regulation of the asymmetric B cell division in C. elegans	DEVELOPMENTAL BIOLOGY	2006	Wu, MF; Herman, MA
Downregulation of vitellogenin gene activity increases the gustatory responsiveness of honey bee workers (Apis mellifera)	BEHAVIOURAL BRAIN RESEARCH	2006	Amdam, GV; Norberg, K; Page, RE; Erber, J; Scheiner, R
A low molecular weight fraction of polyethylenimine (PEI) displays increased transfection efficiency of DNA and siRNA in fresh or lyophilized complexes	JOURNAL OF CONTROLLED RELEASE	2006	Werth, S; Urban-Klein, B; Dai, L; Hobel, S; Grzelinski, M; Bakowsky, U; Czubayko, F; Aigner, A
Down-regulation of survivin expression by small interfering RNA induces pancreatic cancer cell apoptosis and enhances its radiosensitivity	WORLD JOURNAL OF GASTROENTEROLOGY	2006	Guan, HT; Xue, XH; Dai, ZJ; Wang, XJ; Li, A; Qin, ZY
Inhibition of hepatitis C virus RNA replication by short hairpin RNA synthesized by T7 RNA polymerase in hepatitis C virus subgenomic replicons	BIOCHEMICAL AND BIOPHYSICAL RESEARCH COMMUNICATIONS	2006	Hamazaki, H; Ujino, S; Miyano-Kurosaki, N; Shimotohno, K; Takaku, H
Successful silencing of plasminogen activator inhibitor-I in human vascular enclothelial cells using small interfering RNA	THROMBOSIS AND HAEMOSTASIS	2006	Hecke, A; Brooks, H; Meryet-Figuiere, M; Minne, S; Konstantinides, S; Hasenfuss, G; Lebleu, B; Schafer, K
Liquid chromatography electrospray ionization mass spectrometry analysis of the ocular metabolites from a short interfering RNA duplex	JOURNAL OF CHROMATOGRAPHY B-ANALYTICAL TECHNOLOGIES IN THE BIOMEDICAL AND LIFE SCIENCES	2006	Beverly, M; Hartsough, K; Machemer, L; Pavco, P; Lockridge, J
Optimization of a genome-wide disordered lentivector-based short hairpin RNA library	MOLECULAR BIOLOGY	2006	Guryanova, OA; Makhanov, M; Chenchik, AA; Chumakov, PM; Frolova, EI
Single-stranded small interfering RNA are more immunostimulatory than their double-stranded counterparts: A central role for 2 `-hydroxyl uridines in immune responses	EUROPEAN JOURNAL OF IMMUNOLOGY	2006	Sioud, M
Short intefering RNA (siRNA) as a novel therapeutic	CLINICAL AND EXPERIMENTAL PHARMACOLOGY AND PHYSIOLOGY	2006	Pushparaj, PN; Melendez, AJ
An inducible T7 RNA polymerase-dependent plasmid system for the expression of short hairpin RNAs	MOLECULAR BIOTECHNOLOGY	2006	Hamdorf, M; Muckenfuss, H; Tschulena, U; Pleschka, S; Sanzenbacher, R; Cichutek, K; Flory, E
Efficacy of siRNA nanocapsules targeted against the EWS-Fli1 oncogene in Ewing sarcoma	PHARMACEUTICAL RESEARCH	2006	Toub, N; Bertrand, JR; Tamaddon, A; Elhamess, H; Hillaireau, H; Maksimenko, A; Maccario, J; Malvy, C; Fattal, E; Couvreur, P
Diverse chromatin remodeling genes antagonize the Rb-involved SynMuv pathways in C. elegans	PLOS GENETICS	2006	Cui, MX; Kim, EB; Han, M
Presence of an intron in inverted repeat constructs does not necessarily have an effect on efficiency of post-transcriptional gene silencing	MOLECULAR BREEDING	2006	Heilersig, BHJB; Loonen, AEHM; Wolters, AMA; Visser, RGF
Construction of gender-enriched cDNA archives for adult Oesophagostomum dentatum by suppressive-subtractive hybridization and a microarray analysis of expressed sequence tags	PARASITOLOGY	2006	Cottee, PA; Nisbet, AJ; El-Osta, YGA; Webster, TL; Gasser, RB
Selective degradation of maternal and embryonic transcripts in in vitro produced bovine oocytes and embryos using sequence specific double-stranded RNA	REPRODUCTION	2006	Nganvongpanit, K; Muller, H; Rings, F; Hoelker, M; Jennen, D; Tholen, E; Havlicek, V; Besenfelder, U; Schellander, K; Tesfaye, D
Suppression of EGFR expression by antisense or small interference RNA inhibits U251 glioma cell growth in vitro and in vivo	CANCER GENE THERAPY	2006	Kang, CS; Zhang, ZY; Jia, ZF; Wang, GX; Qiu, MZ; Zhou, HX; Yu, SZ; Chang, J; Jiang, H; Pu, PY
Identification of inhibitors of ribozyme self-cleavage in mammalian cells via high-throughput screening of chemical libraries	RNA-A PUBLICATION OF THE RNA SOCIETY	2006	Yen, LS; Magnier, M; Weissleder, R; Stockwell, BR; Mulligan, RC
RDE-4 preferentially binds long dsRNA and its dimerization is necessary for cleavage of dsRNA to siRNA	RNA-A PUBLICATION OF THE RNA SOCIETY	2006	Parker, GS; Eckert, DM; Bass, BL
SynMuv genes redundantly inhibit lin-31EGF expression to prevent inappropriate vulval induction in C-elegans	DEVELOPMENTAL CELL	2006	Cui, MX; Chen, J; Myers, TR; Hwang, BJ; Sternberg, PW; Greenwald, I; Han, M
Short blocks from the noncoding parts of the human genome have instances within nearly all known genes and relate to biological processes	PROCEEDINGS OF THE NATIONAL ACADEMY OF SCIENCES OF THE UNITED STATES OF AMERICA	2006	Rigoutsos, I; Huynh, T; Miranda, K; Tsirigos, A; McHardy, A; Platt, D
Essential roles of 3 `-phosphoadenosine 5 `-phoshosulfate synthase in embryonic and larval development of the nematode Caenorhabditis elegans	JOURNAL OF BIOLOGICAL CHEMISTRY	2006	Dejima, K; Seko, A; Yamashita, K; Gengyo-Ando, K; Mitani, S; Izumikawa, T; Kitagawa, H; Sugahara, K; Mizuguchi, S; Nomura, K
Small interfering RNA (siRNA) delivery into monocyte-derived dendritic cells by electroporation	JOURNAL OF IMMUNOLOGICAL METHODS	2006	Prechtel, AT; Turza, NM; Theodoridis, AA; Kummer, M; Steinkasserer, A
Allele-specific silencing of Alzheimer`s disease genes - The amyloid precursor protein genes with Swedish or London mutations	GENE	2006	Feng, XR; Zhao, P; He, YX; Zuo, ZY
Using RNAi in the clinic	IDRUGS	2006	Dev, KK
Identification and characterization of a novel Mt-retrotransposon highly represented in the female mouse germline	GENOMICS	2006	Holt, JE; Roman, SD; Aitken, RJ; McLaughlin, EA
Rapid construction of Drosophila RNAi transgenes using pRISE, a P-element-mediated transformation vector exploiting an in vitro recombination system	GENES & GENETIC SYSTEMS	2006	Kondo, T; Inagaki, S; Yasuda, K; Kageyama, Y
Adenovirus-mediated RNA interference against foot-and-mouth disease virus infection both in vitro and in vivo	JOURNAL OF VIROLOGY	2006	Chen, WZ; Liu, MQ; Jiao, Y; Yan, WY; Wei, XF; Chen, JL; Fei, L; Liu, Y; Zuo, XP; Yang, FG; Lu, YG; Zheng, ZX
Stable RNA interference: comparison of U6 and H-1 promoters in endothelial cells and in mouse brain	JOURNAL OF GENE MEDICINE	2006	Makinen, PI; Koponen, JK; Karkkainen, AM; Malm, TM; Pulkkinen, KH; Koistinaho, J; Turunen, MP; Yla-Herttuala, S
Robust statistical methods for hit selection in RNA interference high-throughput screening experiments	PHARMACOGENOMICS	2006	Zhang, XHD; Yang, XTC; Chung, NJ; Gates, A; Stec, E; Kunapuli, P; Holder, DJ; Ferrer, M; Espeseth, AS
New developmental insights from high-throughput biological analysis in Caenorhabditis elegans	CLINICAL GENETICS	2006	Labbe, JC; Roy, R
Inhibition of multiple gene expression and virus replication of HBV by stable RNA interference in 2.2.15 cells	JOURNAL OF HEPATOLOGY	2006	Ren, XR; Luo, GB; Xie, ZH; Zhou, LJ; Kong, XP; Xu, AL
In vivo RNA interference demonstrates a role for Nramp1 in modifying susceptibility to type 1 diabetes	NATURE GENETICS	2006	Kissler, S; Stern, P; Takahashi, K; Hunter, K; Peterson, LB; Wicker, LS
Heritable transgenesis of Parastrongyloides trichosuri: A nematode parasite of mammals	INTERNATIONAL JOURNAL FOR PARASITOLOGY	2006	Grant, WN; Skinner, SJM; Newton-Howes, J; Grant, K; Shuttleworth, G; Heath, DD; Shoemaker, CB
Silencing of human alpha-synuclein in vitro and in rat brain using lentiviral-mediated RNAi	EXPERIMENTAL NEUROLOGY	2006	Sapru, MK; Yates, JW; Rogan, S; Jiang, LX; Halter, J; Bohn, MC
Potential role of a CD36-like class B scavenger receptor in the binding of modified low-density lipoprotein (acLDL) to the tegumental surface of Schistosoma mansoni sporocysts	MOLECULAR AND BIOCHEMICAL PARASITOLOGY	2006	Dinguirard, N; Yoshino, TP
FGF negatively regulates muscle membrane extension in Caenorhabditis elegans	DEVELOPMENT	2006	Dixon, SJ; Alexander, M; Fernandes, R; Ricker, N; Roy, PJ
OMA-1 is a P granules-associated protein that is required for germline specification in Caenorhabditis elegans embryos	GENES TO CELLS	2006	Shimada, M; Yokosawa, H; Kawahara, H
A lentiviral RNAi library for human and mouse genes applied to an arrayed viral high-content screen	CELL	2006	Moffat, J; Grueneberg, DA; Yang, XP; Kim, SY; Kloepfer, AM; Hinkle, G; Piqani, B; Eisenhaure, TM; Luo, B; Grenier, JK; Carpenter, AE; Foo, SY; Stewart, SA; Stockwell, BR; Hacohen, N; Hahn, WC; Lander, ES; Sabatini, DM; Root, DE
ARI-1, an RBR family ubiquitin-ligase, functions with UBC-18 to regulate pharyngeal development in C-elegans	DEVELOPMENTAL BIOLOGY	2006	Qiu, XH; Fay, DS
Germ-cell loss extends C-elegans life span through regulation of DAF-16 by kri-1 and lipophilic-hormone signaling	CELL	2006	Berman, JR; Kenyon, C
Transgenic RNAi: A tool to study testis-specific genes	MOLECULAR AND CELLULAR ENDOCRINOLOGY	2006	Williams, CJ; Schultz, RM
Aberrant stalk development and breakdown of tip dominance in Dictyostelium cell lines with RNAi-silenced expression of calcineurin B	BMC DEVELOPMENTAL BIOLOGY	2006	Boeckeler, K; Tischendorf, G; Mutzel, R; Weissenmayer, B
Cleavage of the siRNA passenger strand during RISC assembly in human cells	EMBO REPORTS	2006	Leuschner, PJF; Ameres, SL; Kueng, S; Martinez, J
Post-transcriptional gene silencing of GBSSI in potato: Effects of size and sequence of the inverted repeats	PLANT MOLECULAR BIOLOGY	2006	Heilersig, HJB; Loonen, A; Bergervoet, M; Wolters, AMA; Visser, RGF
shRNA-targeted hTERT suppress cell proliferation of bladder cancer by inhibiting telomerase activity	CANCER CHEMOTHERAPY AND PHARMACOLOGY	2006	Zou, L; Zhang, PH; Luo, CL; Tu, ZG
Gene silencing of HIV chemokine receptors using ribozymes and single-stranded antisense RNA	BIOCHEMICAL JOURNAL	2006	Qureshi, A; Zheng, R; Parlett, T; Shi, XJ; Balaraman, P; Cheloufi, S; Murphy, B; Guntermann, C; Eagles, P
Mammalian pol III promoter H1 can transcribe shRNA inducing RNAi in chicken cells	MOLECULAR BIOLOGY REPORTS	2006	Yuan, J; Wang, XB; Zhang, Y; Hu, XX; Fei, J; Li, N
ShRNA transcribed by RNA pol II promoter induce RNA interference in mammalian cell	MOLECULAR BIOLOGY REPORTS	2006	Yuan, J; Wang, XB; Zhang, Y; Hu, XX; Deng, XM; Fei, J; Li, N
scylla and charybde, homologues are required for head of the human apoptotic gene RTP801, involution in Drosophila	DEVELOPMENTAL BIOLOGY	2006	Scuderi, A; Simin, K; Kazuko, SG; Metherall, JE; Letsou, A
TRPV1 recapitulates native capsaicin receptor in sensory neurons in association with fas-associated factor 1	JOURNAL OF NEUROSCIENCE	2006	Kim, S; Kang, CJ; Shin, CY; Hwang, SW; Yang, YD; Shim, WS; Park, MY; Kim, E; Kim, M; Kim, BM; Cho, HW; Shin, Y; Oh, U
Knockdown of CD146 reduces the migration and proliferation of human endothelial cells	CELL RESEARCH	2006	Kang, YY; Wang, FC; Feng, J; Yang, DL; Yang, X; Yan, XY
Investigation of the role of TASK-2 channels in rat pulmonary arteries; pharmacological and functional studies following RNA interference procedures	BRITISH JOURNAL OF PHARMACOLOGY	2006	Gonczi, M; Szentandrassy, N; Johnson, IT; Heagerty, AM; Weston, AH
Cross-species RNAi: Selected Ascaris suum dsRNAs can sterilize Caenorhabditis elegans	MOLECULAR AND BIOCHEMICAL PARASITOLOGY	2006	Gao, G; Raikar, S; Davenport, B; Mutapcic, L; Montgomery, R; Kuzmin, E; Bennett, KL
RNAi-hTERT inhibition hepatocellular carcinoma cell proliferation via decreasing telomerase activity	JOURNAL OF SURGICAL RESEARCH	2006	Zhang, PH; Zou, L; Tu, ZG
Reconstituted influenza virus envelopes as an efficient carrier system for cellular delivery of small-interfering RNAs	GENE THERAPY	2006	de Jonge, J; Holtrop, M; Wilschut, J; Huckriede, A
P1- and VPg-transgenic plants show similar resistance to Potato virus A and may compromise long distance movement of the virus in plant sections expressing RNA silencing-based resistance	VIRUS RESEARCH	2006	Germundsson, A; Valkonen, JPT
The longest ultraconserved sequences and evolution of vertebrate mitochondrial genomes	CHINESE SCIENCE BULLETIN	2006	Fang, WW; Tu, SL; Cai, X; Wang, YC; Wu, WX
Inhibition of RNAse A family enzymes prevents degradation and loss of silencing activity of siRNAs in serum	BIOCHEMICAL PHARMACOLOGY	2006	Haupenthal, J; Baehr, C; Kiermayer, S; Zeuzem, S; Piiper, A
A transgenic approach for RNA interference-based genetic screening in mice	PROCEEDINGS OF THE NATIONAL ACADEMY OF SCIENCES OF THE UNITED STATES OF AMERICA	2006	Peng, SH; York, JP; Zhang, PM
Host-induced avirulence of hibiscus chlorotic ringspot virus mutants correlates with reduced gene-silencing suppression activity	JOURNAL OF GENERAL VIROLOGY	2006	Meng, CY; Chen, J; Peng, JR; Wong, SM
Novel Pol II fusion promoter directs human immunodeficiency virus type 1-inducible coexpression of a short hairpin RNA and protein	JOURNAL OF VIROLOGY	2006	Unwalla, HJ; Li, HT; Bahner, I; Li, MR; Kohn, D; Rossi, JJ
Targeted suppression of E-cadherin gene expression in bovine preimplantation embryo by RNA interference technology using double-stranded RNA	MOLECULAR REPRODUCTION AND DEVELOPMENT	2006	Nganvongpanit, K; Muller, H; Rings, F; Gilles, M; Jennen, D; Holker, M; Tholen, E; Schellander, K; Tesfaye, D
Potential applications of siRNA in hepatitis C virus therapy	CURRENT OPINION IN INVESTIGATIONAL DRUGS	2006	Smolic, R; Volarevic, M; Wu, CH; Wu, GY
Post-transcriptional gene silencing signal could move rapidly and bidirectionally in grafted Arabidopsis thaliana	CHINESE SCIENCE BULLETIN	2006	Li, M; Jiang, SL; Wang, YQ; Liu, GQ
GW bodies, MicroRNAs and the cell cycle	CELL CYCLE	2006	Lian, SL; Jakymiw, A; Eystathioy, T; Hamel, JC; Fritzler, MJ; Chan, EKL
Inhibition of ocular angiogenesis by diced small interfering RNAs (siRNAs) specific to vascular endothelial growth factor (VEGF)	CURRENT EYE RESEARCH	2006	Murata, M; Takanami, T; Shimizu, S; Kubota, Y; Horiuchi, S; Habano, W; Ma, JX; Sato, S
Cyclooxygenase-2 knockdown by RNA interference in colon cancer	INTERNATIONAL JOURNAL OF ONCOLOGY	2006	Charames, GS; Bapat, B
Effect of laminin-1 on intestinal cell differentiation involves inhibition of nuclear nucleolin	JOURNAL OF CELLULAR PHYSIOLOGY	2006	Turck, N; Lefebvre, O; Gross, I; Gendry, P; Kedinger, M; Simon-Assmann, P; Launay, JF
The CRAL/TRIO and GOLD domain protein CGR-1 promotes induction of vulval cell fates in Caenorhabditis elegans and interacts genetically with the Ras signaling pathway	GENETICS	2006	Goldstein, JL; Glossip, D; Nayak, S; Kornfeld, K
The C-elegans Myt1 ortholog is required for the proper timing of oocyte maturation	DEVELOPMENT	2006	Burrows, AE; Sceurman, BK; Kosinski, ME; Richie, CT; Sadler, PL; Schumacher, JM; Golden, A
A novel bidirectional expression system for simultaneous expression of both the protein-coding genes and short hairpin RNAs in mammalian cells	BIOCHEMICAL AND BIOPHYSICAL RESEARCH COMMUNICATIONS	2006	Hung, CF; Cheng, TL; Wu, RH; Teng, CF; Chang, WT
Functional proteomics reveals the biochemical niche of C-elegans DCR-1 in multiple small-RNA-mediated pathways	CELL	2006	Duchaine, TF; Wohlschlegel, JA; Kennedy, S; Bei, YX; Conte, D; Pang, KM; Brownell, DR; Harding, S; Mitani, S; Ruvkun, G; Yates, JR; Mello, CC
Germ-line induction of the Caenorhabditis elegans vulva	PROCEEDINGS OF THE NATIONAL ACADEMY OF SCIENCES OF THE UNITED STATES OF AMERICA	2006	Thompson, BE; Lamont, LB; Kimble, J
Nucleoporins NPP-1, NPP-3, NPP-4, NPP-11 and NPP-13 are required for proper spindle orientation in C-elegans	DEVELOPMENTAL BIOLOGY	2006	Schetter, A; Askjaer, P; Piano, F; Mattaj, I; Kemphues, K
Med-type GATA factors and the evolution of mesendoderm specification in nematodes	DEVELOPMENTAL BIOLOGY	2006	Coroian, C; Broitman-Maduro, G; Maduro, MF
RNA polymerase II mediated transcription from the polymerase III promoters in short hairpin RNA expression vector	BIOCHEMICAL AND BIOPHYSICAL RESEARCH COMMUNICATIONS	2006	Rumi, M; Ishihara, S; Aziz, M; Kazumori, H; Ishimura, N; Yuki, T; Kadota, C; Kadowaki, Y; Kinoshita, Y
Smad3 mediates TGF-beta(1)-induced collagen gel contraction by human lung fibroblasts	BIOCHEMICAL AND BIOPHYSICAL RESEARCH COMMUNICATIONS	2006	Kobayashi, T; Liu, XD; Wen, FQ; Kohyama, T; Shen, L; Wang, XQ; Hashimoto, M; Mao, LJ; Togo, S; Kawasaki, S; Sugiura, H; Kamio, K; Rennard, SI
Interaction of viruses with the mammalian RNA interference pathway	VIROLOGY	2006	Schuetz, S; Sarnow, P
Sequence homology required by human immunodeficiency virus type 1 to escape from short interfering RNAs	JOURNAL OF VIROLOGY	2006	Sabariegos, R; Gimenez-Barcons, M; Tapia, N; Clotet, B; Martinez, MA
Analysis of cell-based RNAi screens	GENOME BIOLOGY	2006	Boutros, M; Bras, LP; Huber, W
Loss of LIN-35, the Caenorhabditis elegans ortholog of the tumor suppressor p105Rb, results in enhanced RNA interference	GENOME BIOLOGY	2006	Lehner, B; Calixto, A; Crombie, C; Tischler, J; Fortunato, A; Chalfie, M; Fraser, AG
Automated MEMS-based Drosophila embryo injection system for high-throughput RNAi screens	LAB ON A CHIP	2006	Zappe, S; Fish, M; Scott, MP; Solgaard, O
Effects of short interfering RNA against methicillin-resistant Staphylococcus aureus coagulase in vitro and in vivo	JOURNAL OF ANTIMICROBIAL CHEMOTHERAPY	2006	Yanagihara, K; Tashiro, M; Fukuda, Y; Ohno, H; Higashiyama, Y; Miyazaki, Y; Hirakata, Y; Tomono, K; Mizuta, Y; Tsukamoto, K; Kohno, S
IN VIVO SILENCING OF AQUAPORIN-1 BY RNA INTERFERENCE INHIBITS ANGIOGENESIS IN THE CHICK EMBRYO CHORIOALLANTOIC MEMBRANE ASSAY	CELLULAR AND MOLECULAR BIOLOGY	2006	Camerino, GM; Nicchia, GP; Dinardo, MM; Ribatti, D; Svelto, M; Frigeri, A
BIR-1, the homologue of human survivin, regulates expression of developmentally active collagen genes in C. elegans	FOLIA BIOLOGICA	2006	Liby, P; Pohludka, M; Vohanka, J; Kostrouchova, M; Kostrouch, D; Kostrouchova, M; Rall, JE; Kostrouch, Z
Inhibition of UL54 and UL97 genes of human cytomegalovirus by RNA interference	ACTA VIROLOGICA	2006	Shin, MC; Hong, SK; Yoon, JS; Park, SS; Lee, SG; Lee, DG; Min, WS; Shin, WS; Paik, SY
The roles of hydrogen bonding and sterics in RNA interference	ANGEWANDTE CHEMIE-INTERNATIONAL EDITION	2006	Somoza, A; Chelliserrykattil, J; Kool, ET
Transcription factor Ets-1 regulates fibroblast growth factor-1-mediated angiogenesis in vivo: Role of Ets-1 in the regulation of the PI3K/AKT/MMP-1 pathway	JOURNAL OF VASCULAR RESEARCH	2006	Forough, R; Weylie, B; Collins, C; Parker, JL; Zhu, J; Barhoumi, R; Watson, DK
Transiently expressed short hairpin RNA targeting 126 kDa protein of tobacco mosaic virus interferes with virus infection	ACTA BIOCHIMICA ET BIOPHYSICA SINICA	2006	Zhao, MM; An, DR; Zhao, J; Huang, GH; He, ZH; Chen, JY
In situ fluorescence analysis demonstrates active siRNA exclusion from the nucleus by Exportin 5	NUCLEIC ACIDS RESEARCH	2006	Ohrt, T; Merkle, D; Birkenfeld, K; Echeverri, CJ; Schwille, P
Improvements in siRNA properties mediated by 2 `-deoxy-2 `-fluoro-beta-D-arabinonucleic acid (FANA)	NUCLEIC ACIDS RESEARCH	2006	Dowler, T; Bergeron, D; Tedeschi, AL; Paquet, L; Ferrari, N; Damha, MJ
Insights into the kinetics of siRNA-mediated gene silencing from live-cell and live-animal bioluminescent imaging	NUCLEIC ACIDS RESEARCH	2006	Bartlett, DW; Davis, ME
Comprehensive thermodynamic analysis of 3 ` double-nucleotide overhangs neighboring Watson-Crick terminal base pairs	NUCLEIC ACIDS RESEARCH	2006	O`Toole, AS; Miller, S; Haines, N; Zink, MC; Serra, MJ
HeIF, a putative RNA helicase acts as a nuclear suppressor of RNAi but not antisense mediated gene silencing	NUCLEIC ACIDS RESEARCH	2006	Popova, B; Kuhlmann, M; Hinas, A; Soderbom, F; Nellen, W
FLIGHT: database and tools for the integration and cross-correlation of large-scale RNAi phenotypic datasets	NUCLEIC ACIDS RESEARCH	2006	Sims, D; Bursteinas, B; Gao, Q; Zvelebil, M; Baum, B
Transgenic soybeans expressing siRNAs specific to a major sperm protein gene suppress Heterodera glycines reproduction	FUNCTIONAL PLANT BIOLOGY	2006	Steeves, RM; Todd, TC; Essig, JS; Trick, HN
Role of myofibrillogenesis regulator-1 in myocardial hypertrophy	AMERICAN JOURNAL OF PHYSIOLOGY-HEART AND CIRCULATORY PHYSIOLOGY	2006	Liu, XH; Li, TB; Sun, S; Xu, FF; Wang, YG
Novel heterochronic functions of the Caenorhabditis elegans period-related protein LIN-42	DEVELOPMENTAL BIOLOGY	2006	Tennessen, JM; Gardner, HF; Volk, ML; Rougvie, AE
Suppression of HIV-1 replication by a combination of endonucleolytic ribozymes (RNase P and tRNase ZL)	NUCLEOSIDES NUCLEOTIDES & NUCLEIC ACIDS	2006	Ikeda, M; Habu, Y; Miyano-Kurosaki, N; Takaku, H
The use of transgenic animals in biomedical research in Germany	ALTEX-ALTERNATIVEN ZU TIEREXPERIMENTEN	2006	Sauer, UG; Kolar, R; Rusche, B
Pol II-expressed shRNA knocks down Sod2 gene expression and causes phenotypes of the gene knockout in mice	PLOS GENETICS	2006	Xia, XG; Zhou, HX; Samper, E; Melov, S; Xu, ZS
spe-10 encodes a DHHC-CRD zinc-finger membrane protein required for endoplasmic reticulum/Golgi membrane morphogenesis during Caenorhabditis elegans spermatogenesis	GENETICS	2006	Gleason, EJ; Lindsey, WC; Kroft, TL; Singson, AW; L`Hernault, SW
CAR-1, a protein that localizes with the mRNA decapping component DCAP-1, is required for cytokinesis and ER organization in Caenorhabditis elegans embryos DE	MOLECULAR BIOLOGY OF THE CELL	2006	Squirrell, JM; Eggers, ZT; Luedke, N; Saari, B; Grimson, A; Lyons, GE; Anderson, P; White, JG
RNA interference from multimeric shRNAs generated by rolling circle transcription	OLIGONUCLEOTIDES	2006	Seyhan, AA; Vlassov, AV; Johnston, BH
Combination of active and inactive siRNA targeting the mitotic kinesin Eg5 impairs silencing efficiency in several cancer cell lines	OLIGONUCLEOTIDES	2006	Formstecher, E; Reverdy, C; Cholay, M; Planquette, C; Trouplin, V; Lehrmann, H; Aresta, S; Calabrese, A; Arar, K; Daviet, L; Colland, F
RNA interference in Haemonchus contortus: Suppression of beta-tubulin gene expression in L3, L4 and adult worms in vitro	MOLECULAR AND BIOCHEMICAL PARASITOLOGY	2006	Kotze, AC; Bagnall, NH
Molecular design and delivery of siRNA	JOURNAL OF DRUG TARGETING	2006	Inoue, A; Sawata, SY; Taira, K
Comparative studies of suppression of malignant cancer cell phenotype by antisense oligo DNA and small interfering RNA	CANCER GENE THERAPY	2006	Hiroi, N; Funahashi, A; Kitano, H
RNA interference against Hec1 inhibits tumor growth in vivo	GENE THERAPY	2006	Gurzov, EN; Izquierdo, M
Small interfering RNAs containing full 2 `-O-methylribonucleotide-modified sense strands display argonaute2/eIF2C2-dependent activity	RNA-A PUBLICATION OF THE RNA SOCIETY	2006	Kraynack, BA; Baker, BF
A method for parental RNA interference in the wasp Nasonia vitripennis	NATURE PROTOCOLS	2006	Lynch, JA; Desplan, C
An antiviral role for the RNA interference machinery in Caenorhabditis elegans	PROCEEDINGS OF THE NATIONAL ACADEMY OF SCIENCES OF THE UNITED STATES OF AMERICA	2005	Schott, DH; Cureton, DK; Whelan, SP; Hunter, CP
Evidence for direct roles of two additional factors, SECp43 and soluble liver antigen, in the selenoprotein synthesis machinery	JOURNAL OF BIOLOGICAL CHEMISTRY	2005	Xu, XM; Mix, H; Carlson, BA; Grabowski, PJ; Gladyshev, VN; Berry, MJ; Hatfield, DL
Design of shRNAs for RNAi - A lesson from pre-miRNA processing: Possible clinical applications	BRAIN RESEARCH BULLETIN	2005	Pekarik, V
A human, ATP-independent, RISC assembly machine fueled by pre-miRNA	GENES & DEVELOPMENT	2005	Maniataki, E; Mourelatos, Z
Maternal Torso signaling controls body axis elongation in a short germ insect	CURRENT BIOLOGY	2005	Schoppmeier, M; Schroder, R
Designing functional siRNA sequences	SEIKAGAKU	2005	Yamada, T; Naito, Y; Ui-Tei, K; Morishita, S; Saigo, K
Increased Hsp27 after androgen ablation facilitates androgen-independent progression in prostate cancer via signal transducers and activators of transcription 3-mediated suppression of apoptosis	CANCER RESEARCH	2005	Rocchi, P; Beraldi, E; Ettinger, S; Fazli, L; Vessella, RL; Nelson, C; Gleave, M
Inferring network interactions within a cell	BRIEFINGS IN BIOINFORMATICS	2005	Carter, GW
Closing the gap: Comparative approaches to studying insect development in the red flour beetle Tribolium castaneum and other short and intermediate germ insects	CURRENT GENOMICS	2005	Shippy, TD; Brown, SJ
Translating RNA interference into therapies for human disease	PHARMACOGENOMICS	2005	Mahanthappa, N
Construction of influenza virus siRNA expression vectors and their inhibitory effects on multiplication of influenza virus	AVIAN DISEASES	2005	Li, YC; Kong, LH; Cheng, BZ; Li, KS
A white paper on nematode comparative genomics	JOURNAL OF NEMATOLOGY	2005	Bird, DM; Blaxter, ML; McCarter, JP; Mitreva, M; Sternberg, PW; Thomas, WK
DICER-LIKE 4 is required for RNA interference and produces the 21-nucleotide small interfering RNA component of the plant cell-to-cell silencing signal	NATURE GENETICS	2005	Dunoyer, P; Himber, C; Voinnet, O
Cloning and characterisation of a Heterodera glycines aminopeptidase cDNA	INTERNATIONAL JOURNAL FOR PARASITOLOGY	2005	Lilley, CJ; Goodchild, SA; Atkinson, HJ; Urwin, PE
RNAi	CRITICAL CARE MEDICINE	2005	Buchman, TG
RNA interference in neuroscience: Progress and challenges	CELLULAR AND MOLECULAR NEUROBIOLOGY	2005	Miller, VM; Paulson, HL; Gonzalez-Alegre, P
Sequence-specific suppression of mdr1a/1b expression in mice via RNA interference	PHARMACEUTICAL RESEARCH	2005	Matsui, Y; Kobayashi, N; Nishikawa, M; Takakura, Y
Amyotrophic lateral sclerosis: recent advances and future therapies	CURRENT OPINION IN NEUROLOGY	2005	Nirmalananthan, N; Greensmith, L
Genomics in C-elegans: So many genes, such a little worm	GENOME RESEARCH	2005	Hillier, LW; Coulson, A; Murray, JI; Bao, ZR; Sulston, JE; Waterston, RH
Vector-based RNA interference against vascular endothelial growth factor-A significantly limits vascularization and growth of prostate cancer in vivo	CANCER GENE THERAPY	2005	Wannenes, F; Ciafre, SA; Niola, F; Frajese, G; Farace, MG
SiRNA injection induces sequence-independent protection in Penaeus monodon against white spot syndrome virus	VIRUS RESEARCH	2005	Westenberg, M; Heinhuis, B; Zuidema, D; Vlak, JA
Negative regulation of nuclear divisions in Caenorhabditis elegans by retinoblastoma and RNA interference-related genes	PROCEEDINGS OF THE NATIONAL ACADEMY OF SCIENCES OF THE UNITED STATES OF AMERICA	2005	Grishok, A; Sharp, PA
Selective silencing of a mutant transthyretin allele by small interfering RNAs	BIOCHEMICAL AND BIOPHYSICAL RESEARCH COMMUNICATIONS	2005	Kurosawa, T; Igarashi, S; Nishizawa, M; Onodera, O
Molecular requirements for RNA-induced silencing complex assembly in the Drosophila RNA interference pathway	JOURNAL OF BIOLOGICAL CHEMISTRY	2005	Pham, JW; Sontheimer, EJ
RNA interference inhibits expression of vascular endothelial growth factor (VEGF) in human retinal pigment epithelial cells	CHINESE MEDICAL JOURNAL	2005	Cai, CM; Sun, BC; Liu, XY; Wang, JJ; Li, JF; Han, S; Wang, NL; Lu, QJ
Distinct regulatory elements mediate similar expression patterns in the excretory cell of Caenorhabditis elegans	JOURNAL OF BIOLOGICAL CHEMISTRY	2005	Zhao, ZY; Fang, L; Chen, NS; Johnsen, RC; Stein, L; Baillie, DL
The G-protein-coupled serotonin receptor SER-1 regulates egg laying and male mating behaviors in Caenorhabditis elegans	JOURNAL OF NEUROSCIENCE	2005	Carnell, L; Illi, J; Hong, SW; McIntire, SL
HTP-1 coordinates synaptonemal complex assembly with homolog alignment during meiosis in C-elegans	GENES & DEVELOPMENT	2005	Couteau, F; Zetka, M
Argonaute2 cleaves the anti-guide strand of siRNA during RISC activation	CELL	2005	Rand, TA; Petersen, S; Du, FH; Wang, XD
Human RISC couples microRNA biogenesis and posttranscriptional gene silencing	CELL	2005	Gregory, RI; Chendrimada, TP; Cooch, N; Shiekhattar, R
Cellular IAP1 regulates TRAIL-induced apoptosis in human fetal cortical neural progenitor cells	JOURNAL OF NEUROSCIENCE RESEARCH	2005	Peng, H; Huang, YL; Duan, ZY; Erdmann, N; Xu, DS; Herek, S; Zheng, JL
High-throughput screening using genome-wide siRNA libraries	IDRUGS	2005	Liang, ZC
Towards a human proteome atlas: High-throughput generation of mono-specific antibodies for tissue profiling	PROTEOMICS	2005	Nilsson, P; Paavilainen, L; Larsson, K; Odling, J; Sundberg, M; Andersson, AC; Kampf, C; Persson, A; Szigyarto, CAK; Ottosson, J; Bjorling, E; Hober, S; Wernerus, H; Wester, K; Ponten, F; Uhlen, M
Bipartite and tripartite systems and matrices from genetic control research	LINEAR ALGEBRA AND ITS APPLICATIONS	2005	Jeffries, C
Knockdown of human p53 gene expression in 293-T cells by retroviral vector-mediated short hairpin RNA	ACTA BIOCHIMICA ET BIOPHYSICA SINICA	2005	Hao, DL; Liu, CM; Dong, WJ; Gong, H; Wu, XS; Liu, DP; Liang, CC
esiRNAs purified with chromatography suppress homologous gene expression with high efficiency and specificity	MOLECULAR BIOTECHNOLOGY	2005	Xuan, BQ; Qian, ZK; Tan, C; Min, TS; Shen, SY; Huang, WD
Gene silencing in the endocrine pancreas mediated by short-interfering RNA	PANCREAS	2005	Bradley, SP; Rastellini, C; da Costa, MA; Kowalik, TF; Bloomenthal, AB; Brown, M; Cicalese, L; Basadonna, GP; Uknis, ME
Evidence for functional redundancy between C-elegans ADAM proteins SUP-17/Kuzbanian and ADM-4/TACE	DEVELOPMENTAL BIOLOGY	2005	Jarriault, S; Greenwald, I
Dicer-dependent turnover of intergenic transcripts from the human beta-globin gene cluster	MOLECULAR AND CELLULAR BIOLOGY	2005	Haussecker, D; Proudfoot, NJ
Non-transcriptional pathway features reconstructed from secondary effects of RNA interference	BIOINFORMATICS	2005	Markowetz, F; Bloch, J; Spang, R
Knockdown of LIM15/DMC1 in the mushroom Coprinus cinereus by double-stranded RNA-mediated gene silencing	MICROBIOLOGY-SGM	2005	Namekawa, SH; Iwabata, K; Sugawara, H; Hamada, FN; Koshiyama, A; Chiku, H; Kamada, T; Sakaguchi, K
Specification of muscle neurotransmitter sensitivity by a paired-like homeodomain protein in Caenorhabditis elegans	DEVELOPMENT	2005	Branicky, R; Hekimi, S
mab-2 encodes RNT-1, a C-elegans Runx homologue essential for controlling cell proliferation in a stem cell-like developmental lineage	DEVELOPMENT	2005	Nimmo, R; Antebi, A; Woollard, A
ATP modulates siRNA interactions with an endogenous human Dicer complex	RNA-A PUBLICATION OF THE RNA SOCIETY	2005	Pellino, JL; Jaskiewicz, L; Filipowicz, W; Sontheimer, EJ
Therapeutic inhibition of hepatitis B virus surface antigen expression by RNA interference	BIOCHEMICAL AND BIOPHYSICAL RESEARCH COMMUNICATIONS	2005	Cheng, TL; Chang, WW; Su, IJ; Lai, MD; Huang, WY; Lei, HY; Chang, WT
Electro-transfer of small interfering RNA ameliorated arthritis in rats	BIOCHEMICAL AND BIOPHYSICAL RESEARCH COMMUNICATIONS	2005	Inoue, A; Takahashi, KA; Mazda, O; Terauchi, R; Arai, Y; Kishida, T; Shin-Ya, M; Asada, H; Morihara, T; Tonomura, H; Ohashi, S; Kajikawa, Y; Kawahito, Y; Imanishi, J; Kawata, M; Kubo, T
Prediction of siRNA knockdown efficiency using artificial neural network models	BIOCHEMICAL AND BIOPHYSICAL RESEARCH COMMUNICATIONS	2005	Ge, GT; Wong, GW; Luo, B
Connexin-specific cell-to-cell transfer of short interfering RNA by gap junctions	JOURNAL OF PHYSIOLOGY-LONDON	2005	Valiunas, V; Polosina, YY; Miller, H; Potapova, IA; Valiuniene, L; Doronin, S; Mathias, RT; Robinson, RB; Rosen, MR; Cohen, IS; Brink, PR
The C-elegans eyes absent ortholog EYA-1 is required for tissue differentiation and plays partially redundant roles with PAX-6	DEVELOPMENTAL BIOLOGY	2005	Furuya, M; Qadota, H; Chisholm, AD; Sugimoto, A
Identification of elements essential for transcription in Brugia malayi promoters	JOURNAL OF MOLECULAR BIOLOGY	2005	Higazi, TB; DeOliveira, A; Katholi, CR; Shu, LM; Barchue, J; Lisanby, M; Unnasch, TR
Heritable and inducible gene knockdown in C-elegans using Wormgate and the ORFeorne	GENE	2005	Johnson, NA; Behm, CA; Trowell, SC
A microarray analysis of developmentally regulated genes during macronuclear differentiation in the stichotrichous ciliate Stylonychia lemnae	GENE	2005	Paschka, AG; Horejschi, V; Jonsson, F; Lindecke, A; Weier, G; Kaltschmidt, C; Lipps, HJ
RNA interference against enterovirus 71 infection	VIROLOGY	2005	Sim, ACN; Luhur, A; Tan, TMC; Chow, VTK; Poh, CL
Myostatin gene silenced by RNAi show a zebrafish giant phenotype	JOURNAL OF BIOTECHNOLOGY	2005	Acosta, J; Carpio, Y; Borroto, I; Gonzalez, O; Estrada, MP
Stable inhibition of hepatitis B virus expression and replication by expressed siRNA	BIOCHEMICAL AND BIOPHYSICAL RESEARCH COMMUNICATIONS	2005	Ren, GL; Bai, XF; Zhang, Y; Chen, HM; Huang, CX; Wang, PZ; Li, GY; Zhang, Y; Lian, JQ
Nymphal RNAi: systemic RNAi mediated gene knockdown in juvenile grasshopper	BMC BIOTECHNOLOGY	2005	Dong, Y; Friedrich, M
Identification of an RNA silencing suppressor from a plant double-stranded RNA virus	JOURNAL OF VIROLOGY	2005	Cao, XS; Zhou, P; Zhang, XM; Zhu, SF; Zhong, XH; Xiao, Q; Ding, B; Li, Y
An RNA interference screen identifies Inhibitor of Apoptosis Protein 2 as a regulator of innate immune signalling in Drosophila	EMBO REPORTS	2005	Gesellchen, V; Kuttenkeuler, D; Steckel, M; Pelte, N; Boutros, M
Virus-induced gene silencing is an effective tool for assaying gene function in the basal eudicot species Papaver somniferum (opium poppy)	PLANT JOURNAL	2005	Hileman, LC; Drea, S; de Martino, G; Litt, A; Irish, VF
Silencing heat shock factor 1 by small interfering RNA abrogates heat shock-induced cardioprotection against ischemia-reperfusion injury in mice	JOURNAL OF MOLECULAR AND CELLULAR CARDIOLOGY	2005	Yin, C; Xi, L; Wang, XY; Eapen, M; Kukreja, RC
Uncover genetic interactions in Caenorhabditis elegans by RNA interference	BIOSCIENCE REPORTS	2005	Fortunato, A; Fraser, AG
Reduction of Caenorhabditis elegans frataxin increases sensitivity to oxidative stress, reduces lifespan, and causes lethality in a mitochondrial complex II mutant	FASEB JOURNAL	2005	Vazquez-Manrique, RP; Gonzalez-Cabo, P; Ros, S; Aziz, H; Baylis, HA; Palau, F
RNA Pol II subunit Rpb7 promotes centromeric transcription and RNAi-directed chromatin silencing	GENES & DEVELOPMENT	2005	Djupedal, I; Portoso, M; Spahr, H; Bonilla, C; Gustafsson, CM; Allshire, RC; Ekwall, K
RNA interference of dual oxidase in the plant nematode Meloidogyne incognita	MOLECULAR PLANT-MICROBE INTERACTIONS	2005	Bakhetia, M; Charlton, W; Atkinson, HJ; McPherson, MJ
Reevaluation of the role of the med-1 and med-2 genes in specifying the Caenorhabditis elegans endoderm	GENETICS	2005	Goszczynski, B; McGhee, JD
Single-strand conformation polymorphism (SSCP) of oligodeoxyribonucleotides: An insight into solution structural dynamics of DNAs provided by gel electrophoresis and molecular dynamics simulations	JOURNAL OF BIOCHEMISTRY	2005	Biyani, M; Nishigaki, K
Osmotolerance and growth stimulation of transgenic tobacco cells accumulating free proline by silencing proline dehydrogenase expression with double-stranded RNA interference technique	PHYSIOLOGIA PLANTARUM	2005	Tateishi, Y; Nakagawa, T; Esaka, M
Short hairpin RNA-mediated selective knockdown of NaV1.8 tetrodotoxin-resistant voltage gated sodium channel in dorsal root ganglion neurons	ANESTHESIOLOGY	2005	Mikami, M; Yang, J
C-elegans homologue of the Caf1 gene, which encodes a subunit of the CCR4-NOT complex, is essential for embryonic and larval development and for meiotic progression	GENE	2005	Molin, L; Puisieux, A
Inhibition of hepatitis B virus replication by in vitro synthesized RNA	BULLETIN OF THE KOREAN CHEMICAL SOCIETY	2005	Yang, YJ; Hoe, YS; Kim, JK; Kim, SY; Ahn, JK
High doses of siRNAs induce eri-1 and adar-1 gene expression and reduce the efficiency of RNA interference in the mouse	BIOCHEMICAL JOURNAL	2005	Hong, J; Qian, ZK; Shen, SY; Min, TS; Tan, C; Xu, JF; Zhao, YC; Huang, WD
The chitin synthase genes chs-1 and chs-2 are essential for C-elegans development and responsible for chitin deposition in the eggshell and pharynx, respectively	DEVELOPMENTAL BIOLOGY	2005	Zhang, YH; Foster, JM; Nelson, LS; Ma, D; Carlow, CKS
The Wnt effector POP-1 and the PAL-1/Caudal homeoprotein collaborate with SKN-1 to activate C-elegans endoderm development	DEVELOPMENTAL BIOLOGY	2005	Maduro, MF; Kasmir, JJ; Zhu, JW; Rothman, JH
RNAi-mediated gene silencing to assess the role of synaptobrevin and cystatin in tick blood feeding	BIOCHEMICAL AND BIOPHYSICAL RESEARCH COMMUNICATIONS	2005	Karim, S; Miller, NJ; Valenzuela, J; Sauer, JR; Mather, TN
RNA interference-mediated virus clearance from cells both acutely and chronically infected with the prototypic arenavirus lymphocytic choriomeningitis virus	JOURNAL OF VIROLOGY	2005	Sanchez, AB; Perez, M; Cornu, T; de la Torre, JC
An in vitro study on the suppressive effect of glioma cell growth induced by plasmid-based small interference RNA (siRNA) targeting human epidermal growth factor receptor	JOURNAL OF NEURO-ONCOLOGY	2005	Kang, CS; Pu, PY; Li, YH; Zhang, ZY; Qiu, MZ; Huang, Q; Wang, GX
Influence of down-regulation of caspase-3 by siRNAs on sodium-butyrate-induced apoptotic cell death of Chinese hamster ovary cells producing thrombopoietin	METABOLIC ENGINEERING	2005	Sung, YH; Hwang, SJ; Lee, GM
Variants of bcl-2 specific siRNA for silencing antiapoptotic bcl-2 in pancreatic cancer	GUT	2005	Ocker, M; Neureiter, D; Lueders, M; Zopf, S; Ganslmayer, M; Hahn, EG; Herold, C; Schuppan, D
Transcriptional gene silencing as a tool for uncovering gene function in maize	PLANT JOURNAL	2005	Cigan, AM; Unger-Wallace, E; Haug-Collet, K
Developing an effective RNA interference strategy against a plus-strand RNA virus: silencing of coxsackievirus B3 and its cognate coxsackievirus-adenovirus receptor	BIOLOGICAL CHEMISTRY	2005	Werk, D; Schubert, S; Lindig, V; Grunert, HP; Zeichhardt, H; Erdmann, VA; Kurreck, J
Cultivation of the rhabditid Poikilolaimus oxycercus as a laboratory nematode for genetic analyses	JOURNAL OF EXPERIMENTAL ZOOLOGY PART A-COMPARATIVE EXPERIMENTAL BIOLOGY	2005	Hong, RL; Villwock, A; Sommer, RJ
Meiotic reestablishment of post-transcriptional gene silencing is regulated by aberrant RNA formation in tomato (Lycopersicon esculentum cv. Mill.)	MOLECULAR BREEDING	2005	Mishra, KK; Handa, AK
Toward automatic phenotyping of developing embryos from videos	IEEE TRANSACTIONS ON IMAGE PROCESSING	2005	Ning, F; Delhomme, D; LeCun, Y; Piano, F; Bottou, L; Barbano, PE
Loss of function of OsDCL1 affects microRNA accumulation and causes developmental defects in rice	PLANT PHYSIOLOGY	2005	Liu, B; Li, PC; Li, X; Liu, CY; Cao, SY; Chu, CC; Cao, XF
The HMX homeodomain protein MLS-2 regulates cleavage orientation, cell proliferation and cell fate specification in the C-elegans postembryonic mesoderm	DEVELOPMENT	2005	Jiang, Y; Horner, V; Liu, J
Inhibition of hepatitis B virus gene expression by single and dual small interfering RNA treatment	VIRUS RESEARCH	2005	Wu, KL; Zhang, X; Zhang, JL; Yang, YB; Mu, YX; Liu, M; Lu, L; Li, Y; Zhu, Y; Wu, JG
Genetic interactions due to constitutive and inducible gene regulation mediated by the unfolded protein response in C-elegans	PLOS GENETICS	2005	Shen, XH; Ellis, RE; Sakaki, K; Kaufman, RJ
Endogenous ouabain - Upregulation of steroidogenic genes in hypertensive hypothalamus but not adrenal	CIRCULATION	2005	Murrell, JR; Randall, JD; Rosoff, J; Zhao, JL; Jensen, RV; Gullans, SR; Haupert, GT
Silencing of yellow head virus replication in penaeid shrimp cells by dsRNA	BIOCHEMICAL AND BIOPHYSICAL RESEARCH COMMUNICATIONS	2005	Tirasophon, W; Roshorm, Y; Panyim, S
Animal virus replication and RNAi-mediated antiviral silencing in Caenorhabditis elegans	NATURE	2005	Lu, R; Maduro, M; Li, F; Li, HW; Broitman-Maduro, G; Li, WX; Ding, SW
CXCR4 and CCR5 shRNA transgenic CD34+cell derived macrophages are functionally normal and resist HIV-1 infection	RETROVIROLOGY	2005	Anderson, J; Akkina, R
Caenorhabditis elegans CNK-1 promotes Raf activation but is not essential for Ras/Raf signaling	PROCEEDINGS OF THE NATIONAL ACADEMY OF SCIENCES OF THE UNITED STATES OF AMERICA	2005	Rocheleau, CE; Ronnlund, A; Tuck, S; Sundaram, MV
Molecular characterization of HLH-17, a C-elegans bHLH protein required for normal larval development	GENE	2005	McMiller, TL; Johnson, CM
Genetic redundancy in endoderm specification within the genus Caenorhabditis	DEVELOPMENTAL BIOLOGY	2005	Maduro, MF; Hill, RJ; Heid, PJ; Newman-Smith, ED; Zhu, JW; Priess, JR; Rothman, JH
Lentiviral shRNA silencing of murine bone marrow cell CCR2 leads to persistent knockdown of CCR2 function in vivo	BLOOD	2005	Bot, I; Guo, J; Van Eck, M; Van Santbrink, PJ; Groot, PHE; Hildebrand, RB; Seppen, J; Van Berkel, TJC; Biessen, EAL
Suppression of hLRH-1 mediated by a DNA vector-based RNA interference results in cell cycle arrest and induction of apoptosis in hepatocellular carcinoma cell BEL-7402	BIOCHEMICAL AND BIOPHYSICAL RESEARCH COMMUNICATIONS	2005	Wang, SL; Lan, FH; Huang, LH; Dong, LH; Zhu, ZY; Li, ZH; Xie, YH; Fu, JL
A new RNA synthetic method with a 2 `-O-(2-cyanoethoxymethyl) protecting group	ORGANIC LETTERS	2005	Ohgi, T; Masutomi, Y; Ishiyama, K; Kitagawa, H; Shiba, Y; Yano, J
Suppression of RNA interference by adenovirus virus-associated RNA	JOURNAL OF VIROLOGY	2005	Andersson, MG; Haasnoot, PCJ; Xu, N; Berenjian, S; Berkhout, B; Akusjarvi, G
Therapeutic EphA2 gene targeting in vivo using neutral liposomal small interfering RNA delivery	CANCER RESEARCH	2005	Landen, CN; Chavez-Reyes, A; Bucana, C; Schmandt, R; Deavers, MT; Lopez-Berestein, G; Sood, AK
CeVPS-27 is an endosomal protein required for the molting and the endocytic trafficking of the low-density lipoprotein receptor-related protein 1 in Caenorhabditis elegans	TRAFFIC	2005	Roudier, N; Lefebvre, C; Legouis, R
Inducible antisense-mediated post-transcriptional gene silencing in transgenic pine cells using green fluorescent protein as a visual marker	PLANT AND CELL PHYSIOLOGY	2005	Tang, W; Kinken, K; Newton, RJ
RNA interference remarkably suppresses bcl-2 gene expression in cancer cells in vitro and in vivo	CANCER BIOLOGY & THERAPY	2005	Fu, GF; Lin, XH; Han, QW; Fan, YR; Xu, YF; Guo, D; Xu, GX; Hou, YY
Development of methods for RNA interference in the sheep gastrointestinal parasite, Trichostrongylus colubriformis	INTERNATIONAL JOURNAL FOR PARASITOLOGY	2005	Issa, Z; Grant, WN; Stasiuk, S; Shoemaker, CB
Nuclear topography and expression of the BCR/ABL fusion gene and its protein level influenced by cell differentiation and RNA interference	LEUKEMIA RESEARCH	2005	Bartova, E; Harnicarova, A; Pachernik, J; Kozubek, S
MOM-5 frizzled regulates the distribution of DSH-2 to control C-elegans asymmetric neuroblast divisions	DEVELOPMENTAL BIOLOGY	2005	Hawkins, NC; Ellis, GC; Bowerman, B; Garriga, G
Inhibition of human UDP-Glucose dehydrogenase expression using siRNA expression vector in breast cancer cells	BIOTECHNOLOGY LETTERS	2005	Huh, JW; Choi, MM; Yang, SJ; Yoon, SY; Choi, SY; Cho, SW
Construction of a functional transporter analysis system using MDR1 knockdown Caco-2 cells	PHARMACEUTICAL RESEARCH	2005	Watanabe, T; Onuki, R; Yamashita, S; Taira, K; Sugiyama, Y
A high-throughput gene-silencing system for the functional assessment of defense-related genes in barley epidermal cells	MOLECULAR PLANT-MICROBE INTERACTIONS	2005	Douchkov, D; Nowara, D; Zierold, U; Schweizer, P
Accumulation of the long class of siRNA is associated with resistance to Plum pox virus in a transgenic woody perennial plum tree	MOLECULAR PLANT-MICROBE INTERACTIONS	2005	Hily, JM; Scorza, R; Webb, K; Ravelonandro, M
Capillary feeding of specific dsRNA induces silencing of the isac gene in nymphal Ixodes scapularis ticks	INSECT MOLECULAR BIOLOGY	2005	Soares, CAG; Lima, CMR; Dolan, MC; Piesman, J; Beard, CB; Zeidner, NS
Effect of temperature on geminivirus-induced RNA silencing in plants	PLANT PHYSIOLOGY	2005	Chellappan, P; Vanitharani, R; Ogbe, F; Fauquet, CM
RNA silencing of single and multiple members in a gene family of rice	PLANT PHYSIOLOGY	2005	Miki, D; Itoh, R; Shimamoto, K
Dose-dependent control of proliferation and sperm specification by FOG-1/CPEB	DEVELOPMENT	2005	Thompson, BE; Bernstein, DS; Bachorik, JL; Petcherski, AG; Wickens, M; Kimble, J
Planarian homologs of netrin and netrin receptor are required for proper regeneration of the central nervous system and the maintenance of nervous system architecture	DEVELOPMENT	2005	Cebria, F; Newmark, PA
Small interfering RNA targeting Raf-1 inhibits tumor growth in vitro and in vivo	CANCER GENE THERAPY	2005	Leng, QX; Mixson, AJ
siRNA-mediated knockdown of the serotonin transporter in the adult mouse brain	MOLECULAR PSYCHIATRY	2005	Thakker, DR; Natt, F; Husken, D; van der Putten, H; Maier, R; Hoyer, D; Cryan, JF
acr-16 encodes an essential subunit of the levamisole-resistant nicotinic receptor at the Caenorhabditis elegans neuromuscular junction	JOURNAL OF BIOLOGICAL CHEMISTRY	2005	Touroutine, D; Fox, RM; Von Stetina, SE; Burdina, A; Miller, DM; Richmond, JE
Inhibition of reporter gene and Iridovirus-tiger frog virus in fish cell by RNA interference	VIROLOGY	2005	Xie, JF; Lu, L; Deng, M; Weng, SP; Zhu, JY; Wu, Y; Gan, L; Chan, SM; He, HG
Chromatin regulation and sumoylation in the inhibition of Ras-induced vulval development in Caenorhabditis elegans	EMBO JOURNAL	2005	Poulin, G; Dong, Y; Fraser, AG; Hopper, NA; Ahringer, J
Analysis of double-stranded RNA-induced apoptosis pathways using interferon-response noninducible small interfering RNA expression vector library	JOURNAL OF BIOLOGICAL CHEMISTRY	2005	Matsumoto, S; Miyagishi, M; Akashi, H; Nagai, R; Taira, K
Stable suppression of MDR-1 gene using siRNA expression vector to reverse drug resistance in a human uterine sarcoma cell line	GYNECOLOGIC ONCOLOGY	2005	Hua, J; Mutch, DG; Herzog, TJ
Suppression of Mitf by small interfering RNA induces dedifferentiation of chick embryonic retinal pigment epithelium	EXPERIMENTAL EYE RESEARCH	2005	Iwakiri, R; Kobayashi, K; Okinami, S; Kobayashi, H
A small interfering RNA targeting coxsackievirus B3 protects permissive HeLa cells from viral challenge	JOURNAL OF VIROLOGY	2005	Ahn, J; Jun, ES; Lee, HS; Yoon, SY; Kim, DH; Joo, CH; Kim, YK; Lee, H
mRNA translation is not a prerequisite for small interfering RNA-mediated mRNA cleavage	DIFFERENTIATION	2005	Sen, GL; Wehrman, TS; Blau, HM
Stable inhibition of hepatitis B virus proteins by small interfering RNA expressed from viral vectors	JOURNAL OF GENE MEDICINE	2005	Moore, MD; McGarvey, MJ; Russell, RA; Cullen, BR; McClure, MO
Highly branched HK peptides are effective carriers of siRNA	JOURNAL OF GENE MEDICINE	2005	Leng, QX; Scaria, P; Zhu, JS; Ambulos, N; Campbell, P; Mixson, AJ
Analysis of hypoxia-related gene expression in sarcomas and effect of hypoxia on RNA interference of vascular endothelial cell growth factor A	CANCER RESEARCH	2005	Detwiller, KY; Fernando, NT; Segal, NH; Ryeom, SW; D`Amore, PA; Yoon, SS
Cell-based microarrays: current progress, future prospects	PHARMACOGENOMICS	2005	Palmer, E; Freeman, T
Antisense and RNAi expression for a chloroplastic superoxide dismutase gene in transgenic plants	BOTANICAL BULLETIN OF ACADEMIA SINICA	2005	Chen, SY; Xiao, S; Zhang, MX; Chen, T; Wang, HC; An, LZ
ROSINA (RSI), a novel protein with DNA-binding capacity, acts during floral organ development in Antirrhinum majus	PLANT JOURNAL	2005	Roccaro, M; Li, YB; Masiero, S; Saedler, H; Sommer, H
Requirement for P granules and meiosis for accumulation of the germline RNA helicase CGH-1	GENESIS	2005	Navarro, RE; Blackwell, TK
dsCheck: highly sensitive off-target search software for double-stranded RNA-mediated RNA interference	NUCLEIC ACIDS RESEARCH	2005	Naito, Y; Yamada, T; Matsumiya, T; Ui-Tei, K; Saigo, K; Morishita, S
Down-regulation of specific gene expression by double-strand RNA induces neural stem cell differentiation in vitro	MOLECULAR AND CELLULAR BIOCHEMISTRY	2005	Wen, TQ; Li, HL; Song, HS; Chen, FX; Zhao, CP; Lu, W; Bao, KY; Jin, Y
Inhibition of AF116909 gene expression enhances the differentiation of neural stem cells	NEUROLOGICAL RESEARCH	2005	Chen, FX; Guo, QG; Yang, Y; Song, HS; Wen, TQ
Laminin and the malaria parasite`s journey through the mosquito midgut	JOURNAL OF EXPERIMENTAL BIOLOGY	2005	Arrighi, RBG; Lycett, G; Mahairaki, V; Siden-Kiamos, I; Louis, C
C-elegans tubby regulates life span and fat storage by two independent mechanisms	CELL METABOLISM	2005	Mukhopadhyay, A; Deplancke, B; Walhout, AJM; Tissenbaum, HA
Functional analysis of pathogenicity proteins of the potato cyst nematode Globodera rostochiensis using RNAi	MOLECULAR PLANT-MICROBE INTERACTIONS	2005	Chen, Q; Rehman, S; Smant, G; Jones, JT
Efficient inhibition of human telomerase reverse transcriptase expression by RNA interference sensitizes cancer cells to ionizing radiation and chemotherapy	HUMAN GENE THERAPY	2005	Nakamura, M; Masutomi, K; Kyo, S; Hashimoto, M; Maida, Y; Kanaya, T; Tanaka, M; Hahn, WC; Inoue, M
Control of body size by SMA-5, a homolog of MAP kinase BMK1/ERK5, in C-elegans	DEVELOPMENT	2005	Watanabe, N; Nagamatsu, Y; Genglyo-Ando, K; Mitani, S; Oshima, Y
Essential kinase-in dependent role of a Fer-like non-receptor tyrosine kinase in Caenorhabditis elegans morphogenesis	DEVELOPMENT	2005	Putzke, AP; Hikita, ST; Clegg, DO; Rothman, JH
A potential link between transgene silencing and poly(A) tails	RNA-A PUBLICATION OF THE RNA SOCIETY	2005	Siomi, MC; Tsukumo, H; Ishizuka, A; Nagami, T; Siomi, H
The RNA silencing pathway: The bits and pieces that matter	PLOS COMPUTATIONAL BIOLOGY	2005	Groenenboom, MAC; Maree, AFM; Hogeweg, P
siRNA is not more effective than a first generation antisense oligonucleotide when directed against EGFR in the treatment of PC-3 prostate cancer	IN VIVO	2005	Tsui, P; Rubenstein, M; Guinan, P
Positional effect of chemical modifications on short interference RNA activity in mammalian cells	JOURNAL OF MEDICINAL CHEMISTRY	2005	Prakash, TP; Allerson, CR; Dande, P; Vickers, TA; Sioufi, N; Jarres, R; Baker, BF; Swayze, EE; Griffey, RH; Bhat, B
CeHMT-1, a putative phytochelatin transporter, is required for cadmium tolerance in Caenorhabditis elegans	JOURNAL OF BIOLOGICAL CHEMISTRY	2005	Vatamaniuk, OK; Bucher, EA; Sundaram, MV; Rea, PA
Drosophila U6 promoter-driven short hairpin RNAs effectively induce RNA interference in Schneider 2 cells	BIOCHEMICAL AND BIOPHYSICAL RESEARCH COMMUNICATIONS	2005	Wakiyama, M; Matsumoto, T; Yokoyama, S
FOS-1 promotes basement-membrane removal during anchor-cell invasion in C. elegans	CELL	2005	Sherwood, DR; Butler, JA; Kramer, JM; Sternberg, PW
Prediction and verification of microRNA targets by MovingTargets, a highly adaptable prediction method	BMC GENOMICS	2005	Burgler, C; Macdonald, PM
RNA interference induced by siRNAs modified with 4 `-thioribonucleosides in cultured mammalian cells	FEBS LETTERS	2005	Hoshika, S; Minakawa, N; Kamiya, H; Harashima, H; Matsuda, A
Reversal of MDR1 gene-dependent multidrug resistance using short hairpin RNA expression vectors	CHINESE MEDICAL JOURNAL	2005	Gan, HZ; Zhang, GZ; Zhao, JS; Zhang, FC; Bu, LS; Yang, SJ; Piao, SI; Du, ZW; Gao, S; Zheng, DM
RNA interference: A mammalian SID-1 homologue enhances siRNA uptake and gene silencing efficacy in human cells	BIOCHEMICAL AND BIOPHYSICAL RESEARCH COMMUNICATIONS	2005	Duxbury, MS; Ashley, SW; Whang, EE
Potential roles for short RNAs in lymphocytes	IMMUNOLOGY AND CELL BIOLOGY	2005	Chowdhury, D; Novina, CD
Immune responses to dsRNA: Implications for gene silencing technologies	IMMUNOLOGY AND CELL BIOLOGY	2005	Karpala, AJ; Doran, TJ; Bean, AGD
Genome-wide screening for gene function using RNAi in mammalian cells	IMMUNOLOGY AND CELL BIOLOGY	2005	Cullen, LM; Arndt, GM
Viral class 1 RNase III involved in suppression of RNA silencing	JOURNAL OF VIROLOGY	2005	Kreuze, JF; Savenkov, EI; Cuellar, W; Li, XD; Valkonen, JPT
Nonviral genetic modification mediates effective transgene expression and functional RNA interference in human mesenchymal stem cells	JOURNAL OF GENE MEDICINE	2005	Hoelters, J; Ciccarella, M; Drechsel, M; Geissler, C; Gulkan, H; Bocker, W; Schieker, M; Jochum, M; Neth, P
Argonaute 2/RISC resides in sites of mammalian mRNA decay known as cytoplasmic bodies	NATURE CELL BIOLOGY	2005	Sen, GL; Blau, HM
Forward in reverse: how reverse genetics complements chemical genetics	PHARMACOGENOMICS	2005	Ross-Macdonald, P
Organization, not duplication, triggers silencing in a complex transgene locus in rice	PLANT MOLECULAR BIOLOGY	2005	Yang, GJ; Lee, YH; Jiang, YM; Kumpatla, SP; Hall, TC
A small antisense RNA downregulates expression of an essential replicase protein of an Agrobacterium tumefaciens Ti plasmid	MOLECULAR MICROBIOLOGY	2005	Chai, YR; Winans, SC
Expression profiling of a diapause-specific peptide (DSP) of the leaf beetle Gastrophysa atrocyanea and silencing of DSP by double-strand RNA	JOURNAL OF INSECT PHYSIOLOGY	2005	Tanaka, H; Suzuki, K
Activity of stabilized short interfering RNA in a mouse model of hepatitis B virus replication	HEPATOLOGY	2005	Morrissey, DV; Blanchard, K; Shaw, L; Jensen, K; Lockridge, JA; Dickinson, B; McSwiggen, JA; Vargeese, C; Bowman, K; Shaffer, CS; Polisky, BA; Zinnen, S
Small sense and antisense RNAs derived from a telomeric retroposon family in Giardia intestinalis	EUKARYOTIC CELL	2005	Ullu, E; Lujan, HD; Tschudi, C
Dose-dependent inhibition of gynecophoral canal protein gene expression in vitro in the schistosome (Schistosoma japonicum) by RNA interference	ACTA BIOCHIMICA ET BIOPHYSICA SINICA	2005	Cheng, GF; Lin, JJ; Shi, Y; Jin, YX; Fu, ZQ; Jin, YM; Zhou, YC; Cai, YM
Cell microarrays and RNA interference chip away at gene function	NATURE GENETICS	2005	Wheeler, DB; Carpenter, AE; Sabatini, DM
The Zona Pellucida domain containing proteins, CUT-1, CUT-3 and CUT-5, play essential roles in the development of the larval alae in Caenorhabditis elegans	DEVELOPMENTAL BIOLOGY	2005	Sapio, MR; Hilliard, MA; Cermola, M; Favre, R; Bazzicalupo, P
ten-1, an essential gene for germ cell development, epidermal morphogenesis, gonad migration, and neuronal pathfinding in Caenorhabditis elegans	DEVELOPMENTAL BIOLOGY	2005	Drabikowski, K; Trzebiatowska, A; Chiquet-Ehrismann, R
The arabidopsis IspH homolog is involved in the plastid nonmevalonate pathway of isoprenoid biosynthesis	PLANT PHYSIOLOGY	2005	Hsieh, MH; Goodman, HM
Exploring RNA interference as a therapeutic strategy for renal disease	GENE THERAPY	2005	Takabatake, Y; Isaka, Y; Mizui, M; Kawachi, H; Shimizu, F; Ito, T; Hori, M; Imai, E
In vivo inhibition of hippocampal Ca2+/calmodulin-dependent protein kinase II by RNA interference	MOLECULAR THERAPY	2005	Babcock, AM; Standing, D; Bullshields, K; Schwartz, E; Paden, CM; Poulsen, DJ
Sequence characteristics of functional siRNAs	RNA-A PUBLICATION OF THE RNA SOCIETY	2005	Jagla, B; Aulner, N; Kelly, PD; Song, D; Volchuk, A; Zatorski, A; Shum, D; Mayer, T; De Angelis, DA; Ouerfelli, O; Rutishauser, U; Rothman, JE
High-throughput RNAi screening in vitro: From cell lines to primary cells	RNA-A PUBLICATION OF THE RNA SOCIETY	2005	Ovcharenko, D; Jarvis, R; Hunicke-Smith, S; Kelnar, K; Brown, D
In vitro synthesized small interfering RNAs elicit RNA interference in African trypanosomes	JOURNAL OF BIOLOGICAL CHEMISTRY	2005	Best, A; Handoko, L; Schluter, E; Goringer, HU
Prediction of siRNA functionality using generalized string kernel and support vector machine	FEBS LETTERS	2005	Teramoto, R; Aoki, M; Kimura, T; Kanaoka, M
Induction of inflammatory cytokines and interferon responses by double-stranded and single-stranded siRNAs is sequence-dependent and requires endosomal localization	JOURNAL OF MOLECULAR BIOLOGY	2005	Sioud, M
Caenorhabditis elegans geminin homologue participates in cell cycle regulation and germ line development	JOURNAL OF BIOLOGICAL CHEMISTRY	2005	Yanagi, K; Mizuno, T; Tsuyama, T; Tada, S; Iida, Y; Sugimoto, A; Eki, T; Enomoto, T; Hanaoka, F
Bio-Object, a stochastic simulator for post-transcriptional regulation	BIOINFORMATICS	2005	Ohki, N; Hagiwara, M
Local RNA target structure influences siRNA efficacy: systematic analysis of intentionally designed binding regions	JOURNAL OF MOLECULAR BIOLOGY	2005	Schubert, S; Grunweller, A; Erdmann, VA; Kurreck, J
Characterisation and application of a bovine U6 promoter for expression of short hairpin RNAs	BMC BIOTECHNOLOGY	2005	Lambeth, LS; Moore, RJ; Muralitharan, M; Dalrymple, BP; McWilliam, S; Doran, TJ
A combined approach exploring gene function based on Worm-Human Orthology	BMC GENOMICS	2005	Tamas, I; Hodges, E; Dessi, P; Johnsen, R; Gomes, AV
Regulation of sphingosine-1-phosphate lyase gene expression by members of the GATA family of transcription factors	JOURNAL OF BIOLOGICAL CHEMISTRY	2005	Oskouian, B; Mendel, J; Shocron, E; Lee, MA; Fyrst, H; Saba, JD
Reversal of multidrug resistance by small interfering double-stranded RNAs in ovarian cancer cells	GYNECOLOGIC ONCOLOGY	2005	Zhang, T; Guan, M; Jin, HY; Lu, Y
Identification of genes needed for regeneration, stem cell function, and tissue homeostasis by systematic gene perturbation in planaria	DEVELOPMENTAL CELL	2005	Reddien, PW; Bermange, AL; Murfitt, KJ; Jennings, JR; Alvarado, AS
Functional. analysis of MRG-1: The ortholog of human MRG15 in Caenorhabditis elegans	JOURNALS OF GERONTOLOGY SERIES A-BIOLOGICAL SCIENCES AND MEDICAL SCIENCES	2005	Olgun, A; Aleksenko, T; Pereira-Smith, OM; Vassilatis, DK
Suppression of eGFP expression in erythroid-specific transgenic mice by siRNA	BLOOD CELLS MOLECULES AND DISEASES	2005	Xie, SY; Zhang, JZ; Huang, SZ; Sun, DM; Ren, ZR; Zeng, YT
Potential role of centrioles in determining the morphogenetic status of animal somatic cells	CELL BIOLOGY INTERNATIONAL	2005	Tkemaladze, J; Chichinadze, K
The role of small RNAs in human diseases: Potential troublemaker and therapeutic tools	MEDICINAL RESEARCH REVIEWS	2005	Gong, H; Liu, CM; Liu, DP; Liang, CC
Efficiency of RNA interference in the mouse hematopoietic system varies between cell types and developmental stages	MOLECULAR AND CELLULAR BIOLOGY	2005	Oberdoerffer, P; Kanellopoulou, C; Heissmeyer, V; Paeper, C; Borowski, C; Aifantis, I; Rao, A; Rajewsky, K
Evidence that HIV-1 encodes an siRNA and a suppressor of RNA silencing	IMMUNITY	2005	Bennasser, Y; Le, SY; Benkirane, M; Jeang, KT
Involvement of the actin cytoskeleton and homotypic membrane fusion in ER dynamics in Caenorhabditis elegans	MOLECULAR BIOLOGY OF THE CELL	2005	Poteryaev, D; Squirrell, JM; Campbell, JM; White, JG; Spang, A
Hym-301, a novel peptide, regulates the number of tentacles formed in hydra	DEVELOPMENT	2005	Takahashi, T; Hatta, M; Yum, S; Gee, L; Ohtani, M; Fujisawa, T; Bode, HR
RNAi technology and lentiviral delivery as a powerful tool to suppress Tpr-Met-mediated tumorigenesis	CANCER GENE THERAPY	2005	Taulli, R; Accornero, P; Follenzi, A; Mangano, T; Morotti, A; Scuoppo, C; Forni, PE; Bersani, F; Crepaldi, T; Chiarle, R; Naldini, L; Ponzetto, C
Inhibition of hepatitis B virus replication in 2.2.15 cells by expressed shRNA	JOURNAL OF VIRAL HEPATITIS	2005	Ren, XR; Zhou, LJ; Luo, GB; Lin, B; Xu, A
Target accessibility dictates the potency of human RISC	NATURE STRUCTURAL & MOLECULAR BIOLOGY	2005	Brown, KM; Chu, CY; Rana, TM
Characterisation of the two most abundant genes in the Haemonchus contortus expressed sequence tag dataset	INTERNATIONAL JOURNAL FOR PARASITOLOGY	2005	Geldhof, P; Whitton, C; Gregory, WF; Blaxter, M; Knox, DP
Simple and efficient DNA vector-based RNAi systems in mammalian cells	BIOCHEMICAL AND BIOPHYSICAL RESEARCH COMMUNICATIONS	2005	Wu, MT; Wu, RH; Hung, CF; Cheng, TL; Tsai, WH; Chang, WT
The effects of thiophosphate substitutions on native siRNA gene silencing	BIOCHEMICAL AND BIOPHYSICAL RESEARCH COMMUNICATIONS	2005	Li, ZY; Mao, HB; Kallick, DA; Gorenstein, DG
Highly specific and accurate selection of siRNAs for high-throughput functional assays	BIOINFORMATICS	2005	Santoyo, J; Vaquerizas, JM; Dopazo, J
Analysis of chitin synthase function in a plant parasitic nematode, Meloidogyne artiellia, using RNAi	GENE	2005	Fanelli, E; Di Vito, M; Jones, JT; De Giorgi, C
Reduction of PTP1B by RNAi upregulates the activity of insulin controlled fatty acid synthase promoter	BIOCHEMICAL AND BIOPHYSICAL RESEARCH COMMUNICATIONS	2005	Xu, JF; Li, L; Qian, ZK; Hong, J; Shen, SY; Huang, WD
GENE impedance: a natural process for control of gene expression and the origin of RNA interference	JOURNAL OF THEORETICAL BIOLOGY	2005	Bahramian, MB; Zarbl, H
Analysis of metastasis suppressing function of E-cadherin in gastric cancer cells by RNAi	WORLD JOURNAL OF GASTROENTEROLOGY	2005	Zheng, ZH; Sun, XJ; Zhou, HT; Shang, C; Ji, H; Sun, KL
Identification of effective siRNA against K-ras in human pancreatic cancer cell line MiaPaCa-2 by siRNA expression cassette	WORLD JOURNAL OF GASTROENTEROLOGY	2005	Wang, W; Wang, CY; Dong, JH; Chen, X; Zhang, M; Zhao, G
Single-molecule measurements of the persistence length of double- stranded RNA	BIOPHYSICAL JOURNAL	2005	Abels, JA; Moreno-Herrero, F; van der Heijden, T; Dekker, C; Dekker, NH
Pyrophosphatase of the roundworm Ascaris suum plays an essential role in the worm`s molting and development	INFECTION AND IMMUNITY	2005	Islam, MK; Miyoshi, T; Yamada, M; Tsuji, N
Identification of mouse blastocyst genes that are downregulated by double-stranded RNA-mediated knockdown of Oct-4 expression	MOLECULAR REPRODUCTION AND DEVELOPMENT	2005	Shin, MR; Cui, XS; Jun, JH; Jeong, YJ; Kim, NH
Small interfering RNA for experimental cancer therapy	CURRENT OPINION IN MOLECULAR THERAPEUTICS	2005	Tong, AW; Zhang, YA; Nemunaitis, J
Transcriptional gene silencing by short interfering RNAs	CURRENT OPINION IN MOLECULAR THERAPEUTICS	2005	Kawasaki, H; Taira, K
RNA silencing as a tool for exploring gene function in ascomycete fungi	FUNGAL GENETICS AND BIOLOGY	2005	Nakayashiki, H; Hanada, S; Quoc, NB; Kadotani, N; Tosa, Y; Mayama, S
Functional genomic analysis of cell division by endoribonuclease-prepared siRNAs	CELL CYCLE	2005	Kittler, R; Buchholz, F
Mouse Neuron navigator 1, a novel microtubule-associated protein involved in neuronal migration	MOLECULAR AND CELLULAR NEUROSCIENCE	2005	Martinez-Lopez, MJ; Alcantara, S; Mascaro, C; Perez-Branguli, F; Ruiz-Lozano, P; Maes, T; Soriano, E; Buesa, C
Systemic delivery of RafsiRNA using cationic cardiolipin liposomes silences Raf-1 expression and inhibits tumor growth in xenograft model of human prostate cancer	INTERNATIONAL JOURNAL OF ONCOLOGY	2005	Pal, A; Ahmad, A; Khan, S; Sakabe, I; Zhang, CB; Kasid, UN; Ahmad, I
Use of RNA interference to prevent lethal murine West Nile virus infection	JOURNAL OF INFECTIOUS DISEASES	2005	Bai, FW; Wang, T; Pal, U; Bao, F; Gould, LH; Fikrig, E
Chromatin and RNAi factors protect the C-elegans germline against repetitive sequences	GENES & DEVELOPMENT	2005	Robert, VJP; Sijen, T; van Wolfswinkel, J; Plasterk, RHA
Autosomal genes of autosomal/X-linked duplicated gene pairs and germ-line proliferation in Caenorhabditis elegans	GENETICS	2005	Maciejowski, J; Ahn, JH; Cipriani, PG; Killian, DJ; Chaudhary, AL; Lee, JI; Voutev, R; Johnsen, RC; Baillie, DL; Gunsalus, KC; Fitch, DHA; Hubbard, EJA
Prevention of PERV infections in pig to human xenotransplantation by the RNA interference silences gene	JOURNAL OF BIOCHEMISTRY	2005	Miyagawa, S; Nakatsu, S; Nakagawa, T; Kondo, A; Matsunami, K; Hazama, K; Yamada, J; Tomonaga, K; Miyazawa, T; Shirakura, R
Imminent approaches towards molecular interventions in ageing	MECHANISMS OF AGEING AND DEVELOPMENT	2005	Wadhwa, R; Deocaris, CC; Widodo, N; Taira, K; Kaul, SC
RNA interference mediated in human primary cells via recombinant baculoviral vectors	MOLECULAR THERAPY	2005	Nicholson, LJ; Philippe, M; Paine, AJ; Mann, DA; Dolphin, CT
Stability of 3` double nucleotide overhangs that model the 3` ends of siRNA	RNA-A PUBLICATION OF THE RNA SOCIETY	2005	O`Toole, AS; Miller, S; Serra, MJ
Full-genome RNAi profiling of early embryogenesis in Caenorhabditis elegans	NATURE	2005	Sonnichsen, B; Koski, LB; Walsh, A; Marschall, P; Neumann, B; Brehm, M; Alleaume, AM; Artelt, J; Bettencourt, P; Cassin, E; Hewitson, M; Holz, C; Khan, M; Lazik, S; Martin, C; Nitzsche, B; Ruer, M; Stamford, J; Winzi, M; Heinkel, R; Roder, M; F
Genome-wide non-mendelian inheritance of extra-genomic information in Arabidopsis	NATURE	2005	Lolle, SJ; Victor, JL; Young, JM; Pruitt, RE
Transcriptional control and patterning of the pho-1 gene, an essential acid phosphatase expressed in the C. elegans intestine	DEVELOPMENTAL BIOLOGY	2005	Fukushige, T; Goszczynski, B; Yan, J; McGhee, JD
Transcriptional silencing by RNAi in the soma of of a transgene C. elegans	GENES & DEVELOPMENT	2005	Grishok, A; Sinskey, JL; Sharp, PA
Dicer is required for embryonic angiogenesis during mouse development	JOURNAL OF BIOLOGICAL CHEMISTRY	2005	Yang, WJ; Yang, DD; Na, SQ; Sandusky, GE; Zhang, Q; Zhao, GS
Cost-effective method of siRNA preparation and its application to inhibit hepatitis B virus replication in HepG2 cells	WORLD JOURNAL OF GASTROENTEROLOGY	2005	Qian, ZK; Xuan, BQ; Min, TS; Xu, JF; Li, L; Huang, WD
Regulation of human immunodeficiency virus 1 transcription by nef microRNA	JOURNAL OF GENERAL VIROLOGY	2005	Omoto, S; Fujii, YR
The noncanonical binding site of the MED-1 GATA factor defines differentially regulated target genes in the C-elegans mesendoderm	DEVELOPMENTAL CELL	2005	Broitman-Maduro, G; Maduro, MF; Rothman, JH
Assessing adenoviral hammerhead ribozyme and small hairpin RNA cassettes in neurons: Inhibition of endogenous caspase-3 activity and protection from apoptotic cell death	JOURNAL OF NEUROSCIENCE RESEARCH	2005	Bantounas, I; Glover, CP; Kelly, S; Iseki, S; Phylactou, LA; Uney, JB
RNAi knockdown of the focal adhesion protein TIES reveals its role in actin stress fibre organisation	CELL MOTILITY AND THE CYTOSKELETON	2005	Griffith, E; Coutts, AS; Black, DM
A method for double-stranded RNA-mediated transient gene silencing in Phytophthora infestans	MOLECULAR PLANT PATHOLOGY	2005	Whisson, SC; Avrova, AO; Van West, P; Jones, JT
RNA silencing in plants	IN VITRO CELLULAR & DEVELOPMENTAL BIOLOGY-PLANT	2005	Galun, E
Isolation of white gene orthologue of the sawfly, Athalia rosae (Hymenoptera) and its functional analysis using RNA interference	INSECT BIOCHEMISTRY AND MOLECULAR BIOLOGY	2005	Sumitani, M; Yamamoto, DS; Lee, JM; Hatakeyama, M
Time and dose effect of RNA interference mediated by short hairpin RNA	PROGRESS IN BIOCHEMISTRY AND BIOPHYSICS	2005	He, GP; Zhang, SZ; Wang, YC; Xiao, CY; Ma, YX; Xu, WM; Ding, L; Tao, DC; Sun, Y; Chen, YJ
Inhibition of STAT3 expression by siRNA suppresses growth and induces apoptosis in laryngeal cancer cells	ACTA PHARMACOLOGICA SINICA	2005	Gao, LF; Xu, DQ; Wen, LJ; Zhang, XY; Shao, YT; Zhao, XJ
RNAi-based discovery and validation of new drug targets in filarial nematodes	TRENDS IN PARASITOLOGY	2005	Behm, CA; Bendig, MM; McCarter, JP; Sluder, AE
Systematic, RNA-hiterference-mediated identification of mus-101 modifier genes in Caenorhabditis elegans	GENETICS	2005	Holway, AH; Hung, C; Michael, WM
Quantitative analysis of siRNA-mediated GFP silencing in transgenic pine cells	PLANT SCIENCE	2005	Tang, W; Weidner, D; Newton, RJ
RNA interference-mediated control of hepatitis B virus and emergence of resistant mutant	GASTROENTEROLOGY	2005	Wu, HL; Huang, LR; Huang, CC; Lai, HL; Liu, CJ; Huang, YT; Hsu, YW; Lu, CY; Chen, DS; Chen, PJ
Imaging of Caenorhabditis elegans neurons by second-harmonic generation and two-photon excitation fluorescence	JOURNAL OF BIOMEDICAL OPTICS	2005	Filippidis, G; Kouloumentas, C; Voglis, G; Zacharopoulou, F; Papazoglou, TG; Tavernarakis, N
Breakthrough for therapeutics	CHEMISTRY & INDUSTRY	2005	Suhy, D; Ammini, C; Cunningham, S
Inhibition of xenogeneic response in porcine endothelium using RNA interference	TRANSPLANTATION	2005	Zhu, M; Wang, SS; Xia, ZX; Cao, RH; Chen, D; Huang, YB; Liu, B; Chen, ZK; Chen, S
A mutation in a cuticle collagen causes hypersensitivity to the endocrine disrupting chemical, bisphenol A, in Caenorhabditis elegans	MUTATION RESEARCH-FUNDAMENTAL AND MOLECULAR MECHANISMS OF MUTAGENESIS	2005	Watanabe, M; Mitani, N; Ishii, N; Miki, K
Dicer-deficient mouse embryonic stem cells are defective in differentiation and centromeric silencing	GENES & DEVELOPMENT	2005	Kanellopoulou, C; Muljo, SA; Kung, AL; Ganesan, S; Drapkin, R; Jenuwein, T; Livingston, DM; Rajewsky, K
A universal plasmid library encoding all permutations of small interfering RNA	PROCEEDINGS OF THE NATIONAL ACADEMY OF SCIENCES OF THE UNITED STATES OF AMERICA	2005	Chen, MH; Zhang, LS; Zhang, HY; Xiong, XH; Wang, B; Do, Q; Lu, B; Wahlestedt, C; Liang, Z
Smad3 mediates TGF-beta 1 induction of VEGF production in lung fibroblasts	BIOCHEMICAL AND BIOPHYSICAL RESEARCH COMMUNICATIONS	2005	Kobayashi, T; Liu, XD; Wen, FQ; Fang, QH; Abe, S; Wang, XQ; Hashimoto, M; Shen, L; Kawasaki, S; Kim, HJ; Kohyama, T; Rennard, SI
Functional complementation of RNA interference mutants in trypanosomes	BMC BIOTECHNOLOGY	2005	Rusconi, F; Durand-Dubief, M; Bastin, P
Knockdown of survivin gene expression by RNAi induces apoptosis in human hepatocellular carcinoma cell line SMMC-7721	WORLD JOURNAL OF GASTROENTEROLOGY	2005	Cheng, SQ; Wang, WL; Yan, W; Li, QL; Wang, L; Wang, WY
ADAR1 RNA deaminase limits short interfering RNA efficacy in mammalian cells	JOURNAL OF BIOLOGICAL CHEMISTRY	2005	Yang, WD; Wang, QD; Howell, KL; Lee, JT; Cho, DSC; Murray, JM; Nishikura, K
Versatile peptide dendrimers for nucleic acid delivery	JOURNAL OF PHARMACEUTICAL SCIENCES	2005	Bayele, HK; Sakthivel, T; O`Donell, M; Pasi, KJ; Wilderspin, AF; Lee, CA; Toth, I; Florence, AT
Localization of Poa semilatent virus cysteine-rich protein in peroxisomes is dispensable for its ability to suppress RNA silencing	JOURNAL OF GENERAL VIROLOGY	2005	Yelina, NE; Erokhina, TN; Lukhovitskaya, NI; Minina, EA; Schepetilnikov, MV; Lesemann, DE; Schiemann, J; Solovyev, AG; Morozov, SY
Computational design of antiviral RNA interference strategies that resist human immunodeficiency virus escape	JOURNAL OF VIROLOGY	2005	Leonard, JN; Schaffer, DV
Inhibition of coxsackievirus B3 replication by small interfering RNAs requires perfect sequence match in the central region of the viral positive strand	JOURNAL OF VIROLOGY	2005	Yuan, J; Cheung, PKA; Zhang, HM; Chau, D; Yang, D
RNA interference as a tool to study gene function in bovine oocytes	MOLECULAR REPRODUCTION AND DEVELOPMENT	2005	Paradis, F; Vigneault, C; Robert, C; Sirard, MA
Lipid-mediated siRNA delivery down-regulates exogenous gene expression in the mouse brain at picomolar levels	JOURNAL OF GENE MEDICINE	2005	Hassani, Z; Lemkine, GF; Erbacher, P; Palmier, K; Alfama, G; Giovannangeli, C; Behr, JP; Demeneix, BA
Silencing of CXCR4 blocks breast cancer metastasis	CANCER RESEARCH	2005	Liang, ZX; Yoon, YH; Votaw, J; Goodman, MM; Williams, L; Shim, H
Characterization of three homologous basic leucine zipper transcription factors (bZIP) of the ABI5 family during Arabidopsis thaliana embryo maturation	JOURNAL OF EXPERIMENTAL BOTANY	2005	Bensmihen, S; Giraudat, J; Parcy, F
Cytotoxic effects induced by oxidative stress in cultured mammalian cells and protection provided by Hsp27 expression	METHODS	2005	Arrigo, AP; Firdaus, WJJ; Mellier, G; Moulin, M; Paul, C; Diaz-latoud, C; Kretz-remy, C
XNP-1/ATR-X acts with RB, HP1 and the NuRD complex during larval development in C. elegans	DEVELOPMENTAL BIOLOGY	2005	Cardoso, C; Couillault, C; Mignon-Ravix, C; Millet, A; Ewbank, JJ; Fontes, M; Pujol, N
RNA interference by expression of short hairpin RNAs suppresses bcl-xL gene expression in nasopharyngeal carcinoma cells	ACTA PHARMACOLOGICA SINICA	2005	Liu, F; He, CW; Zhang, YF; Zhou, KY
Rapid control of foot-and-mouth disease outbreaks: is RNAi a possible solution?	TRENDS IN IMMUNOLOGY	2005	Grubman, MJ; de los Santos, T
Synthetic dsRNA Dicer substrates enhance RNAi potency and efficacy	NATURE BIOTECHNOLOGY	2005	Kim, DH; Behlke, MA; Rose, SD; Chang, MS; Choi, S; Rossi, JJ
Different effects on ACC oxidase gene silencing triggered by RNA interference in transgenic tomato	PLANT CELL REPORTS	2005	Xiong, AS; Yao, QH; Peng, RH; Li, X; Han, PL; Fan, HQ
Down-regulation of IL-8 expression in human airway epithelial cells through helper-dependent adenoviral-mediated RNA interference	CELL RESEARCH	2005	Cao, HB; Wang, AA; Martin, B; Koehler, DR; Zeitlin, PL; Tanawell, AK; Hu, J
New genes with roles in the C-elegans embryo revealed using RNAi of ovary-enriched ORFeome clones	GENOME RESEARCH	2005	Fernandez, AG; Gunsalus, KC; Huang, J; Chuang, LS; Ying, N; Liang, HL; Tang, C; Schetter, AJ; Zegar, C; Rual, JF; Hill, DE; Reinke, V; Vidal, M; Piano, F
ceh-16/engrailed patterns the embryonic epidermis of Caenorhabditis elegans	DEVELOPMENT	2005	Cassata, G; Shemer, G; Morandi, P; Donhauser, R; Podbilewcz, B; Baumeister, R
A cytokine secreted from the suboesophageal body is essential for morphogenesis of the insect head	MECHANISMS OF DEVELOPMENT	2005	Tsuzuki, S; Sekiguchi, S; Kamimura, M; Kiuchi, M; Hayakawa, Y
Inhibition of gene expression in mice muscle by in vivo electrically mediated siRNA delivery	GENE THERAPY	2005	Golzio, M; Mazzolini, L; Moller, P; Rols, MP; Teissie, J
Specific and potent RNAi in the nucleus of human cells	NATURE STRUCTURAL & MOLECULAR BIOLOGY	2005	Robb, GB; Brown, KM; Khurana, J; Rana, TM
Characterization of gana-I, a Caenorhabditis elegans gene encoding a single ortholog of vertebrate alpha-galactosidase and alpha-N-acetylgalactosaminidase	BMC CELL BIOLOGY	2005	Hujova, J; Sikora, J; Dobrovolny, R; Pouptova, H; Ledvinova, J; Kostrouchova, M; Hebicek, M
Filtering of ineffective siRNAs and improved siRNA design tool	BIOINFORMATICS	2005	Yiu, SM; Wong, PWH; Lam, TW; Mui, YC; Kung, HF; Lin, M; Cheung, YT
Identification of a network involved in thapsigargin-induced apoptosis using a library of small interfering RNA expression vectors	JOURNAL OF BIOLOGICAL CHEMISTRY	2005	Futami, T; Miyagishi, M; Taira, K
Gene silencing with STAT6 specific siRNAs blocks eotaxin release in IL-4/TNF alpha stimulated human epithelial cells	FEBS LETTERS	2005	Rippmann, JF; Schnapp, A; Weith, A; Hobbie, S
RNAi-induced gene silencing by local electroporation in targeting brain region	JOURNAL OF NEUROPHYSIOLOGY	2005	Akaneya, Y; Jiang, B; Tsumoto, T
Natural antisense transcripts with coding capacity in Arabidopsis may have a regulatory role that is not linked to double-stranded RNA degradation	GENOME BIOLOGY	2005	Jen, CH; Michalopoulos, I; Westhead, DR; Meyer, P
Specific interactions between Dicer-like proteins and HYL1/DRB-family dsRNA-binding proteins in Arabidopsis thaliana	PLANT MOLECULAR BIOLOGY	2005	Hiraguri, A; Itoh, R; Kondo, N; Nomura, Y; Aizawa, D; Murai, Y; Koiwa, H; Seki, M; Shinozaki, K; Fukuhara, T
Inhibition of measles virus multiplication in cell culture by RNA interference	ACTA VIROLOGICA	2005	Hu, L; Wang, Z; Hu, C; Liu, X; Yao, L; Li, W; Qi, Y
Inhibition of hepatitis B virus replication by recombinant small interfering RNAs	ACTA VIROLOGICA	2005	Wu, K; Gong, Y; Zhang, X; Zhang, Y; Mu, Y; Liu, F; Song, D; Zhu, Y; Wu, J
Gene knockdown: RNA-interference is coming of age	TRANSFUSION	2005	Saito, Y; Dzik, S
Quantum dots to monitor RNAi delivery and improve gene silencing	NUCLEIC ACIDS RESEARCH	2005	Chen, AA; Derfus, AM; Khetani, SR; Bhatia, SN
Single small-interfering RNA expression vector for silencing multiple transforming growth factor-beta pathway components	NUCLEIC ACIDS RESEARCH	2005	Jazag, A; Kanai, F; Ijichi, H; Tateishi, K; Ikenoue, T; Tanaka, Y; Ohta, M; Imamura, J; Guleng, B; Asaoka, Y; Kawabe, T; Miyagishi, M; Taira, K; Omata, M
Suppression of vascular endothelial growth factor expression at the transcriptional and post-transcriptional levels	NUCLEIC ACIDS RESEARCH	2005	Kwon, HS; Shin, HC; Kim, JS
Single copy shRNA configuration for ubiquitous gene knockdown in mice	NUCLEIC ACIDS RESEARCH	2005	Seibler, J; Kuter-Luks, B; Kern, H; Streu, S; Plum, L; Mauer, J; Kuhn, R; Bruning, JC; Schwenk, F
L1 retrotransposon-mediated stable gene silencing	NUCLEIC ACIDS RESEARCH	2005	Yang, N; Zhang, L; Kazazian, HH
A computational study of off-target effects of RNA interference	NUCLEIC ACIDS RESEARCH	2005	Qiu, S; Adema, CM; Lane, T
Argonaute protein PIWI controls mobilization of retrotransposons in the Drosophila male germline	NUCLEIC ACIDS RESEARCH	2005	Kalmykova, AI; Klenov, MS; Gvozdev, VA
RDE-2 interacts with MUT-7 to mediate RNA interference in Caenorhabditis elegans	NUCLEIC ACIDS RESEARCH	2005	Tops, BBJ; Tabara, H; Sijen, T; Simmer, F; Mello, CC; Plasterk, RHA; Ketting, RF
Functional polarity is introduced by Dicer processing of short substrate RNAs	NUCLEIC ACIDS RESEARCH	2005	Rose, SD; Kim, DH; Amarzguioui, M; Heidel, JD; Collingwood, MA; Davis, ME; Rossi, JJ; Behlke, MA
Locked nucleic acid (LNA) mediated improvements in siRNA stability and functionality	NUCLEIC ACIDS RESEARCH	2005	Elmen, J; Thonberg, H; Ljungberg, K; Frieden, M; Westergaard, M; Xu, YH; Wahren, B; Liang, ZC; Urum, H; Koch, T; Wahlestedt, C
HIV-1 can escape from RNA interference by evolving an alternative structure in its RNA genome	NUCLEIC ACIDS RESEARCH	2005	Westerhout, EM; Ooms, M; Vink, M; Das, AT; Berkhout, B
Identification of microRNAs from rice	FUNCTIONAL PLANT BIOLOGY	2005	Lu, YZ; Yan, DW; Lu, YT
Transgenic and gene-knockout rodents as research tools for cardiovascular disorders	SCANDINAVIAN JOURNAL OF LABORATORY ANIMAL SCIENCE	2005	Kapoor, K; Dikshit, M
fog-2 and the evolution of self-fertile hermaphroditism in Caenorhabditis	PLOS BIOLOGY	2005	Nayak, S; Goree, J; Schedl, T
In vitro suppression of urokinase plasminogen activator in breast cancer cells - A comparison of two antisense strategies	INTERNATIONAL JOURNAL OF ONCOLOGY	2005	Arens, N; Gandhari, M; Bleyl, U; Hildenbrand, R
Liquid chromatography/electrospray mass spectrometric analysis of metabolites from an inhibitory RNA duplex	RAPID COMMUNICATIONS IN MASS SPECTROMETRY	2005	Beverly, M; Hartsough, K; Machemer, L
Silencing of human c-myc oncogene expression by poly-DNP-RNA	OLIGONUCLEOTIDES	2005	Shen, L; Zhang, CJ; Ambrus, JL; Wang, JH
Neuromuscular function in plant parasitic nematodes: a target for novel control strategies?	PARASITOLOGY	2005	Kimber, MJ; Fleming, CC
Caenorhabditis elegans Elongin BC complex is essential for cell proliferation and chromosome condensation and segregation during mitosis and meiotic division II	CHROMOSOME RESEARCH	2005	Sasagawa, Y; Kikuchi, K; Dazai, K; Higashitani, A
Gene knockdown with intrathecal siRNA of NMDA receptor NR2B subunit reduces formalin-induced nociception in the rat	GENE THERAPY	2005	Tan, PH; Yang, LC; Shih, HC; Lan, KC; Cheng, JT
Uncoupling of RNAi from active translation in mammalian cells	RNA-A PUBLICATION OF THE RNA SOCIETY	2005	Gu, S; Rossi, JJ
Manipulation of the human genome in human embryonic stem cells	STEM CELL REVIEWS	2005	Kopper, O; Benvenisty, N
A study of fundamental technology for plant metabolic engineering	SEIBUTSU-KOGAKU KAISHI	2005	Fukusaki, EI
Application of RNAi in biomedical research	CHIMIA	2005	Hall, J
RNA interference by mixtures of siRNAs prepared using custom oligonucleotide arrays	NUCLEIC ACIDS RESEARCH	2005	Oleinikov, AV; Zhao, J; Gray, MD
Positional cloning and genetic engineering of the myostatin gene causing double muscling in cattle	ANNALES DE MEDECINE VETERINAIRE	2005	Pirottin, D; Grobet, L; Georges, M
Efficient silencing of bcrlabl oncogene by single- and double-stranded siRNAs targeted against b2a2 transcripts	BIOCHEMISTRY	2004	Rapozzi, V; Xodo, LE
An endoribonuclease-prepared siRNA screen in human cells identifies genes essential for cell division	NATURE	2004	Kittler, R; Putz, G; Pelletier, L; Poser, I; Heninger, AK; Drechsel, D; Fischer, S; Konstantinova, I; Habermann, B; Grabner, H; Yaspo, ML; Himmelbauer, H; Korn, B; Neugebauer, K; Pisabarro, MT; Buchholz, F
Ancestral role of caudal genes in axis elongation and segmentation	PROCEEDINGS OF THE NATIONAL ACADEMY OF SCIENCES OF THE UNITED STATES OF AMERICA	2004	Copf, T; Schroder, R; Averof, M
Designing effective siRNAs with off target control	BIOCHEMICAL AND BIOPHYSICAL RESEARCH COMMUNICATIONS	2004	Snove, O; Nedland, M; Fjeldstad, SH; Humberset, H; Birkeland, OR; Grunfeld, T; Saetrom, P
Nematode chondroitin polymerizing factor showing cell-/organ-specific expression is indispensable for chondroitin synthesis and embryonic cell division	JOURNAL OF BIOLOGICAL CHEMISTRY	2004	Izumikawa, T; Kitagawa, H; Mizuguchi, S; Nomura, KH; Nomura, K; Tamura, J; Gengyo-Ando, K; Mitani, S; Sugahara, K
Two RNAi complexes, RITS and RDRC, physically interact and localize to noncoding centromeric RNAs	CELL	2004	Motamedi, MR; Verdel, A; Colmenares, SU; Gerber, SA; Gygi, SP; Moazed, D
Selective inhibition of enterovirus 71 replication by short hairpin RNAs	BIOCHEMICAL AND BIOPHYSICAL RESEARCH COMMUNICATIONS	2004	Lu, WW; Hsu, YY; Yang, JY; Kung, SH
Neurochemical and behavioral consequences of widespread gene knockdown in the adult mouse brain by using nonviral RNA interference	PROCEEDINGS OF THE NATIONAL ACADEMY OF SCIENCES OF THE UNITED STATES OF AMERICA	2004	Thakker, DR; Natt, F; Husken, D; Maier, R; Muller, M; van der Putten, H; Hoyer, D; Cryan, JF
Inhibition of human immunodeficiency virus type 1 replication by siRNA targeted to the highly conserved primer binding site	VIROLOGY	2004	Han, WL; Wind-Rotolo, M; Kirkman, RL; Morrow, CD
Genomewide analysis of gene expression associated with Tcof1 in mouse neuroblastoma	BIOCHEMICAL AND BIOPHYSICAL RESEARCH COMMUNICATIONS	2004	Mogass, M; York, TP; Li, L; Rujirabanjerd, S; Shiang, R
Insulin stimulates double-stranded RNA uptake in Drosophila S2 cells	BIOTECHNIQUES	2004	March, JC; Bentley, WE
RNA interference and double-stranded-RNA-activated pathways	BIOCHEMICAL SOCIETY TRANSACTIONS	2004	Sledz, CA; Williams, BRG
Altering cellular signaling pathways enhance gene silencing activity of shRNA, shRNA.Ribozyme, and shRNA.Antisense in neuroblastoma cells	CELLULAR AND MOLECULAR NEUROBIOLOGY	2004	Nahreini, P; Hanson, AJ; Andreatta, CP; Koustas, WT; Prasad, KN
Negative feedback inhibition of HIV-1 by TAT-inducible expression of siRNA	NATURE BIOTECHNOLOGY	2004	Unwalla, HJ; Li, MJ; Kim, JD; Li, HT; Ehsani, A; Alluin, J; Rossi, JJ
A practical vector for efficient knockdown of gene expression in rice (Oryza sativa L.)	PLANT MOLECULAR BIOLOGY REPORTER	2004	Wang, M; Chen, C; Xu, YY; Jiang, RX; Han, Y; Xu, ZH; Chong, K
Symmetrical directional cloning: An efficient method to prepare hairpin RNA interference constructs	PROGRESS IN NATURAL SCIENCE	2004	Zhang, ZL; Cook, E; Zhao, HY; Song, YR; Shen, QXJ
RNA interference targeting cathepsin L and Z-like cysteine proteases of Onchocerca volvulus confirmed their essential function during L3 molting	MOLECULAR AND BIOCHEMICAL PARASITOLOGY	2004	Lustigmana, S; Zhang, J; Liu, J; Oksov, Y; Hashmi, S
Epsin potentiates Notch pathway activity in Drosophila and C-elegans	DEVELOPMENT	2004	Tian, XL; Hansen, D; Schedl, T; Skeath, JB
Iron-sulfur protein maturation in human cells: evidence for a function of frataxin	HUMAN MOLECULAR GENETICS	2004	Stehling, O; Elsasser, HP; Bruckel, B; Muhlenhoff, U; Lill, R
The use of a double subgenomic Sindbis virus expression system to study mosquito gene function: effects of antisense nucleotide number and duration of viral infection on gene silencing efficiency	INSECT MOLECULAR BIOLOGY	2004	Tamang, D; Tseng, SM; Huang, CY; Tsao, IY; Chou, SZ; Higgs, S; Christensen, BM; Chen, CC
Inhibition of HIV-1 fusion with small interfering RNAs targeting the chemokine coreceptor CXCR4	GENE THERAPY	2004	Zhou, N; Fang, J; Mukhtar, M; Acheampong, E; Pomerantz, RJ
Short hairpin RNA and retroviral vector-mediated silencing of p53 in mammalian cells	BIOCHEMICAL AND BIOPHYSICAL RESEARCH COMMUNICATIONS	2004	Liu, XD; Ma, SM; Liu, Y; Liu, SZ; Sehon, A
Silencing of SARS-CoV spike gene by small interfering RNA in HEK 293T cells	BIOCHEMICAL AND BIOPHYSICAL RESEARCH COMMUNICATIONS	2004	Qin, ZL; Zhao, P; Zhang, XL; Yu, JG; Cao, MM; Zhao, LJ; Luan, J; Qi, ZT
Amblyomma americanum salivary gland homolog of nSec1 is essential for saliva protein secretion	BIOCHEMICAL AND BIOPHYSICAL RESEARCH COMMUNICATIONS	2004	Karim, S; Ramakrishnan, VG; Tucker, JS; Essenberg, RC; Sauer, JR
Transgenic plant-derived siRNAs can suppress propagation of influenza virus in mammalian cells	FEBS LETTERS	2004	Zhou, YX; Chan, JH; Chan, AY; Chak, RKF; Wong, EYL; Chye, ML; Peiris, JSM; Poon, LLM; Lam, E
The role of bestrophin in airway epithelial ion transport	FEBS LETTERS	2004	Duta, V; Szkotak, AJ; Nahirney, D; Duszyk, M
Targeted knockdown of the RNA-binding protein CRD-BP promotes cell proliferation via an insulin-like growth factor II-dependent pathway in human K562 leukemia cells	JOURNAL OF BIOLOGICAL CHEMISTRY	2004	Liao, BS; Patel, M; Hu, Y; Charles, S; Herrick, DJ; Brewer, G
Genes required for Drosophila nervous system development identified by RNA interference	PROCEEDINGS OF THE NATIONAL ACADEMY OF SCIENCES OF THE UNITED STATES OF AMERICA	2004	Ivanov, AI; Rovescalli, AC; Pozzi, P; Yoo, S; Mozer, B; Li, HP; Yu, SH; Higashida, H; Guo, V; Spencer, M; Nirenberg, M
Highly efficient small interfering RNA delivery to primary mammalian neurons induces MicroRNA-like effects before mRNA degradation	JOURNAL OF NEUROSCIENCE	2004	Davidson, TJ; Harel, S; Arboleda, VA; Prunell, GF; Shelanski, ML; Greene, LA; Troy, CM
RNA-mediated gene silencing of the RON receptor tyrosine kinase alters oncogenic phenotypes of human colorectal carcinoma cells	ONCOGENE	2004	Xu, XM; Wang, D; Shen, Q; Chen, YQ; Wang, MH
Inhibition of foot-and-mouth disease virus replication by small interfering RNA	JOURNAL OF GENERAL VIROLOGY	2004	Kahana, R; Kuznetzova, L; Rogel, A; Shemesh, M; Hai, D; Yadin, H; Stram, Y
Inhibition of Epstein-Barr virus (EBV) reactivation by short interfering RNAs targeting p38 mitogen-activated protein kinase or c-myc in EBV-positive epithelial cells	JOURNAL OF VIROLOGY	2004	Gao, XR; Wang, HR; Sairenji, T
RNA interference suggests a primary role for monoacylglycerol lipase in the degradation of the endocannabinoid 2-arachidonoylglycerol	MOLECULAR PHARMACOLOGY	2004	Dinh, TP; Kathuria, S; Piomelli, D
RNA interference reveals that ligand-independent met activity is required for tumor cell signaling and survival	CANCER RESEARCH	2004	Shinomiya, N; Gao, CF; Xie, Q; Gustafson, M; Waters, DJ; Zhang, YW; Woude, GFV
Efficient gene silencing by expression of double stranded RNA in Neurospora crassa	FUNGAL GENETICS AND BIOLOGY	2004	Goldoni, M; Azzalin, G; Macino, G; Cogoni, C
Directing pluripotent cell differentiation using diced RNA in transient transfection	GENESIS	2004	Carpenter, L; Zernicka-Goetz, M
Suppression of bcl-2 gene by RNA interference increases chemosensitivity to cisplatin in nasopharyngeal carcinoma cell line CNE1	ACTA BIOCHIMICA ET BIOPHYSICA SINICA	2004	Yin, ZH; Ren, CP; Li, F; Yang, XY; Li, H; Zhao, M; Yao, KT
Noninvasive delivery of small inhibitory RNA and other reagents to pulmonary alveoli in mice	AMERICAN JOURNAL OF PHYSIOLOGY-LUNG CELLULAR AND MOLECULAR PHYSIOLOGY	2004	Massaro, D; Massaro, GD; Clerch, LB
Knockdown of mouse adult beta-globin gene expression in MEL cells by retrovirus vector-mediated RNA interference	MOLECULAR BIOTECHNOLOGY	2004	Zhao, N; Zu, ZX; Liu, CM; Dong, WJ; Liu, DP; Liang, CC
Genome-wide RNAi screens in Caenorhabditis elegans: impact on cancer research	ONCOGENE	2004	Poulin, G; Nandakumar, R; Ahringer, J
Towards full employment: using RNAi to find roles for the redundant	ONCOGENE	2004	Fraser, A
High-throughput gene silencing using cell arrays	ONCOGENE	2004	Vanhecke, D; Janitz, M
Genomic instability and cancer: scanning the Caenorhabditis elegans genome for tumor suppressors	ONCOGENE	2004	van Haaften, G; Plasterk, RHA; Tijsterman, M
Oncology studies using siRNA libraries: the dawn of RNAi-based genomics	ONCOGENE	2004	Sachse, C; Echeverri, CJ
RNAi and HTS: exploring cancer by systematic loss-of-function	ONCOGENE	2004	Willingham, AT; Deveraux, QL; Hampton, GM; Aza-Blanc, P
RNA-interference-based functional genomics in mammalian cells: reverse genetics coming of age	ONCOGENE	2004	Silva, J; Chang, K; Hannon, GJ; Rivas, FV
Larval RNAi in Tribolium (Coleoptera) for analyzing adult development	DEVELOPMENT GENES AND EVOLUTION	2004	Tomoyasu, Y; Denell, RE
EGF signal propagation during C-elegans vulval development mediated by ROM-1 rhomboid	PLOS BIOLOGY	2004	Dutt, A; Canevascini, S; Froehli-Hoier, E; Hajnal, A
Chromosome-wide regulation of meiotic crossover formation in Caenorhabditis elegans requires properly assembled chromosome axes	GENETICS	2004	Nabeshima, K; Villeneuve, AM; Hillers, KJ
The identities of sym-2, sym-3 and sym-4, three genes that are synthetically lethal with mec-8 in Caenorhabditis elegans	GENETICS	2004	Yochem, J; Bell, LR; Herman, RK
The Caenorhabditis elegans kinetochore reorganizes at prometaphase and in response to checkpoint stimuli	MOLECULAR BIOLOGY OF THE CELL	2004	Stear, JH; Roth, MB
Double-stranded RNA mediates homology-dependant gene silencing of gamma-tubulin in the human parasite Entamoeba histolytica	MOLECULAR AND BIOCHEMICAL PARASITOLOGY	2004	Vayssie, L; Vargas, M; Weber, C; Guillen, N
FGF and P13 kinase signaling pathways antagonistically modulate sex muscle differentiation in C-elegans	DEVELOPMENT	2004	Sasson, IE; Stern, MJ
Trypanosomatid flagellum biogenesis: ARL-3A is involved in several species	EXPERIMENTAL PARASITOLOGY	2004	Sahin, A; Lemercier, G; Tetaud, E; Espiau, B; Myler, P; Stuart, K; Bakalara, N; Merlin, G
Dirofilaria immitis: identification of a novel ligand-gated ion channel-related polypeptide	EXPERIMENTAL PARASITOLOGY	2004	Yates, DM; Wolstenholme, AJ
RNAi: Finding the elusive endonuclease	RNA-A PUBLICATION OF THE RNA SOCIETY	2004	Lingel, A; Izaurralde, E
Basic science and problems of biological safety	HERALD OF THE RUSSIAN ACADEMY OF SCIENCES	2004	Spirin, AS
Reduced expression of connexin 31.1 in larynx cancer is not caused by GJB5 mutations	CANCER LETTERS	2004	Broghammer, M; Leistenschneider, P; Baus-Loncar, M; Blin, N; Sasiadek, MM; Pusch, CM
Lipidic carriers of siRNA: Differences in the formulation, cellular uptake, and delivery with plasmid DNA	BIOCHEMISTRY	2004	Spagnou, S; Miller, AD; Keller, M
Control of embryonic spindle positoning and G alpha activity by C-elegans RIC-8	CURRENT BIOLOGY	2004	Couwenbergs, C; Spilker, AC; Gotta, M
Relative flexibility of DNA and RNA: a molecular dynamics study	JOURNAL OF MOLECULAR BIOLOGY	2004	Noy, A; Perez, A; Lankas, F; Luque, FJ; Orozco, M
Poly(U) and polyadenylation termination signals are interchangeable for terminating the expression of shRNA from a pol II promoter	BIOCHEMICAL AND BIOPHYSICAL RESEARCH COMMUNICATIONS	2004	Song, J; Pang, S; Lu, YC; Chiu, R
RGS-7 completes a receptor-independent heterotrimeric G protein regulate mitotic spindle positioning in C-elegans	CELL	2004	Hess, HA; Roper, JC; Grill, SW; Koelle, MR
Maternal UNC-45 is involved in cytokinesis and colocalizes with non-muscle myosin in the early Caenorhabditis elegans embryo	JOURNAL OF CELL SCIENCE	2004	Kachur, T; Ao, WY; Berger, J; Pilgrim, D
Caenorhabditis elegans VEM-1, a novel membrane protein, regulates the guidance of ventral nerve cord-associated axons	JOURNAL OF NEUROSCIENCE	2004	Runko, E; Kaprielian, Z
The Caenorhabditis elegans IMPAS gene, imp-2, is essential for development and is functionally distinct from related presenilins	PROCEEDINGS OF THE NATIONAL ACADEMY OF SCIENCES OF THE UNITED STATES OF AMERICA	2004	Grigorenko, AP; Moliaka, YK; Soto, MC; Mello, CC; Rogaev, EI
The C elegans methionine aminopeptidase 2 analog map-2 is required for germ cell proliferation	FEBS LETTERS	2004	Boxem, M; Tsai, CW; Zhang, Y; Saito, RM; Liu, JO
Double-stranded siRNA targeted to the huntingtin gene does not induce DNA methylation	BIOCHEMICAL AND BIOPHYSICAL RESEARCH COMMUNICATIONS	2004	Park, CW; Chen, ZY; Kren, BT; Steer, CJ
Dynamics of gene silencing by RNA interference	BIOTECHNOLOGY AND BIOENGINEERING	2004	Raab, RM; Stephanopoulos, G
Biochemical identification of Argonaute 2 as the sole protein required for RNA-induced silencing complex activity	PROCEEDINGS OF THE NATIONAL ACADEMY OF SCIENCES OF THE UNITED STATES OF AMERICA	2004	Rand, TA; Ginalski, K; Grishin, NV; Wang, XD
Steroid and lipid conjugates of siRNAs to enhance cellular uptake and gene silencing in liver cells	BIOORGANIC & MEDICINAL CHEMISTRY LETTERS	2004	Lorenz, C; Hadwiger, P; John, M; Vornlocher, HP; Unverzagt, C
RNA interference targeting transforming growth factor-beta type II receptor suppresses ocular inflammation and fibrosis	MOLECULAR VISION	2004	Nakamura, H; Siddiqui, SS; Shen, X; Malik, AB; Pulido, JS; Kumar, NM; Yue, BYJT
A potential disruptive technology in vaccine development: gene-based vaccines and their application to infectious diseases	TRANSACTIONS OF THE ROYAL SOCIETY OF TROPICAL MEDICINE AND HYGIENE	2004	Kaslow, DC
Short interfering RNA-mediated inhibition of herpes simplex virus type 1 gene expression and function during infection of human keratinocytes	JOURNAL OF VIROLOGY	2004	Bhuyan, PK; Kariko, K; Capodici, J; Lubinski, J; Hook, LM; Friedman, HM; Weissman, D
Induction of antiviral immunity by double-stranded RNA in a marine invertebrate	JOURNAL OF VIROLOGY	2004	Robalino, J; Browdy, CL; Prior, S; Metz, A; Parnell, P; Gross, P; Warr, G
Evaluation of RNA interference in developing porcine granulosa cells using fluorescence reporter genes	JOURNAL OF REPRODUCTION AND DEVELOPMENT	2004	Hirano, T; Yamauchi, N; Sato, F; Soh, T; Hattori, M
Silencing of the aleurone-specific Ltp2-gus gene in transgenic rice is reversed by transgene rearrangements and loss of aberrant transcripts	PLANT AND CELL PHYSIOLOGY	2004	Morino, K; Olsen, OA; Shimamoto, K
Simultaneous silencing of multiple genes in the apple scab fungus, Venturia inaequalis, by expression of RNA with chimeric inverted repeats	FUNGAL GENETICS AND BIOLOGY	2004	Fitzgerald, A; van Kan, JAL; Plummer, KM
RNAi-mediated inhibition of gene function in the follicle cell layer of the Drosophila ovary	GENESIS	2004	Zhu, XJ; Stein, D
A vision for the National Cancer Program in the United States	NATURE REVIEWS CANCER	2004	von Eschenbach, AC
A database search for double-strand containing RNAs in Dictyostelium discoideum	BIOLOGICAL CHEMISTRY	2004	Graf, S; Borisova, BE; Nellen, W; Steger, G; Hammann, C
Application of RNA interference to chicken embryos using small interferfing RNA	JOURNAL OF EXPERIMENTAL ZOOLOGY PART A-COMPARATIVE EXPERIMENTAL BIOLOGY	2004	Sato, F; Nakagawa, T; Ito, M; Kitagawa, Y; Hattori, MA
RNA-mediated gene silencing: mechanisms and its therapeutic applications	JOURNAL OF CLINICAL PHARMACY AND THERAPEUTICS	2004	Verma, NK; Dey, CS
Human Rad51C deficiency destabilizes XRCC3, impairs recombination, and radiosensitizes S/G(2)-phase cells	JOURNAL OF BIOLOGICAL CHEMISTRY	2004	Lio, YC; Schild, D; Brenneman, MA; Redpath, JL; Chen, DJ
aubergine mutations in Drosophila melanogaster impair P cytotype determination by telomeric P elements inserted in heterochromatin	MOLECULAR GENETICS AND GENOMICS	2004	Reiss, D; Josse, T; Anxolabehere, D; Ronsseray, S
The PAX5 oncogene is expressed in N-type neuroblastoma cells and increases tumorigenicity of a S-type cell line	CARCINOGENESIS	2004	Kubetzko, FBB; di Paolo, C; Maag, C; Meier, R; Schafer, BW; Betts, DR; Stahel, RA; Himmelmann, A
Antisense RNA regulation by stable complex formation in the Enterococcus faecalis plasmid pAD1 par addiction system	JOURNAL OF BACTERIOLOGY	2004	Weaver, KE; Ehli, EA; Nelson, JS; Patel, S
A single Argonaute protein mediates both transcriptional and posttranscriptional silencing in Schizosaccharomyces pombe	GENES & DEVELOPMENT	2004	Sigova, A; Rhind, N; Zamore, PD
Caenrhabditis elegans atx-2 promotes germline proliferation and the oocyte fate	GENETICS	2004	Maine, EM; Hansen, D; Springer, D; Vought, VE
Use of RNAi technology to confer enhanced resistance to BmNPV on transgenic silkworms	ARCHIVES OF VIROLOGY	2004	Isobe, R; Kojima, K; Matsuyama, T; Quan, GX; Kanda, T; Tamura, T; Sahara, K; Asano, SI; Bando, H
Toward improving Caenorhabditis elegans phenome mapping with an ORFeome-based RNAi library	GENOME RESEARCH	2004	Rual, JF; Ceron, J; Koreth, J; Hao, T; Nicot, AS; Hirozane-Kishikawa, T; Vandenhaute, J; Orkin, SH; Hill, DE; van den Heuvel, S; Vidal, M
RNA interference silencing the transcriptional message - Aspects and applications	APPLIED BIOCHEMISTRY AND BIOTECHNOLOGY	2004	Karkare, S; Daniel, S; Bhatnagar, D
Requirement for sphingosine 1-phosphate receptor-1 in tumor angiogenesis demonstrated by in vivo RNA interference	JOURNAL OF CLINICAL INVESTIGATION	2004	Chae, SS; Paik, JH; Furneaux, H; Hla, T
Silencing lamin A/C in human endometrial stromal cells: a model to investigate endometrial gene function and regulation	MOLECULAR HUMAN REPRODUCTION	2004	Tulac, S; Dosiou, C; Suchanek, E; Giudice, LC
Inhibition of Staphylococcus aureus gene expression and growth using antisense peptide nucleic acids	MOLECULAR THERAPY	2004	Nekhotiaeva, N; Awasthi, SK; Nielsen, PE; Good, L
Inhibition of the expression of the human RNase P protein subunits Rpp21, Rpp25, Rpp29 by external guide sequences (EGSs) and siRNA	JOURNAL OF MOLECULAR BIOLOGY	2004	Zhang, HF; Altman, S
Non-coding RNA directed DNA demethylation of Sphk1 CpG island	BIOCHEMICAL AND BIOPHYSICAL RESEARCH COMMUNICATIONS	2004	Imamura, T; Yamamoto, S; Ohgane, J; Hattori, N; Tanaka, S; Shiota, K
Revealing the world of RNA interference	NATURE	2004	Mello, CC; Conte, D
Mechanisms of gene silencing by double-stranded RNA	NATURE	2004	Meister, G; Tuschl, T
Heat shock protein 27 increases after androgen ablation and plays a cytoprotective role in hormone-refractory prostate cancer	CANCER RESEARCH	2004	Rocchi, P; So, A; Kojima, S; Signaevsky, M; Beraldi, E; Fazli, L; Hurtado-coll, A; Yamanaka, K; Gleave, M
Inducible silencing of KILLER/DR5 in vivo promotes bioluminescent colon tumor xenograft growth and confers resistance to chemotherapeutic agent 5-fluorouracil	CANCER RESEARCH	2004	Wang, SL; El-Deiry, WS
lin-35/Rb and xnp-1/ATR-X function redundantly to control somatic gonad development in C-elegans	DEVELOPMENTAL BIOLOGY	2004	Bender, AM; Wells, O; Fay, DS
Polymerase synthesis and potential interference of a small-interfering RNA targeting hPim-2	WORLD JOURNAL OF GASTROENTEROLOGY	2004	Zhang, SQ; Du, QY; Ying, Y; Ji, ZZ; Wang, SQ
Transcriptional regulation and life-span modulation of cytosolic aconitase and ferritin genes in C-elegans	JOURNAL OF MOLECULAR BIOLOGY	2004	Kim, YI; Cho, JH; Yoo, OJ; Ahnn, J
Induction of DNA methylation and gene silencing by short interfering RNAs in human cells (Retracted article. See vol 441, pg 1176, 2006)	NATURE	2004	Kawasaki, H; Taira, K
Three new isoforms of Caenorhabditis elegans UNC-89 containing MLCK-like protein kinase domains	JOURNAL OF MOLECULAR BIOLOGY	2004	Small, TM; Gernert, KM; Flaherty, DB; Mercer, KB; Borodovsky, M; Benian, GM
Crystal structure of argonaute and its implications for RISC slicer activity	SCIENCE	2004	Song, JJ; Smith, SK; Hannon, GJ; Joshua-Tor, L
Argonaute2 is the catalytic engine of mammalian RNAi	SCIENCE	2004	Liu, JD; Carmell, MA; Rivas, FV; Marsden, CG; Thomson, JM; Song, JJ; Hammond, SM; Joshua-Tor, L; Hannon, GJ
Most genes encoding cytoplasmic intermediate filament (IF) proteins of the nematode Caenorhabditis elegans are required in late embryogenesis	EUROPEAN JOURNAL OF CELL BIOLOGY	2004	Karabinos, A; Schunemann, J; Weber, K
Differential roles of AC2 and AC4 of cassava geminiviruses in mediating synergism and suppression of posttranscriptional gene silencing	JOURNAL OF VIROLOGY	2004	Vanitharani, R; Chellappan, P; Pita, JS; Fauquet, CM
An adenovirus vector for efficient RNA interference-mediated suppression of target genes in insulinoma cells and pancreatic islets of Langerhans	DIABETES	2004	Bain, JR; Schisler, JC; Takeuchi, K; Newgard, CB; Becker, TC
Applications and advantages of virus-induced gene silencing for gene function studies in plants	PLANT JOURNAL	2004	Burch-Smith, TM; Anderson, JC; Martin, GB; Dinesh-Kumar, SP
Phospholamban ablation by RNA interference increases Ca2+ uptake into rat cardiac myocyte sarcoplasmic reticulum	JOURNAL OF MOLECULAR AND CELLULAR CARDIOLOGY	2004	Watanabe, A; Arai, M; Yamazaki, M; Koitabashi, N; Wuytack, F; Kurabayashi, M
chk-1 is an essential gene and is required for an S-M checkpoint during early embryogenesis	CELL CYCLE	2004	Kalogeropoulos, N; Christoforou, C; Green, AJ; Gill, S; Ashcroft, NR
The Caenorhabditis elegans nuclear receptor gene nhr-25 regulates epidermal cell development	MOLECULAR AND CELLULAR BIOLOGY	2004	Chen, Z; Eastburn, DJ; Han, M
Targeted gene knockout reveals a role in meiotic recombination for ZHP-3, a zip3-related protein in Caenorhabditis elegans	MOLECULAR AND CELLULAR BIOLOGY	2004	Jantsch, V; Pasierbek, P; Mueller, MM; Schweizer, D; Jantsch, M; Loidl, J
NK cells use perforin rather than granulysin for anticryptococcal activity	JOURNAL OF IMMUNOLOGY	2004	Ma, LL; Wang, CLC; Neely, GG; Epelman, S; Krensky, AM; Mody, CH
Generation of transgenic potato plants highly resistant to potato virus Y (PVY) through RNA silencing	MOLECULAR BREEDING	2004	Missiou, A; Kalantidis, K; Boutla, A; Tzortzakaki, S; Tabler, M; Tsagris, M
Transgene expression in Schistosoma mansoni: introduction of RNA into schistosomula by electroporation	MOLECULAR AND BIOCHEMICAL PARASITOLOGY	2004	Correnti, JM; Pearce, EJ
Kruppel is a gap gene in the intermediate germband insect Oncopeltus fasciatus and is required for development of both blastoderm and germ band-derived segments	DEVELOPMENT	2004	Liu, PZ; Kaufman, TC
Inhibition of NF-kappa B mediated inflammation by siRNA expressed by recombinant adeno-associated virus	JOURNAL OF VIROLOGICAL METHODS	2004	Pinkenburg, O; Platz, J; Beisswenger, C; Vogelmeier, C; Bals, R
Rapid assessment of anti-HIV siRNA efficacy using PCR-derived pol III shRNA cassettes	MOLECULAR THERAPY	2004	Scherer, LJ; Yildiz, Y; Kim, J; Cagnon, L; Heale, B; Rossi, JJ
Quantifying the benefits of translation regulation in the unfolded protein response	PHYSICAL BIOLOGY	2004	Axelsen, JB; Sneppen, K
Transgene overexpression with cognate small interfering RNA in tobacco	FEBS LETTERS	2004	Tomita, R; Hamada, T; Horiguchi, G; Iba, K; Kodama, H
Control of specific gene expression in mammalian cells by co-expression of long complementary RNAs	FEBS LETTERS	2004	Tran, N; Raponi, M; Dawes, IW; Arndt, GM
Cofactor-independent phosphoglycerate mutase has an essential role in Caenorhabditis elegans and is conserved in parasitic nematodes	JOURNAL OF BIOLOGICAL CHEMISTRY	2004	Zhang, YH; Foster, JM; Kumar, S; Fougere, M; Carlow, CKS
Heterologous expression of plant virus genes that suppress post-transcriptional gene silencing results in suppression of RNA interference in Drosophila cells	BMC BIOTECHNOLOGY	2004	Reavy, B; Dawson, S; Canto, T; MacFarlane, SA
Gene silencing using a heat-inducible RNAi system in Arabidopsis	BIOCHEMICAL AND BIOPHYSICAL RESEARCH COMMUNICATIONS	2004	Masclaux, F; Charpenteau, M; Takahashi, T; Pont-Lezica, R; Galaud, JP
Antisense strategy against PDGF B-chain proves effective in preventing experimental liver fibrogenesis	BIOCHEMICAL AND BIOPHYSICAL RESEARCH COMMUNICATIONS	2004	Borkham-Kamphorst, E; Stoll, D; Gressner, AM; Weiskirchen, R
Drosophila glucosylceramide synthase - A negative regulator of cell death mediated by proapoptotic factors	JOURNAL OF BIOLOGICAL CHEMISTRY	2004	Kohyama-Koganeya, A; Sasamura, T; Oshima, E; Suzuki, E; Nishihara, S; Ueda, R; Hirabayashi, Y
UNC-39, the C-elegans homolog of the human myotonic dystrophy-associated homeodomain protein Six5, regulates cell motility and differentiation	DEVELOPMENTAL BIOLOGY	2004	Yanowitz, JL; Shakir, MA; Hedgecock, E; Hutter, H; Fire, AZ; Lundquist, EA
Gene silencing with RNA interference in the human pathogenic fungus Aspergillus fumigatus	FEMS MICROBIOLOGY LETTERS	2004	Mouyna, I; Henry, C; Doering, TL; Latge, JP
A comparison of SiRNA efficacy predictors	BIOCHEMICAL AND BIOPHYSICAL RESEARCH COMMUNICATIONS	2004	Saetrom, P; Snove, O
Inhibition of gene expression with double strand RNA interference in Entamoeba histolytica	BIOCHEMICAL AND BIOPHYSICAL RESEARCH COMMUNICATIONS	2004	Kaur, G; Lohia, A
Flower color modulations of Torenia hybrida by downregulation of chalcone synthase genes with RNA interference	JOURNAL OF BIOTECHNOLOGY	2004	Fukusaki, E; Kawasaki, K; Kajiyama, S; An, CI; Suzuki, K; Tanaka, Y; Kobayashi, A
The Caenorhabditis elegans ortholog of C21orf80, a potential new protein O-fucosyltransferase, is required for normal development	GENOMICS	2004	Menzel, O; Vellai, T; Takacs-Vellai, K; Reymond, A; Mueller, F; Antonarakis, SE; Guipponi, M
Genome-wide expression profiling of RNA interference of hepatitis B virus gene expression and replication	CELLULAR AND MOLECULAR LIFE SCIENCES	2004	Li, Y; Wasser, S; Lim, SG; Tan, TMC
Vectors for RNA interference	CURRENT OPINION IN MOLECULAR THERAPEUTICS	2004	Wadhwa, R; Kaul, SC; Miyagishi, M; Taira, K
HIV-1-specific RNA interference	CURRENT OPINION IN MOLECULAR THERAPEUTICS	2004	Boden, D; Pusch, O; Ramratnam, B
High throughput T-DNA insertion mutagenesis in rice: a first step towards in silico reverse genetics	PLANT JOURNAL	2004	Sallaud, C; Gay, C; Larmande, P; Bes, M; Piffanelli, P; Piegu, B; Droc, G; Regad, F; Bourgeois, E; Meynard, D; Perin, C; Sabau, X; Ghesquiere, A; Glaszmann, JC; Delseny, M; Guiderdoni, E
Caenorhabditis elegans ABL-1 antagonizes p53-mediated germline apoptosis after ionizing irradiation	NATURE GENETICS	2004	Deng, XZ; Hofmann, ER; Villanueva, A; Hobert, O; Capodieci, P; Veach, DR; Yin, XL; Campodonico, L; Glekas, A; Cordon-Cardo, C; Clarkson, B; Bornmann, WG; Fuks, Z; Hengartner, MO; Kolesnick, R
Selective degradation of cyclin B1 mRNA in rat oocytes by RNA interference (RNAi)	JOURNAL OF MOLECULAR ENDOCRINOLOGY	2004	Lazar, S; Gershon, E; Dekel, N
Inhibition of MDR1 gene expression by chimeric HNA antisense oligonucleotides	NUCLEIC ACIDS RESEARCH	2004	Kang, HM; Fisher, MH; Xu, D; Miyamoto, YJ; Marchand, A; Van Aerschot, A; Herdewijn, P; Juliano, RL
The C-elegans ezrin-radixin-moesin protein ERM-1 is necessary for apical junction remodelling and tubulogenesis in the intestine	DEVELOPMENTAL BIOLOGY	2004	van Furden, D; Johnson, K; Segbert, C; Bossinger, O
Dissection of a natural RNA silencing process in the Drosophila melanogaster germ line	MOLECULAR AND CELLULAR BIOLOGY	2004	Aravin, AA; Klenov, MS; Vagin, VV; Bantignies, F; Cavalli, G; Gvozdev, VA
RNA interference : towards a functional genomics in mammalian cells ?	M S-MEDECINE SCIENCES	2004	Dautry, F; Ribet, C
Double-stranded RNA mediates selective gene silencing of protein phosphatase type 1 delta isoform in HEK-293 cells	JOURNAL OF ENZYME INHIBITION AND MEDICINAL CHEMISTRY	2004	Morimoto, H; Okamura, H; Yoshida, K; Kitamura, S; Hanejl, T
A systemic small RNA signaling system in plants	PLANT CELL	2004	Yoo, BC; Kragler, F; Varkonyi-Gasic, E; Haywood, V; Archer-Evans, S; Lee, YM; Lough, TJ; Lucas, WJ
Role of uncoupling protein-2 up-regulation and triglyceride accumulation in impaired glucose-stimulated insulin secretion in a beta-cell lipotoxicity model overexpressing sterol regulatory element-binding protein-1c	ENDOCRINOLOGY	2004	Yamashita, T; Eto, K; Okazaki, Y; Yamashita, S; Yamauchi, T; Sekine, N; Nagai, R; Noda, M; Kadowaki, T
RNA molecules as anti-cancer agents	SEMINARS IN CANCER BIOLOGY	2004	Friedrich, I; Shir, A; Klein, S; Levitzki, A
RNA interference of Trypanosoma brucei topoisomerase IB: both subunits are essential	MOLECULAR AND BIOCHEMICAL PARASITOLOGY	2004	Bakshi, RP; Shapiro, TA
CUL-2 and ZYG-11 promote meiotic anaphase II and the proper placement of the anterior-posterior axis in C-elegans	DEVELOPMENT	2004	Liu, J; Vasudevan, S; Kipreos, ET
The TOR pathway interacts with the insulin signaling pathway to regulate C. elegans larval development, metabolism and life span	DEVELOPMENT	2004	Jia, K; Chen, D; Riddle, DL
siRNAs and miRNAs: A meeting report on RNA silencing	RNA-A PUBLICATION OF THE RNA SOCIETY	2004	He, ZY; Sontheimer, EJ
Isolation and functional characterization of a dynamin-like gene from Plasmodium falciparum	BIOCHEMICAL AND BIOPHYSICAL RESEARCH COMMUNICATIONS	2004	Li, HL; Han, ZF; Lu, Y; Lin, YH; Zhang, LH; Wu, YM; Wang, H
SiRNA-directed silencing of transgene expressed in cultured insect cells	BIOCHEMICAL AND BIOPHYSICAL RESEARCH COMMUNICATIONS	2004	Agrawal, N; Malhotra, P; Bhatnagar, RK
Loss of srf-3-encoded nucleotide sugar transporter activity in Caenorhabditis elegans alters surface antigenicity and prevents bacterial adherence	JOURNAL OF BIOLOGICAL CHEMISTRY	2004	Hoflich, J; Berninsone, P; Gobel, C; Gravato-Nobre, MJ; Libby, BJ; Darby, C; Politz, SM; Hodgkin, J; Hirschberg, CB; Baumeister, R
Distinct roles for argonaute proteins in small RNA-directed RNA cleavage pathways	GENES & DEVELOPMENT	2004	Okamura, K; Ishizuka, A; Siomi, H; Siomi, MC
The RNAi revolution	NATURE	2004	Novina, CD; Sharp, PA
Rotavirus replication: Plus-sense templates for double-stranded RNA synthesis are made in viroplasms	JOURNAL OF VIROLOGY	2004	Silvestri, LS; Taraporewala, ZF; Patton, JT
OptiRNAi, an RNAi design tool	COMPUTER METHODS AND PROGRAMS IN BIOMEDICINE	2004	Cui, WW; Ning, JC; Naik, UP; Duncan, MK
Optimization of an siRNA-expression system with an improved hairpin and its significant suppressive effects in mammalian cells	JOURNAL OF GENE MEDICINE	2004	Miyagishi, M; Sumimoto, H; Miyoshi, H; Kawakami, Y; Taira, K
RNA interference-mediated inhibition of hepatitis B virus replication	CHINESE SCIENCE BULLETIN	2004	Tang, N; Zhang, BQ; Yan, G; Pu, D; Gao, XL; He, TC; Huang, AL
The coordinate regulation of pharyngeal development in C-elegans by lin-35/Rb, pha-1, and ubc-18	DEVELOPMENTAL BIOLOGY	2004	Fay, DS; Qiu, XH; Large, E; Smith, CP; Mango, S; Johanson, BL
Endogenous inhibitors of RNA interference in Caenorhabditis elegans	BIOESSAYS	2004	Timmons, L
Targeting of EWS/FLI-1 by RNA interference attenuates the tumor phenotype of Ewing`s sarcoma cells in vitro	JOURNAL OF ORTHOPAEDIC RESEARCH	2004	Chansky, HA; Barahmand-pour, F; Mei, Q; Kahn-Farooqi, W; Zielinska-Kwiatkowska, A; Blackburn, M; Chansky, K; Conrad, EU; Bruckner, JD; Greenlee, TK; Yang, L
Functional redundancy of two nucleoside transporters of the ENT family (CeENT1, CeENT2) required for development of Caenorhabditis elegans	MOLECULAR MEMBRANE BIOLOGY	2004	Appleford, PJ; Griffiths, M; Yao, SYM; Ng, AML; Chomey, EG; Isaac, RE; Coates, D; Hope, IA; Cass, CE; Young, JD; Baldwin, SA
Direct role of a viroid RNA motif in mediating directional RNA trafficking across a specific cellular boundary	PLANT CELL	2004	Qi, YJ; Pelissier, T; Itaya, A; Hunt, E; Wassenegger, M; Ding, B
Kinetic analysis of the RNAi enzyme complex	NATURE STRUCTURAL & MOLECULAR BIOLOGY	2004	Haley, B; Zamore, PD
Adenovirus-mediated transfer of siRNA against survivin induced apoptosis and attenuated tumor cell growth in vitro and in vivo	MOLECULAR THERAPY	2004	Uchida, H; Tanaka, T; Sasaki, K; Kato, K; Dehari, H; Ito, Y; Kobune, M; Miyagishi, M; Taira, K; Tahara, H; Hamada, H
A new vector, based on the Polll promoter of the U1 snRNA gene, for the expression of siRNAs in mammalian cells	MOLECULAR THERAPY	2004	Denti, MA; Rosa, A; Sthandier, O; De Angelis, FG; Bozzoni, I
The LIM domain protein UNC-95 is required for the assembly of muscle attachment structures and is regulated by the RING finger protein RNF-5 in C-elegans	JOURNAL OF CELL BIOLOGY	2004	Broday, L; Kolotuev, I; Didier, C; Bhoumik, D; Podbilewicz, B; Ronai, Z
Attenuation of SARS coronavirus by a short hairpin RNA expression plasmid targeting RNA-dependent RNA polymerase	VIROLOGY	2004	Lu, AL; Zhang, HQ; Zhang, XY; Wang, HX; Hu, QK; Shen, L; Schaffhausen, BS; Hou, WM; Li, LS
Characterization of RNA interference in rat PC12 cells: requirement of GERp95	BIOCHEMICAL AND BIOPHYSICAL RESEARCH COMMUNICATIONS	2004	Thonberg, H; Scheele, CC; Dahlgren, C; Wahlestedt, C
Inhibition of influenza virus production in virus-infected mice by RNA interference	PROCEEDINGS OF THE NATIONAL ACADEMY OF SCIENCES OF THE UNITED STATES OF AMERICA	2004	Ge, Q; Filip, L; Bai, AL; Nguyen, T; Eisen, HN; Chen, J
Prophylactic and therapeutic effects of small interfering RNA targeting SARS-coronavirus	ANTIVIRAL THERAPY	2004	Zheng, BJ; Guan, Y; Tang, QQ; Cheng, D; Xie, FY; He, ML; Chan, KW; Wong, KL; Lader, E; Woodle, MC; Lu, PY; Li, BJ; Zhong, NS
Lumen morphogenesis in C-elegans requires the membrane-cytoskeleton linker erm-1	DEVELOPMENTAL CELL	2004	Gobel, V; Barrett, PL; Hall, DH; Fleming, JT
Roles for two partially redundant alpha-tubulins during mitosis in early Caenorhabditis elegans embryos	CELL MOTILITY AND THE CYTOSKELETON	2004	Phillips, JB; Lyczak, R; Ellis, GC; Bowerman, B
RNAi and its application in tumor study	PROGRESS IN BIOCHEMISTRY AND BIOPHYSICS	2004	Shi, Z; Fu, LW
Reversal of multidrug resistance of gastric cancer cells by downregulation of TSG101 with TSG101siRNA	CANCER BIOLOGY & THERAPY	2004	Shen, HQ; Pan, YL; Han, ZY; Hong, L; Liu, N; Han, S; Yao, LP; Xie, HH; Zhaxi, CM; Shi, YQ; Fan, DM
An effective method for selecting siRNA target sequences in mammalian cells	CELL CYCLE	2004	Takasaki, S; Kotani, S; Konagaya, A
Identification of critical domains and putative partners for the Caenorhabditis elegans spindle component LIN-5	MOLECULAR GENETICS AND GENOMICS	2004	Green, RF; Lorson, M; Walhout, AJM; Vidal, M; van den Heuvel, S
Multiple genetic pathways involving the Caenorhabditis elegans Bloom`s syndrome genes him-6, rad-5.1, and top-3 are needed to maintain genome stability in the germ line	MOLECULAR AND CELLULAR BIOLOGY	2004	Wicky, C; Alpi, A; Passannante, M; Rose, A; Gartner, A; Muller, F
Caenorhabditis elegans lin-35/Rb, elf-1/E2F and other synthetic multivulva genes negatively regulate the anaphase-promoting complex gene mat-3/APC8	GENETICS	2004	Garbe, D; Doto, JB; Sundaram, MV
Long double-stranded RNA-mediated RNA interference as a tool to achieve site-specific silencing of hypothalamic neuropeptides	BRAIN RESEARCH PROTOCOLS	2004	Bhargava, A; Dallman, MF; Pearce, D; Cho, SJ
RNA silencing: a conserved antiviral immunity of plants and animals	VIRUS RESEARCH	2004	Ding, SW; Li, HW; Lu, R; Li, F; Li, WX
RNA silencing in viral infections: insights from poliovirus	VIRUS RESEARCH	2004	Saleh, MC; Van Rij, RP; Andino, R
Generation of an shRNAi expression library against the whole human transcripts	VIRUS RESEARCH	2004	Miyagishi, M; Matsumoto, S; Taira, K
Derivation and function of small interfering RNAs and microRNAs	VIRUS RESEARCH	2004	Cullen, BR
Use of siRNAs to prevent and treat influenza virus infection	VIRUS RESEARCH	2004	Ge, Q; Eisen, HN; Chen, JZ
Control of HIV-1 replication by RNA interference	VIRUS RESEARCH	2004	Lee, NS; Rossi, JJ
RNA interference against retroviruses	VIRUS RESEARCH	2004	Hu, WY; Bushman, FD; Siva, AC
Silencing structural and nonstructural genes in baculovirus by RNA interference	VIRUS RESEARCH	2004	Flores-Jasso, CF; Valdes, VJ; Sampieri, A; Valadez-Graham, V; Recillas-Targa, F; Vaca, L
RNA interference as a new biotechnological tool for the control of virus diseases in plants	VIRUS RESEARCH	2004	Tenllado, F; Llave, C; Diaz-Ruiz, JR
Inhibition of BmNPV replication in Bombyx mori cell by dsRNA triggered RNA interference	CHINESE SCIENCE BULLETIN	2004	Xu, Y; Zhu, CG; Jin, YF; Zhang, YZ
Inhibition of Herpesvirus-6B RNA replication by short interference RNAs	JOURNAL OF BIOCHEMISTRY AND MOLECULAR BIOLOGY	2004	Yoon, JS; Kim, SH; Shin, MC; Lee, DG; Hong, SK; Jung, YT; Khang, IG; Shin, WS; Kim, CC; Paik, SY
Reversal of cystic fibrosis phenotype in a cultured Delta 508 cystic fibrosis transmembrane conductance regulator cell line by oligonucleotide insertion	PROCEEDINGS OF THE NATIONAL ACADEMY OF SCIENCES OF THE UNITED STATES OF AMERICA	2004	Zamecnik, PC; Raychowdhury, MK; Tabatadze, DR; Cantiello, HF
Cationic oligopeptide-mediated delivery of dsRNA for post-transcriptional gene silencing in plant cells	FEBS LETTERS	2004	Unnamalai, N; Kang, BG; Lee, WS
The gene-silencing efficiency of siRNA is strongly dependent on the local structure of mRNA at the targeted region	BIOCHEMICAL AND BIOPHYSICAL RESEARCH COMMUNICATIONS	2004	Luo, KQ; Chang, DC
The adaptor protein shb binds to tyrosine 1175 in vascular endothelial growth factor (VEGF) receptor-2 and regulates VEGF-dependent cellular migration	JOURNAL OF BIOLOGICAL CHEMISTRY	2004	Holmqvist, K; Cross, MJ; Rolny, C; Hagerkvist, R; Rahimi, N; Matsumoto, T; Claesson-Welsh, L; Welsh, M
Structural basis for overhang-specific small interfering RNA recognition by the PAZ domain	NATURE	2004	Ma, JB; Ye, KQ; Patel, DJ
A small interfering RNA targeting vascular endothelial growth factor as cancer therapeutics	CANCER RESEARCH	2004	Takei, Y; Kadomatsu, K; Yuzawa, Y; Matsuo, S; Muramatsu, T
Localization to the proteasome is sufficient for degradation	JOURNAL OF BIOLOGICAL CHEMISTRY	2004	Janse, DM; Crosas, B; Finley, D; Church, GM
Molecular and functional analysis of Caenorhabditis elegans CHIP, a homologue of Mammalian CHIP	FEBS LETTERS	2004	Khan, LA; Nukina, N
RNA interference in Agrobacterium rhizogenes-transformed roots of Arabidopsis and Medicago truncatula	JOURNAL OF EXPERIMENTAL BOTANY	2004	Limpens, E; Ramos, J; Franken, C; Raz, V; Compaan, B; Franssen, H; Bisseling, T; Geurts, R
Spreading of post-transcriptional gene silencing along the target gene promotes systemic silencing	PLANT JOURNAL	2004	Garcia-Perez, RD; Van Houdt, H; Depicker, A
SUMO modification is required for in vivo Hox gene regulation by the Caenorhabditis elegans Polycomb group protein SOP-2	NATURE GENETICS	2004	Zhang, H; Smolen, GA; Palmer, R; Christoforou, A; van den Heuvel, S; Haber, DA
Quantitative analysis of highly parallel transfection in cell microarrays	NUCLEIC ACIDS RESEARCH	2004	Baghdoyan, S; Roupioz, Y; Pitaval, A; Castel, D; Khomyakova, E; Papine, A; Soussaline, F; Gidrol, X
Coupled amplification and degradation of exogenous RNA injected in amphibian oocytes	NUCLEIC ACIDS RESEARCH	2004	Montreau, N; Vaur, S; Dautry, F; Andeol, Y
Small interfering RNA (siRNA) targetted to Smad3 inhibits transforming growth factor-beta signaling	BIOTECHNOLOGY LETTERS	2004	Yeom, SY; Jeoung, D; Ha, KS; Kim, PH
Probing the microRNA and small interfering RNA pathways with virus-encoded suppressors of RNA silencing	PLANT CELL	2004	Dunoyer, P; Lecellier, CH; Parizotto, EA; Himber, C; Voinnet, O
A regulatory network of T-box genes and the even-skipped homologue vab-7 controls patterning and morphogenesis in C-elegans	DEVELOPMENT	2004	Pocock, R; Ahringer, J; Mitsch, M; Maxwell, S; Woollard, A
In vivo activity of nuclease-resistant siRNAs	RNA-A PUBLICATION OF THE RNA SOCIETY	2004	Layzer, JM; McCaffrey, AP; Tanner, AK; Huang, Z; Kay, MA; Sullenger, BA
A plasmid-based system for expressing small interfering RNA libraries in mammalian cells	BMC CELL BIOLOGY	2004	Kaykas, A; Moon, RT
Requirement for a conserved Toll/interleukin-1 resistance domain protein in the Caenorhabditis elegans immune response	PROCEEDINGS OF THE NATIONAL ACADEMY OF SCIENCES OF THE UNITED STATES OF AMERICA	2004	Liberati, NT; Fitzgerald, KA; Kim, DH; Feinbaum, R; Golenbock, DT; Ausubel, FM
ZIP kinase is responsible for the phosphorylation of myosin II and necessary for cell motility in mammalian fibroblasts	JOURNAL OF CELL BIOLOGY	2004	Komatsu, S; Ikebe, M
Algorithm for selection of functional siRNA sequences	BIOCHEMICAL AND BIOPHYSICAL RESEARCH COMMUNICATIONS	2004	Amarzguioui, M; Prydz, H
The apical disposition of the Caenorhabditis elegans intestinal terminal web is maintained by LET-413	DEVELOPMENTAL BIOLOGY	2004	Bossinger, O; Fukushige, T; Claeys, M; Borgonie, G; McGhee, JD
The alpha-helical peptide nucleic acid concept: merger of peptide secondary structure and codified nucleic acid recognition	JOURNAL OF THE AMERICAN CHEMICAL SOCIETY	2004	Huang, YM; Dey, S; Zhang, X; Sonnichsen, F; Garner, P
Small interfering RNA production by enzymatic engineering of DNA (SPEED)	PROCEEDINGS OF THE NATIONAL ACADEMY OF SCIENCES OF THE UNITED STATES OF AMERICA	2004	Luo, B; Heard, AD; Lodish, HF
The effect of endogenous mRNA levels on co-suppression in tomato	FEBS LETTERS	2004	Han, YH; Griffiths, A; Li, H; Grierson, D
Functional comparison of single- and double-stranded siRNAs in mammalian cells	BIOCHEMICAL AND BIOPHYSICAL RESEARCH COMMUNICATIONS	2004	Xu, YH; Linde, A; Larsson, A; Thormeyer, D; Elmen, J; Wahlestedt, C; Liang, ZC
An extensive requirement for transcription factor IID-specific TAF-1 in Caenorhabditis elegans embryonic transcription	JOURNAL OF BIOLOGICAL CHEMISTRY	2004	Walker, AK; Shi, Y; Blackwell, TK
Caenorhabditis elegans T-box genes tbx-9 and tbx-8 are required for formation of hypodermis and body-wall muscle in embryogenesis	GENES TO CELLS	2004	Andachi, Y
The influenza A virus NS1 protein binds small interfering RNAs and suppresses RNA silencing in plants	JOURNAL OF GENERAL VIROLOGY	2004	Bucher, E; Hemmes, H; de Haan, P; Goldbach, R; Prins, M
RNAi in functional genomics	CURRENT OPINION IN MOLECULAR THERAPEUTICS	2004	Scherr, M; Eder, M
RNA interference for the identification of disease-associated genes	CURRENT OPINION IN MOLECULAR THERAPEUTICS	2004	Nencioni, A; Sandy, P; Dillon, C; Kissler, S; Blume-Jensen, P; Van Parijs, L
Relevance of NAC-2, an Na+-coupled citrate transporter, to life span, body size and fat content in Caenorhabditis elegans	BIOCHEMICAL JOURNAL	2004	Fei, YJ; Liu, JC; Inoue, K; Zhuang, L; Miyake, L; Miyauchi, S; Ganapathy, V
Amblyomma americanum salivary glands: double-stranded RNA-mediated gene silencing of synaptobrevin homologue and inhibition of PGE(2) stimulated protein secretion	INSECT BIOCHEMISTRY AND MOLECULAR BIOLOGY	2004	Karim, S; Ramakrishnan, VG; Tucker, JS; Essenberg, RC; Sauer, JR
Control of siRNA expression using the Cre-loxP recombination system	NUCLEIC ACIDS RESEARCH	2004	Kasim, V; Miyagishi, M; Taira, K
The RNA-dependent RNA polymerase, QDE-1, is a rate-limiting factor in post-transcriptional gene silencing in Neurospora crassa	NUCLEIC ACIDS RESEARCH	2004	Forrest, EC; Cogoni, C; Macino, G
Study on the RNA interference of Bombyx mori embryo	PROGRESS IN BIOCHEMISTRY AND BIOPHYSICS	2004	Liu, C; Shuai, XR; Cheng, TC; Xu, HF; Li, CF; Dai, FY; Xia, QY; Xiang, ZH
Anti-HIV-1 gene expressing lentiviral vectors as an adjunctive therapy for HIV-1 infection	CURRENT HIV RESEARCH	2004	Morris, KV; Rossi, JJ
Sequence-specific inhibition of small RNA function	PLOS BIOLOGY	2004	Hutvagner, G; Simard, MJ; Mello, CC; Zamore, PD
Patterning of virus-infected Glycine max seed coat is associated with suppression of endogenous silencing of chalcone synthase genes	PLANT CELL	2004	Senda, M; Masuta, C; Ohnishi, S; Goto, K; Kasai, A; Sano, T; Hong, JS; MacFarlane, S
Natural, synthetic and semisynthetic glycolipid inhibitors of glioma growth	EXPERT OPINION ON THERAPEUTIC PATENTS	2004	Nieto-Sampedro, M; Doncel-Perez, E; Fernandez-Mayoralas, A
Genomic organization and gene expression in a chromosomal region of Leishmania major	MOLECULAR AND BIOCHEMICAL PARASITOLOGY	2004	Monnerat, S; Martinez-Calvillo, S; Worthey, E; Myler, PJ; Stuart, KD; Fasel, N
Divergent segmentation mechanism in the short germ insect Tribolium revealed by giant expression and function	DEVELOPMENT	2004	Bucher, G; Klingler, M
EGF receptor signalling protects smooth-cuticle cells from apoptosis during Drosophila ventral epidermis development	DEVELOPMENT	2004	Urban, S; Brown, G; Freeman, M
Cloning and characterization of cellulose synthase-like gene, PtrCSLD2 from developing xylem of aspen trees	PHYSIOLOGIA PLANTARUM	2004	Samuga, A; Joshi, CP
Transfection of naked siRNA results in endosomal uptake and metabolic impairment in cultured neurons	BIOCHEMICAL AND BIOPHYSICAL RESEARCH COMMUNICATIONS	2004	Lingor, P; Michel, U; Scholl, U; Bahr, M; Kugler, S
A small modulatory dsRNA specifies the fate of adult neural stem cells	CELL	2004	Kuwabara, T; Hsieh, J; Nakashima, K; Taira, K; Gage, FH
RISC assembly defects in the Drosophila RNAi mutant armitage	CELL	2004	Tomari, Y; Du, TT; Haley, B; Schwarz, DS; Bennett, R; Cook, HA; Koppetsch, BS; Theurkauf, WE; Zamore, PD
SHN-1, a Shank homologue in C-elegans, affects defecation rhythm via the inositol-1,4,5-trisphosphate receptor	FEBS LETTERS	2004	Jee, C; Lee, J; Lee, JI; Lee, WH; Park, BJ; Yu Jr; Park, E; Kim, E; Ahnn, J
RNA interference-mediated silencing of mutant superoxide dismutase rescues cyclosporin A-induced death in cultured neuroblastoma cells	PROCEEDINGS OF THE NATIONAL ACADEMY OF SCIENCES OF THE UNITED STATES OF AMERICA	2004	Maxwell, MM; Pasinelli, P; Kazantsev, AG; Brown, RH
Determinants of interferon-stimulated gene induction by RNAi vectors	DIFFERENTIATION	2004	Pebernard, S; Iggo, RD
Inhibition of HLA-G production in JEG-3 choriocarcinoma cells by RNA interference	AMERICAN JOURNAL OF REPRODUCTIVE IMMUNOLOGY	2004	Wengenmayer, T; Poehlmann, TG; Markert, UR
Construct hairpin RNA to fight against rice dwarf virus	ACTA BOTANICA SINICA	2004	Ma, ZL; Yang, HY; Wang, R; Tien, P
Intermediate filaments are required for C-elegans epidermal elongation	DEVELOPMENTAL BIOLOGY	2004	Woo, WM; Goncharov, A; Jin, YS; Chisholm, AD
Bcl-2 targeting siRNA expressed by a T7 vector system inhibits human tumor cell growth in vitro	INTERNATIONAL JOURNAL OF ONCOLOGY	2004	Holle, L; Hicks, L; Song, W; Holle, E; Wagner, T; Yu, XZ
Ago1 and Dcr1, two core components of the RNA interference pathway, functionally diverge from Rdp1 in regulating cell cycle events in Schizosaccharomyces pombe	MOLECULAR BIOLOGY OF THE CELL	2004	Carmichael, JB; Provost, P; Ekwall, K; Hobman, TC
Connective tissue growth factor siRNA modulates mRNA levels for a subset of molecules in normal and TGF-beta 1-stimulated porcine skin fibroblasts	WOUND REPAIR AND REGENERATION	2004	Wang, JF; Olson, ME; Ma, LG; Brigstock, DR; Hart, DA
Analysis of cytokine-induced NO-dependent apoptosis using RNA interference or inhibition by 1400W	NITRIC OXIDE-BIOLOGY AND CHEMISTRY	2004	Beeharry, N; Chambers, JA; Faragher, RGA; Garnett, KE; Green, IC
Biochemistry and molecular biology 2003	NACHRICHTEN AUS DER CHEMIE	2004	Strater, N; Maier, T; Skerra, A; Schurrle, K; Schepers, U
RNA interference induced by transient or stable expression of hairpin structures of double-stranded RNA in Drosophila and mammalian cells	MOLECULAR BIOLOGY	2004	Ui-Tei, K; Ueda, R; Zenno, S; Takahashi, F; Doi, N; Naito, Y; Yamamoto, M; Hashimoto, N; Takahashi, K; Hamada, T; Tokunaga, T; Saigo, K
Suppression of Epstein-Barr virus-encoded latent membrane protein-1 by RNA interference inhibits the metastatic potential of nasopharyngeal carcinoma cells	BIOCHEMICAL AND BIOPHYSICAL RESEARCH COMMUNICATIONS	2004	Li, XP; Li, G; Peng, Y; Kung, HF; Lin, MC
A new gene-finding tool - Using the Caenorhabditis elegans operons for identifying functional partner proteins in human cells	JOURNAL OF BIOLOGICAL CHEMISTRY	2004	Eichmuller, S; Vezzoli, V; Bazzini, C; Ritter, M; Furst, J; Jakab, M; Ravasio, A; Chwatal, S; Dossena, S; Botta, G; Meyer, G; Maier, B; Valenti, G; Lang, F; Paulmichl, M
Small interfering double-stranded RNAs as therapeutic molecules to restore chemosensitivity to thymidylate synthase inhibitor compounds	CANCER RESEARCH	2004	Schmitz, JC; Chen, TM; Chu, E
The Caenorhabditis elegans cathepsin Z-like cysteine protease, Ce-CPZ-1, has a multifunctional role during the worms` development	JOURNAL OF BIOLOGICAL CHEMISTRY	2004	Hashmi, S; Zhang, J; Oksov, Y; Lustigman, S
Gene specific siRNA selector	BIOINFORMATICS	2004	Levenkova, N; Gu, QJ; Rux, JJ
Disruption of Ixodes scapularis anticoagulation by using RNA interference	PROCEEDINGS OF THE NATIONAL ACADEMY OF SCIENCES OF THE UNITED STATES OF AMERICA	2004	Narasimhan, S; Montgomery, RR; DePonte, K; Tschudi, C; Marcantonio, N; Anderson, JF; Sauer, JR; Cappello, M; Kantor, FS; Fikrig, E
Interferon antagonist proteins of influenza and vaccinia viruses are suppressors of RNA silencing	PROCEEDINGS OF THE NATIONAL ACADEMY OF SCIENCES OF THE UNITED STATES OF AMERICA	2004	Li, WX; Li, HW; Lu, R; Li, F; Dus, M; Atkinson, P; Brydon, EWA; Johnson, KL; Garcia-Sastre, A; Ball, LA; Palese, P; Ding, SW
Disruption of Caenorhabditis elegans muscle structure and function caused by mutation of troponin	BIOPHYSICAL JOURNAL	2004	Burkeen, AK; Maday, SL; Rybicka, KK; Sulcove, JA; Ward, J; Huang, MM; Barstead, R; Franzini-Armstrong, C; Allen, TS
Muscle differentiation in tentacles of Sepia officinalis (Mollusca) is regulated by muscle regulatory factors (MRF) related proteins	DEVELOPMENT GROWTH & DIFFERENTIATION	2004	Grimaldi, A; Tettamanti, G; Rinaldi, L; Brivio, MF; Castellani, D; de Eguileor, M
Restriction enzyme-generated siRNA (REGS) vectors and libraries	NATURE GENETICS	2004	Sen, G; Wehrman, TS; Myers, JW; Blau, HM
Enzymatic production of RNAi libraries from cDNAs	NATURE GENETICS	2004	Shirane, D; Sugao, K; Namiki, S; Tanabe, M; Iino, M; Hirose, K
Gene silencing of selected calcium-signalling molecules in a Drosophila cell line using double-stranded RNA interference	CELL CALCIUM	2004	Raymond-Delpech, V; Towers, PR; Sattelle, DB
Homologous gene targeting in Caenorhabditis elegans by biolistic transformation	NUCLEIC ACIDS RESEARCH	2004	Berezikov, E; Bargmann, CI; Plasterk, RHA
Efficient RNA interference depends on global context of the target sequence: quantitative analysis of silencing efficiency using Eulerian graph representation of siRNA	NUCLEIC ACIDS RESEARCH	2004	Pancoska, P; Moravek, Z; Moll, UM
A library of siRNA duplexes targeting the phosphoinositide 3-kinase pathway: determinants of gene silencing for use in cell-based screens	NUCLEIC ACIDS RESEARCH	2004	Hsieh, AC; Bo, RH; Manola, J; Vazquez, F; Bare, O; Khvorova, A; Scaringe, S; Sellers, WR
Guidelines for the selection of highly effective siRNA sequences for mammalian and chick RNA interference	NUCLEIC ACIDS RESEARCH	2004	Ui-Tei, K; Naito, Y; Takahashi, F; Haraguchi, T; Ohki-Hamazaki, H; Juni, A; Ueda, R; Saigo, K
The Caenorhabditis elegans homolog of the putative prostate cancer susceptibility gene ELAC2, hoe-1, plays a role in germline proliferation	DEVELOPMENTAL BIOLOGY	2004	Smith, MM; Levitan, DJ
Molecular and functional analysis of apical junction formation in the gut epithelium of Caenorhabditis elegans	DEVELOPMENTAL BIOLOGY	2004	Segbert, C; Johnson, K; Theres, C; van Furden, D; Bossinger, O
Intravitreal injection of vascular endothelial growth factor small interfering RNA inhibits growth and leakage in a nonhuman primate, laser-induced model of choroidal neovascularization (Retracted Article. See vol 24, pg 660, 2004)	RETINA-THE JOURNAL OF RETINAL AND VITREOUS DISEASES	2004	Tolentino, MJ; Brucker, AJ; Fosnot, J; Ying, GS; Wu, IH; Malik, G; Wan, SH; Reich, SJ
RNA interference and mRNA silencing, 2004: How far will they reach?	MOLECULAR BIOLOGY OF THE CELL	2004	Pederson, T
Comparative genomics of gene expression in the parasitic and free-living nematodes Strongyloides stercoralis and Caenorhabditis elegans	GENOME RESEARCH	2004	Mitreva, M; McCarter, JP; Martin, J; Dante, M; Wylie, T; Chiapelli, B; Pape, D; Clifton, SW; Nutman, TB; Waterston, RH
Tests of cytoplasmic RNA interference (RNAi) and construction of a tetracycline-inducible T7 promoter system in Trypanosoma cruzi	MOLECULAR AND BIOCHEMICAL PARASITOLOGY	2004	DaRocha, WD; Otsu, K; Teixeira, SMR; Donelson, JE
Ectopic expression of a Haemonchus contortus GATA transcription factor in Caenorhabditis elegans reveals conserved function in spite of extensive sequence divergence	MOLECULAR AND BIOCHEMICAL PARASITOLOGY	2004	Couthier, A; Smith, J; McGarr, P; Craig, B; Gilleard, JS
Conjugate for efficient delivery of short interfering RNA (siRNA) into mammalian cells	FEBS LETTERS	2004	Muratovska, A; Eccles, MR
RNAi-mediated targeting of heterochromatin by the RITS complex	SCIENCE	2004	Verdel, A; Jia, ST; Gerber, S; Sugiyama, T; Gygi, S; Grewal, SIS; Moazed, D
Maternally expressed and partially redundant beta-tubulins in Caenorhabditis elegans are autoregulated	JOURNAL OF CELL SCIENCE	2004	Ellis, GC; Phillips, JB; O`Rourke, S; Lyczak, R; Bowerman, B
Retrovirus vector-mediated stable gene silencing in human cell	BIOCHEMICAL AND BIOPHYSICAL RESEARCH COMMUNICATIONS	2004	Liu, CM; Liu, DP; Dong, WJ; Liang, CC
RNA interference-mediated silencing of the S100A10 gene attenuates plasmin generation and invasiveness of Colo 222 colorectal cancer cells	JOURNAL OF BIOLOGICAL CHEMISTRY	2004	Zhang, LB; Fogg, DK; Waisman, DM
Characterization of C-elegans RING finger protein 1, a binding partner of ubiquitin-conjugating enzyme 1	DEVELOPMENTAL BIOLOGY	2004	Crowe, E; Candido, EPM
siRNA technology	MOLECULAR AND CELLULAR ENDOCRINOLOGY	2004	Schutze, N
Modulation of KSR activity in Caenorhabditis elegans by Zn ions, PAR-1 kinase and PP2A phosphatase	EMBO JOURNAL	2004	Yoder, JH; Chong, HR; Guan, KL; Han, M
Duplicate genes and robustness to transient gene knock-downs in Caenorhabditis elegans	PROCEEDINGS OF THE ROYAL SOCIETY OF LONDON SERIES B-BIOLOGICAL SCIENCES	2004	Conant, GC; Wagner, A
BRCA1/BARD1 orthologs required for DNA repair in Caenorhabditis elegans	CURRENT BIOLOGY	2004	Boulton, SJ; Martin, JS; Polanowska, J; Hill, DE; Gartner, A; Vidal, M
A functional genomic screen for cardiogenic genes using RNA interference in developing Drosophila embryos	PROCEEDINGS OF THE NATIONAL ACADEMY OF SCIENCES OF THE UNITED STATES OF AMERICA	2004	Kim, YO; Park, SJ; Balaban, RS; Nirenberg, M; Kim, Y
Inhibition of human cytomegalovirus replication by small interfering RNAs	JOURNAL OF GENERAL VIROLOGY	2004	Wiebusch, L; Truss, M; Hagemeier, C
BDNF is necessary and sufficient for spinal respiratory plasticity following intermittent hypoxia	NATURE NEUROSCIENCE	2004	Baker-Herman, TL; Fuller, DD; Bavis, RW; Zabka, AG; Golder, FJ; Doperalski, NJ; Johnson, RA; Watters, JJ; Mitchell, GS
Small interfering RNA molecules as potential anti-human rhinovirus agents: in vitro potency, specificity, and mechanism	ANTIVIRAL RESEARCH	2004	Phipps, KM; Martinez, A; Lu, J; Heinz, BA; Zhao, GS
Study of the complex between RNA and DEAE-Dextran	KOBUNSHI RONBUNSHU	2004	Onishi, Y; Kikuchi, Y
Towards in vivo application of RNA interference - new toys, old problems	ARTHRITIS RESEARCH & THERAPY	2004	Rutz, S; Scheffold, A
Sequence-specific gene silencing in murine muscle induced by etectroporation-mediated transfer of short interfering RNA	JOURNAL OF GENE MEDICINE	2004	Kishida, T; Asada, H; Gojo, S; Ohashi, S; Shin-Ya, M; Yasutomi, K; Terauchi, R; Takahashi, KA; Kubo, T; Imanishi, J; Mazda, O
Expression of small hairpin RNA by lentivirus-based vector confers efficient and stable gene-suppression of HIV-1 on human cells including primary non-dividing cells	MICROBES AND INFECTION	2004	Nishitsuji, H; Ikeda, T; Miyoshi, H; Ohashi, T; Kannagi, M; Masuda, T
Virus-induced gene silencing of jasmonate-induced direct defences, nicotine and trypsin proteinase-inhibitors in Nicotiana attenuata	JOURNAL OF EXPERIMENTAL BOTANY	2004	Saedler, R; Baldwin, IT
Preservation of immunoreactivity and fine structure of adult C-elegans tissues using high-pressure freezing	JOURNAL OF HISTOCHEMISTRY & CYTOCHEMISTRY	2004	Rostaing, P; Weimer, RM; Jorgensen, EM; Triller, A; Bessereau, JL
Simple RNAi vectors for stable and transient suppression of gene function in rice	PLANT AND CELL PHYSIOLOGY	2004	Miki, D; Shimamoto, K
Amylase activity in honey bee hypopharyngeal glands reduced by RNA interference	JOURNAL OF APICULTURAL RESEARCH	2004	Gatehouse, HS; Gatehouse, LN; Malone, LA; Hodges, S; Tregidga, E; Todd, J
Analysis of RING finger genes required for embryogenesis in C-elegans	GENESIS	2004	Moore, R; Boyd, L
Improved silencing vector co-expressing GFP and small hairpin RNA	BIOTECHNIQUES	2004	Kojima, SI; Vignjevic, D; Borisy, GG
Joining of long double-stranded RNA molecules through controlled overhangs	NUCLEIC ACIDS RESEARCH	2004	Dekker, NH; Abels, JA; Veenhuizen, PTM; Bruinink, MM; Dekker, C
RNA silencing in plants by the expression of siRNA duplexes	NUCLEIC ACIDS RESEARCH	2004	Lu, SF; Shi, R; Tsao, CC; Yi, XP; Li, LG; Chiang, VL
Atelocollagen-mediated synthetic small interfering RNA delivery for effective gene silencing in vitro and in vivo	NUCLEIC ACIDS RESEARCH	2004	Minakuchi, Y; Takeshita, F; Kosaka, N; Sasaki, H; Yamamoto, Y; Kouno, M; Honma, K; Nagahara, S; Hanai, K; Sano, A; Kato, T; Terada, M; Ochiya, T
Relative gene-silencing efficiencies of small interfering RNAs targeting sense and antisense transcripts from the same genetic locus	NUCLEIC ACIDS RESEARCH	2004	Hu, XY; Hipolito, S; Lynn, R; Abraham, V; Ramos, S; Wong-Staal, F
Evolution of dnmt-2 and mbd-2-like genes in the free-living nematodes Pristionchus pacificus, Caenorhabditis elegans and Caenorhabditis briggsae	NUCLEIC ACIDS RESEARCH	2004	Gutierrez, A; Sommer, RJ
Effects on RNAi of the tight structure, sequence and position of the targeted region	NUCLEIC ACIDS RESEARCH	2004	Yoshinari, K; Miyagishi, M; Taira, K
RNAMB and PhenoBlast: web tools for genome-wide phenotypic mapping projects	NUCLEIC ACIDS RESEARCH	2004	Gunsalus, KC; Yueh, WC; MacMenamin, P; Piano, F
Induction of RNA interference in dendritic cells	IMMUNOLOGIC RESEARCH	2004	Li, M; Qian, H; Ichim, TE; Ge, WW; Popov, IA; Rycerz, K; Neu, J; White, D; Zhong, R; Min, WP
Tracking dendritic cells in vivo - Insights into DC biology and function	IMMUNOLOGIC RESEARCH	2004	Hon, H; Jacob, J
The minibrain kinase homolog, mbk-2, is required for spindle positioning and asymmetric cell division in early C. elegans embryos	DEVELOPMENTAL BIOLOGY	2004	Pang, KM; Ishidate, T; Nakamura, K; Shirayama, M; Trzepacz, C; Schubert, CM; Priess, JR; Mello, CC
The role of viroids in gene silencing: the model case of Peach latent mosaic viroid	CANADIAN JOURNAL OF PLANT PATHOLOGY-REVUE CANADIENNE DE PHYTOPATHOLOGIE	2004	Landry, P; Thompson, D; Perreault, JP
Argonaute protein in the early divergent eukaryote Trypanosoma brucei: Control of small interfering RNA accumulation and retroposon transcript abundance	MOLECULAR AND CELLULAR BIOLOGY	2004	Shi, HF; Djikeng, A; Tschudi, C; Ullu, E
Stable suppression of gene expression in murine embryonic stem cells by RNAi directed from DNA vector-based short hairpin RNA	STEM CELLS	2004	Tang, FC; Meng, GL; Yang, HB; Li, CJ; Shi, Y; Ding, MX; Shang, KG; Zhang, B; Xue, YF
Characterization of two rice DNA methyltransferase genes and RNAi-mediated reactivation of a silenced transgene in rice callus	PLANTA	2004	Teerawanichpan, P; Chandrasekharan, MB; Jiang, YM; Narangajavana, J; Hall, TC
odd-skipped homologs function during gut development in C-elegans	DEVELOPMENT GENES AND EVOLUTION	2004	Buckley, MS; Chau, J; Hoppe, PE; Coulter, DE
RNAi: running interference for the cell	ORGANIC & BIOMOLECULAR CHEMISTRY	2004	Kent, OA; MacMillan, AM
The Caenorhabditis elegans microtubule-severing complex MEI-1/MEI-2 katanin interacts differently with two superficially redundant beta-tubulin isotypes	MOLECULAR BIOLOGY OF THE CELL	2004	Lu, CG; Srayko, M; Mains, PE
Disease-related myotubularins function in endocytic traffic in Caenorhabditis elegans	MOLECULAR BIOLOGY OF THE CELL	2004	Dang, H; Li, Z; Skolnik, EY; Fares, H
Gel-based application of siRNA to human epithelial cancer cells induces RNAi-dependent apoptosis	OLIGONUCLEOTIDES	2004	Jiang, M; Rubbi, CP; Milner, J
Sequence-specific cleavage activities of DNA enzymes targeted against HIV-1 Gag and Nef regions	OLIGONUCLEOTIDES	2004	Dash, BC; Banerjea, AC
Poly-2 `-DNP-RNAs with enhanced efficacy for inhibiting cancer cell growth	OLIGONUCLEOTIDES	2004	Chen, XL; Shen, L; Wang, JH
Ce-Y14 and MAG-1, components of the exon-exon junction complex, are required for embryogenesis and germline sexual switching in Caenorhabditis elegans	MECHANISMS OF DEVELOPMENT	2004	Kawano, T; Kataoka, N; Dreyfuss, G; Sakamoto, H
The roles of histone modifications and small RNA in centromere function	CHROMOSOME RESEARCH	2004	Ekwall, K
Sustained polymeric delivery of gene silencing antisense ODNs, siRNA, DNAzymes and ribozymes: in vitro and in vivo studies	JOURNAL OF DRUG TARGETING	2004	Khan, A; Benboubetra, M; Sayyed, PZ; Ng, KW; Fox, S; Beck, G; Benter, IF; Akhtar, S
RNAi knock-down mice: an emerging technology for post-genomic functional genetics	CYTOGENETIC AND GENOME RESEARCH	2004	Prawitt, D; Brixel, L; Spangenberg, C; Eshkind, L; Heck, R; Oesch, F; Zabel, B; Bockamp, E
The 5 `-3 ` exoribonuclease xrn-1 is essential for ventral epithelial enclosure during C-elegans embryogenesis	RNA-A PUBLICATION OF THE RNA SOCIETY	2004	Newbury, S; Woollard, A
Transcriptome and antisense gene therapy	NIPPON NOGEIKAGAKU KAISHI-JOURNAL OF THE JAPAN SOCIETY FOR BIOSCIENCE BIOTECHNOLOGY AND AGROCHEMISTRY	2004	Murakami, A
Short interfering RNAs (siRNAs) for reducing dopaminergic phenotypic markers	JOURNAL OF NEUROSCIENCE METHODS	2003	Backman, C; Zhang, YJ; Hoffer, BJ; Tomas, AC
Cationic liposome-mediated delivery of siRNAs in adult mice	BIOCHEMICAL AND BIOPHYSICAL RESEARCH COMMUNICATIONS	2003	Sioud, M; Sorensen, DR
An essential role in molting and morphogenesis of Caenorhabditis elegans for ACN-1, a novel member of the angiotensin-converting enzyme family that lacks a metallopeptidase active site	JOURNAL OF BIOLOGICAL CHEMISTRY	2003	Brooks, DR; Appleford, PJ; Murray, L; Isaac, RE
Recognition of small interfering RNA by a viral suppressor of RNA silencing	NATURE	2003	Ye, KQ; Malinina, L; Patel, DJ
Exportin-5 mediates the nuclear export of pre-microRNAs and short hairpin RNAs	GENES & DEVELOPMENT	2003	Yi, R; Qin, Y; Macara, IG; Cullen, BR
Identification and molecular characterization of the G alpha 12-Rho guanine nucleotide exchange factor pathway in Caenorhabditis elegans	PROCEEDINGS OF THE NATIONAL ACADEMY OF SCIENCES OF THE UNITED STATES OF AMERICA	2003	Yau, DM; Yokoyama, N; Goshima, Y; Siddiqui, ZK; Siddiqui, SS; Kozasa, T
Antisense oligonucleotide-based therapeutics for cancer	ONCOGENE	2003	Dean, NM; Bennett, CF
Essential role of the low density lipoprotein receptor-related protein in vascular smooth muscle cell migration	FEBS LETTERS	2003	Li, YH; Lu, WY; Bu, GJ
Local gene knockdown in the brain using viral-mediated RNA interference	NATURE MEDICINE	2003	Hommel, JD; Sears, RM; Georgescu, D; Simmons, DL; DiLeone, RJ
Inhibition of Escherichia coli RNase P by oligonucleotide directed misfolding of RNA	RNA-A PUBLICATION OF THE RNA SOCIETY	2003	Childs, JL; Poole, AW; Turner, DH
Specific inhibition of Huntington`s disease gene expression by siRNAs in cultured cells	PROCEEDINGS OF THE JAPAN ACADEMY SERIES B-PHYSICAL AND BIOLOGICAL SCIENCES	2003	Liu, WZ; Goto, J; Wang, YL; Murata, M; Wada, K; Kanazawa, I
A transient RNA interference assay system using Arabidopsis protoplasts	BIOSCIENCE BIOTECHNOLOGY AND BIOCHEMISTRY	2003	An, CI; Sawada, A; Fukusaki, E; Kobayashi, A
Cloning and characterization of a Caenorhabditis elegans cDNA encoding a new insulin/IGF-Like peptide	BIOSCIENCE BIOTECHNOLOGY AND BIOCHEMISTRY	2003	Kawano, T; Takuwa, K; Ishiguro, M; Nakajima, T; Kimura, Y
The mbk-2 kinase is required for inactivation of MEI-1/katanin in the one-cell Caenorhabditis elegans embryo	EMBO REPORTS	2003	Quintin, S; Mains, PE; Zinke, A; Hyman, AA
Nematode gene sequences: Update for December 2003	JOURNAL OF NEMATOLOGY	2003	McCarter, JP; Mitreva, M; Clifton, SW; Bird, DM; Waterston, RH
Injection of exogenous RNA in amphibian oocytes leads to RNA level fluctuations which are sensitive to cordycepin, an RNA chain elongation terminator	COMPTES RENDUS BIOLOGIES	2003	Montreau, N; Vaur, S; Dautry, F; Andeol, Y
The Drosophila selenoprotein BthD is required for survival and has a role in salivary gland development	MOLECULAR AND CELLULAR BIOLOGY	2003	Kwon, SY; Badenhorst, P; Martin-Romero, FJ; Carlson, BA; Paterson, BM; Gladyshev, VN; Lee, BJ; Hatfield, DL
Expression profiling in ovarian clear cell carcinoma identification of hepatocyte nuclear factor-1 beta as a molecular marker and a possible molecular target for therapy of ovarian clear cell carcinoma	AMERICAN JOURNAL OF PATHOLOGY	2003	Tsuchiya, A; Sakamoto, M; Yasuda, J; Chuma, M; Ohta, T; Ohki, M; Yasugi, T; Taketani, Y; Hirohashi, S
The Caenorhabditis elegans nonmuscle myosin genes nmy-1 and nmy-2 function as redundant components of the let-502/Rho-binding kinase and mel-11/myosin phosphatase pathway during embryonic morphogenesis	DEVELOPMENT	2003	Piekny, AJ; Johnson, JLF; Cham, GD; Mains, PE
LET-99 opposes G alpha/GPR signaling to generate asymmetry for spindle positioning in response to PAR and MES-1/SRC-1 signaling	DEVELOPMENT	2003	Tsou, MFB; Hayashi, A; Rose, LS
Embryonic handedness choice in C. elegans involves the G alpha protein GPA-16	DEVELOPMENT	2003	Bergmann, DC; Lee, M; Robertson, B; Tsou, MFB; Rose, LS; Wood, WB
Molecular correlates of genes exhibiting RNAi phenotypes in Caenorhabditis elegans	GENOME RESEARCH	2003	Cutter, AD; Payseur, BA; Salcedo, T; Estes, AM; Good, JM; Wood, E; Hartl, T; Maughan, H; Strempel, J; Wang, BM; Bryan, AC; Dellos, M
The crystal structure of the Argonaute2 PAZ domain reveals an RNA binding motif in RNAi effector complexes	NATURE STRUCTURAL BIOLOGY	2003	Song, JJ; Liu, JD; Tolia, NH; Schneiderman, J; Smith, SK; Martienssen, RA; Hannon, GJ; Joshua-Tor, L
Structure and conserved RNA binding of the PAZ domain	NATURE	2003	Yan, KS; Yan, S; Farooq, A; Han, A; Zeng, L; Zhou, MM
Silencing the Drosophila ribosomal protein L14 gene using targeted RNA interference causes distinct somatic anomalies	GENE	2003	Enerly, E; Larsson, J; Lambertsson, A
Induction of G0/G1 cell cycle arrest in ovarian carcinoma cells by the anti-inflammatory drug NS-398, but not by COX-2-specific RNA interference	ONCOGENE	2003	Denkert, C; Furstenberg, A; Daniel, PT; Koch, I; Kobel, M; Weichert, W; Siegert, A; Hauptmann, S
Transposon silencing in the Caenorhabditis elegans germ line by natural RNAi	NATURE	2003	Sijen, T; Plasterk, RHA
Nucleotide sequence homology requirements of HIV-1-specific short hairpin RNA	NUCLEIC ACIDS RESEARCH	2003	Pusch, O; Boden, D; Silbermann, R; Lee, F; Tucker, L; Ramratnam, B
Silencing of Toll pathway components by direct injection of double-stranded RNA into Drosophila adult flies	NUCLEIC ACIDS RESEARCH	2003	Goto, A; Blandin, S; Royet, J; Reichhart, JM; Levashina, EA
RNA interference prevents lipopolysaccharide-induced preprotachykinin gene expression	TOXICOLOGY AND APPLIED PHARMACOLOGY	2003	Lai, YL; Yu, SC; Chen, MJ
Lipoprotein receptors and a Disabled family cytoplasmic adaptor protein regulate EGL-17/FGF export in C. elegans	GENES & DEVELOPMENT	2003	Kamikura, DM; Cooper, JA
Induction of apoptosis in tumor cells by siRNA-mediated silencing of the livin/ML-IAP/KIAP gene	ONCOGENE	2003	Crnkovic-Mertens, I; Hoppe-Seyler, F; Butz, K
Small RNAs with imperfect match to endogenous mRNA repress translation - Implications for off-target activity of small inhibitory RNA in mammalian cells	JOURNAL OF BIOLOGICAL CHEMISTRY	2003	Saxena, S; Jonsson, ZO; Dutta, A
A reduction in intestinal cell pH(i) due to loss of the Caenorhabditis elegans Na+/H+ exchanger NHX-2 increases life span	JOURNAL OF BIOLOGICAL CHEMISTRY	2003	Nehrke, K
Functional analysis of the single calmodulin gene in the nematode Caenorhabditis elegans by RNA interference and 4-D microscopy	EUROPEAN JOURNAL OF CELL BIOLOGY	2003	Karabinos, A; Bussing, I; Schulze, E; Wang, J; Weber, K; Schnabel, R
Caenorhabditis elegans RBX1 is essential for meiosis, mitotic chromosomal condensation and segregation, and cytokinesis	GENES TO CELLS	2003	Sasagawa, Y; Urano, T; Kohara, Y; Takahashi, H; Higashitani, A
Inhibition of human immunodeficiency virus type 1 replication in primary macrophages by using Tat- or CCR5-specific small interfering RNAs expressed from a lentivirus vector	JOURNAL OF VIROLOGY	2003	Lee, MTM; Coburn, GA; McClure, MO; Cullen, BR
Inducible shRNA expression for application in a prostate cancer mouse model	NUCLEIC ACIDS RESEARCH	2003	Czauderna, F; Santel, A; Hinz, M; Fechtner, M; Durieux, B; Fisch, G; Leenders, F; Arnold, W; Giese, K; Klippel, A; Kaufmann, J
Caenorhabditis elegans EVL-14/PDS-5 and SCC-3 are essential for sister chromatid cohesion in meiosis and mitosis	MOLECULAR AND CELLULAR BIOLOGY	2003	Wang, F; Yoder, J; Antoshechkin, I; Han, M
An Arabidopsis callose synthase, GSL5, is required for wound and papillary callose formation	PLANT CELL	2003	Jacobs, AK; Lipka, V; Burton, RA; Panstruga, R; Strizhov, N; Schulze-Lefert, P; Fincher, GB
Limitations on geminivirus genome size imposed by plasmodesmata and virus-encoded movement protein: Insights into DNA trafficking	PLANT CELL	2003	Gilbertson, RL; Sudarshana, M; Jiang, H; Rojas, MR; Lucas, WJ
Loss of SEC-23 in Caenorhabditis elegans causes defects in oogenesis, morphogenesis, and extracellular matrix secretion	MOLECULAR BIOLOGY OF THE CELL	2003	Roberts, B; Clucas, C; Johnstone, IL
Mutations in a beta-tubulin disrupt spindle orientation and microtubule dynamics in the early Caenorhabditis elegans embryo	MOLECULAR BIOLOGY OF THE CELL	2003	Wright, AJ; Hunter, CP
Translation start sequences affecting the efficiency of silencing of Agrobacterium tumefaciens T-DNA oncogenes	PLANT PHYSIOLOGY	2003	Lee, H; Humann, JL; Pitrak, JS; Cuperus, JT; Parks, TD; Whistler, CA; Mok, MC; Ream, LW
Control of dendritic development by the Drosophila fragile X-related gene involves the small GTPase Rac1	DEVELOPMENT	2003	Lee, A; Li, WJ; Xu, KY; Bogert, BA; Su, K; Gao, FB
Crown-gall-resistant transgenic apple trees that silence Agrobacterium tumefaciens oncogenes	MOLECULAR BREEDING	2003	Viss, WJ; Pitrak, J; Humann, J; Cook, M; Driver, J; Ream, W
Specific HIV-1 env gene silencing by small interfering RNAs in human peripheral blood mononuclear cells	GENE THERAPY	2003	Park, WS; Hayafune, M; Miyano-Kurosaki, N; Takaku, H
Asymmetry in the assembly of the RNAi enzyme complex	CELL	2003	Schwarz, DS; Hutvagner, G; Du, T; Xu, ZS; Aronin, N; Zamore, PD
Functional siRNAs and rniRNAs exhibit strand bias	CELL	2003	Khvorova, A; Reynolds, A; Jayasena, SD
Specific gene inhibition by adenovirus-mediated expression of small interfering RNA	GENE	2003	Zhao, LJ; Jian, H; Zhu, HH
Maxizymes and small hairpin-type RNAs that are driven by a tRNA promoter specifically cleave a chimeric gene associated with leukemia in vitro and in vivo	CANCER RESEARCH	2003	Oshima, K; Kawasaki, H; Soda, Y; Tani, K; Asano, S; Taira, K
Novel roles for the flagellum in cell morphogenesis and cytokinesis of trypanosomes	EMBO JOURNAL	2003	Kohl, L; Robinson, D; Bastin, P
Allele-specific silencing of a pathogenic mutant acetylcholine receptor subunit by RNA interference	HUMAN MOLECULAR GENETICS	2003	Abdelgany, A; Wood, M; Beeson, D
RNA interference with small hairpin RNAs transcribed from a human U6 promoter-driven DNA vector	JOURNAL OF PHARMACOLOGICAL SCIENCES	2003	Kwak, YD; Koike, H; Sugaya, K
Protection from HIV-1 infection of primary CD4 T cells by CCR5 silencing is effective for the full spectrum of CCR5 expression	ANTIVIRAL THERAPY	2003	Butticaz, C; Ciuffi, A; Munoz, MM; Thomas, J; Bridge, A; Pebernard, S; Iggo, R; Meylan, P; Telenti, A
Inhibition of HBV replication by siRNA in a stable HBV-producing cell line	HEPATOLOGY	2003	Konishi, M; Wu, CH; Wu, GY
A/T-rich inverted DNA repeats are destabilized by chaotrope-containing buffer during purification using silica gel membrane technology	BIOTECHNIQUES	2003	Prevorovsky, M; Puta, F
The Caenorhabditis elegans SCC-3 homologue is required for meiotic synapsis and for proper chromosome disjunction in mitosis and meiosis	EXPERIMENTAL CELL RESEARCH	2003	Pasierbek, P; Fodermayr, M; Jantsch, V; Jantsch, M; Schweizer, D; Loidl, J
Efficient inhibition of beta-secretase gene expression in HEK293 cells by tRNA(Val)-driven and CTE-helicase associated hammerhead ribozymes	EUROPEAN JOURNAL OF BIOCHEMISTRY	2003	Nawrot, B; Antoszczyk, S; Maszewska, M; Kuwabara, T; Warashina, M; Taira, K; Stec, WJ
Daxx silencing sensitizes cells to multiple apoptotic pathways	MOLECULAR AND CELLULAR BIOLOGY	2003	Chen, LY; Chen, JD
Adenoviral vectors expressing siRNAs for discovery and validation of gene function	GENOME RESEARCH	2003	Arts, GJ; Langemeijer, E; Tissingh, R; Ma, LB; Pavliska, H; Dokic, K; Dooijes, R; Misic, E; Clasen, R; Michiels, F; van der Schueren, J; Lambrecht, M; Herman, S; Brys, R; Thys, K; Hoffmann, M; Tomme, P; van Es, H
RNAi microarray analysis in cultured mammalian cells	GENOME RESEARCH	2003	Mousses, S; Caplen, NJ; Cornelison, R; Weaver, D; Basik, M; Hautaniemi, S; Elkahloun, AG; Lotufo, RA; Choudary, A; Dougherty, ER; Suh, E; Kallioniemi, O
Talin loss-of-function uncovers roles in cell contractility and migration in C-elegans	JOURNAL OF CELL SCIENCE	2003	Cram, EJ; Clark, SG; Schwarzbauer, JE
Genome-wide RNAi of C-elegans using the hypersensitive rrf-3 strain reveals novel gene functions	PLOS BIOLOGY	2003	Simmer, F; Moorman, C; van der Linden, AM; Kuijk, E; van den Berghe, PVE; Kamath, RS; Fraser, AG; Ahringer, J; Plasterk, RHA
Mathematical models of RNA silencing: Unidirectional amplification limits accidental self-directed reactions	PROCEEDINGS OF THE NATIONAL ACADEMY OF SCIENCES OF THE UNITED STATES OF AMERICA	2003	Bergstrom, CT; McKittrick, E; Antia, R
R2D2, a bridge between the initiation and effector steps of the Drosophila RNAi pathway	SCIENCE	2003	Liu, QH; Rand, TA; Kalidas, S; Du, FH; Kim, HE; Smith, DP; Wang, XD
Enhanced gene silencing by the application of multiple specific small interfering RNAs	FEBS LETTERS	2003	Ji, JM; Wernli, M; Klimkait, T; Erb, P
Transport of dsRNA into cells by the transmembrane protein SID-1	SCIENCE	2003	Feinberg, EH; Hunter, CP
A putative Drosophila pheromone receptor expressed in male-specific taste neurons is required for efficient courtship	NEURON	2003	Bray, S; Amrein, H
siRNA targeting of the viral E6 oncogene efficiently kills human papillomavirus-positive cancer cells	ONCOGENE	2003	Butz, K; Ristriani, T; Hengstermann, A; Denk, C; Scheffner, M; Hoppe-Seyler, F
Caenorhabditis elegans TAC-1 and ZYG-9 form a complex that is essential for long astral and spindle microtubules	CURRENT BIOLOGY	2003	Srayko, M; Quintin, S; Schwager, A; Hyman, AA
Duplexes of 21-nucleotide RNAs mediate RNA interference in differentiated mouse ES cells	BIOLOGY OF THE CELL	2003	Zou, GM; Wu, W; Chen, JJ; Rowley, JD
Changes in the abundance and distribution of conserved centrosomal, cytoskeletal and ciliary proteins during spermiogenesis in Marsilea vestita	CELL MOTILITY AND THE CYTOSKELETON	2003	Klink, VP; Wolniak, SM
RNA inhibition of BMP-4 gene expression in postimplantation mouse embryos	GENESIS	2003	Gratsch, TE; De Boer, LS; O`Shea, KS
Characterization of RNA interference in an Anopheles gambiae cell line	INSECT BIOCHEMISTRY AND MOLECULAR BIOLOGY	2003	Hoa, NT; Keene, KM; Olson, KE; Zheng, L
Testing the efficiency of dsRNAi constructs in vivo: A transient expression assay based on two fluorescent proteins	MOLECULAR BIOLOGY REPORTS	2003	Panstruga, R; Kim, MC; Cho, MJ; Schulze-Lefert, P
Transitivity-dependent and -independent cell-to-cell movement of RNA silencing	EMBO JOURNAL	2003	Himber, C; Dunoyer, P; Moissiard, G; Ritzenthaler, C; Voinnet, O
A rapid method for detection of putative RNAi target genes in genomic data	BIOINFORMATICS	2003	Horesh, Y; Amir, A; Michaeli, S; Unger, R
The Caenorhabditis elegans spe-39 gene is required for intracellular membrane reorganization during spermatogenesis.	GENETICS	2003	Zhu, GD; L`Hernault, SW
RNA silencing in the phytopathogenic fungus Magnaporthe oryzae	MOLECULAR PLANT-MICROBE INTERACTIONS	2003	Kadotani, N; Nakayashiki, H; Tosa, Y; Mayama, S
The Snail-like CES-1 protein of C-elegans can block the expression of the BH3-only cell-death activator gene egl-1 by antagonizing the function of bHLH proteins	DEVELOPMENT	2003	Thellmann, M; Hatzold, J; Conradt, B
Differential roles of engrailed paralogs in determining sensory axon guidance and synaptic target recognition	JOURNAL OF NEUROSCIENCE	2003	Marie, B; Blagburn, JM
The mitochondrial prohibitin complex is essential for embryonic viability and germline function in Caenorhabditis elegans	JOURNAL OF BIOLOGICAL CHEMISTRY	2003	Sanz, MA; Tsang, WY; Willems, EM; Grivell, LA; Lemire, BD; van der Spek, H; Nijtmans, LGJ
MicroRNAs and small interfering RNAs can inhibit mRNA expression by similar mechanisms	PROCEEDINGS OF THE NATIONAL ACADEMY OF SCIENCES OF THE UNITED STATES OF AMERICA	2003	Zeng, Y; Yi, R; Cullen, BR
The sex peptide of Drosophila melanogaster: Female post-mating responses analyzed by using RNA interference	PROCEEDINGS OF THE NATIONAL ACADEMY OF SCIENCES OF THE UNITED STATES OF AMERICA	2003	Chapman, T; Bangham, J; Vinti, G; Seifried, B; Lung, O; Wolfner, MF; Smith, HK; Partridge, L
Down-regulation of CXCR4 by inducible small interfering RNA inhibits breast cancer cell invasion in vitro	CANCER RESEARCH	2003	Chen, YC; Stamatoyannopoulos, G; Song, CZ
Plastocyanin is indispensable for photosynthetic electron flow in Arabidopsis thaliana	JOURNAL OF BIOLOGICAL CHEMISTRY	2003	Weigel, M; Varotto, C; Pesaresi, P; Finazzi, G; Rappaport, F; Salamini, F; Leister, D
The hernandez and fernandez genes of Drosophila specify eye and antenna	DEVELOPMENTAL BIOLOGY	2003	Suzanne, M; Estella, C; Calleja, M; Sanchez-Herrero, E
Identification of a novel Drosophila gene, beltless, using injectable embryonic and adult RNA interference (RNAi)	BMC GENOMICS	2003	Dzitoyeva, S; Dimitrijevic, N; Manev, H
Exclusion of germ plasm proteins from somatic lineages by cullin-dependent degradation	NATURE	2003	DeRenzo, C; Reese, KJ; Seydoux, G
Short interfering RNA-mediated interference of gene expression and viral DNA accumulation in cultured plant cells	PROCEEDINGS OF THE NATIONAL ACADEMY OF SCIENCES OF THE UNITED STATES OF AMERICA	2003	Vanithatani, R; Chellappan, P; Fauquet, CM
Ribozymes and siRNA for the treatment of diseases of the nervous system	CURRENT OPINION IN MOLECULAR THERAPEUTICS	2003	Wood, MJ; Trulzsch, B; Abdelgany, A; Beeson, D
Induction of RNA interference using short interfering RNA expression vectors in cell culture and animal systems	CURRENT OPINION IN MOLECULAR THERAPEUTICS	2003	Wilson, JA; Richardson, CD
Gene silencing in chick embryos with a vector-based small interfering RNA system	DEVELOPMENT GROWTH & DIFFERENTIATION	2003	Katahira, T; Nakamura, H
Transient RNA interference in hematopoietic progenitors with functional consequences	GENESIS	2003	Oliveira, DM; Goodell, MA
Sense and antisense transcripts in the histone H1 (HIS-1) locus of Leishmania major	INTERNATIONAL JOURNAL FOR PARASITOLOGY	2003	Belli, SI; Monnerat, S; Schaff, C; Masina, S; Noll, T; Myler, PJ; Stuart, K; Fasel, N
Stable and heritable gene silencing in the malaria vector Anopheles stephensi	NUCLEIC ACIDS RESEARCH	2003	Brown, AE; Bugeon, L; Crisanti, A; Catteruccia, F
Functional conservation between members of an ancient duplicated transcription factor family, LSF/Grainyhead	NUCLEIC ACIDS RESEARCH	2003	Venkatesan, K; McManus, HR; Mello, CC; Smith, TF; Hansen, U
Double-stranded RNA-mediated gene silencing in fission yeast	NUCLEIC ACIDS RESEARCH	2003	Raponi, M; Arndt, GM
In vivo analysis of the RNA interference mechanism in Trypanosoma brucei	METHODS	2003	Tschudi, C; Djikeng, A; Shi, HF; Ullu, E
Genorne-wide RNAi screening in Caenorhabditis elegans	METHODS	2003	Kamath, RS; Ahringer, J
In vitro analysis of RNA interference in Drosophila melanogaster	METHODS	2003	Haley, B; Tang, GL; Zamore, PD
Analysis of the 3 `-hydroxyl group in Drosophila siRNA function	METHODS	2003	Wei, Q; Lipardi, C; Paterson, BM
Essential embryonic roles of the CKI-1 cyclin-dependent kinase inhibitor in cell-cycle exit and morphogenesis in C-elegans	DEVELOPMENTAL BIOLOGY	2003	Fukuyama, M; Gendreau, SB; Derry, WB; Rothman, JH
Metabolic labeling of C-elegans and D-melanogaster for quantitative proteomics	NATURE BIOTECHNOLOGY	2003	Krijgsveld, J; Ketting, RF; Mahmoudi, T; Johansen, J; Artal-Sanz, M; Verrijzer, CP; Plasterk, RHA; Heck, AJR
Potent suppression of HIV type 1 infection by a short hairpin anti-CXCR4 siRNA	AIDS RESEARCH AND HUMAN RETROVIRUSES	2003	Anderson, J; Banerjea, A; Planelles, V; Akkina, R
RNA interference: gene silencing in the fast lane	SEMINARS IN CANCER BIOLOGY	2003	Kittler, R; Buchholz, F
Ras interference as cancer therapy	SEMINARS IN CANCER BIOLOGY	2003	Duursma, AM; Agami, R
Applications of RNA interference for studies in DNA damage processing, genome stability, mutagenesis, and cancer	SEMINARS IN CANCER BIOLOGY	2003	Bedford, JS; Liber, HL
RNA interface-mediated reduction in GLUT1 inhibits serum-induced glucose transport in primary human skeletal muscle cells	BIOCHEMICAL AND BIOPHYSICAL RESEARCH COMMUNICATIONS	2003	Al-Khalili, L; Cartee, GD; Krook, A
Selective regulation of neurite extension and synapse formation by the beta but not the of isoform of CaMKII	NEURON	2003	Fink, CC; Bayer, KU; Myers, JW; Ferrell, JE; Schulman, H; Meyer, T
Role of Caenorhabditis elegans protein phosphatase type 1, CeGLC-7 beta, in metaphase to anaphase transition during embryonic development	EXPERIMENTAL CELL RESEARCH	2003	Sassa, T; Ueda-Ohba, H; Kitamura, K; Harada, S; Hosono, R
Immune modulation by silencing IL-12 production in dendritic cells using small interfering RNA	JOURNAL OF IMMUNOLOGY	2003	Hill, JA; Ichim, TE; Kusznieruk, KP; Li, M; Huang, XY; Yan, XT; Zhong, R; Cairns, E; Bell, DA; Min, WP
A novel TBP-interacting zinc finger protein functions in early development of Xenopus laevis	BIOCHEMICAL AND BIOPHYSICAL RESEARCH COMMUNICATIONS	2003	Kim, M; Choi, J; Carlson, BA; Han, JK; Rhee, K; Sargent, T; Hatfield, DL; Lee, BJ
Effective small interfering RNAs and phosphorothioate antisense DNAs have different preferences for target sites in the luciferase mRNAs	BIOCHEMICAL AND BIOPHYSICAL RESEARCH COMMUNICATIONS	2003	Xu, YH; Zhang, HY; Thormeyer, D; Larsson, A; Du, Q; Elmen, J; Wahlestedt, C; Liang, Z
Expression and function of the Trypanosoma brucei major surface protease (GP63) genes	JOURNAL OF BIOLOGICAL CHEMISTRY	2003	LaCount, DJ; Gruszynski, AE; Grandgenett, PM; Bangs, JD; Donelson, JE
UAP56 levels affect viability and mRNA export in Caenorhabditis elegans	RNA-A PUBLICATION OF THE RNA SOCIETY	2003	MacMorris, M; Brocker, C; Blumenthal, T
The Ref/Aly proteins are dispensable for mRNA export and development in Caenorhabditis elegans	RNA-A PUBLICATION OF THE RNA SOCIETY	2003	Longman, D; Johnstone, IL; Caceres, JF
Inhibition of HIV-1 by lentiviral vector-transduced siRNAs in T lymphocytes differentiated in SCID-hu mice and CD34(+) progenitor cell-derived macrophages	MOLECULAR THERAPY	2003	Banerjea, A; Li, MJ; Bauer, G; Remling, L; Lee, NS; Rossi, J; Akkina, R
Functional analysis of the rice AP3 homologue OsMADS16 by RNA interference	PLANT MOLECULAR BIOLOGY	2003	Xiao, H; Wang, Y; Liu, DF; Wang, WM; Li, XB; Zhao, XF; Xu, JC; Zhai, WX; Zhu, LH
RNA interference as a metabolic engineering tool: potential for in vivo control of protein expression in an insect larval model	METABOLIC ENGINEERING	2003	Kramer, SF; Bentley, WE
Regulation of intermuscular electrical coupling by the Caenorhabditis elegans innexin inx-6	MOLECULAR BIOLOGY OF THE CELL	2003	Li, SL; Dent, JA; Roy, R
Inducible systemic RNA silencing in Caenorhabditis elegans	MOLECULAR BIOLOGY OF THE CELL	2003	Timmons, L; Tabara, H; Mello, CC; Fire, AZ
lin-35/Rb and ubc-18, an E2 ubiquitin-conjugating enzyme, function redundantly to control pharyngeal morphogenesis in C-elegans	DEVELOPMENT	2003	Fay, DS; Large, E; Han, M; Darland, M
Laminin alpha subunits and their role in C. elegans development	DEVELOPMENT	2003	Huang, CC; Hall, DH; Hedgecock, EM; Kao, G; Karantza, V; Vogel, BE; Hutter, H; Chisholms, AD; Yurchenco, PD; Wadsworth, WG
Centrosome size is controlled by centriolar SAS-4	TRENDS IN CELL BIOLOGY	2003	Salisbury, JL
Inhibition of hepatitis B virus replication in vivo by nucleoside analogues and siRNA	GASTROENTEROLOGY	2003	Klein, C; Bock, CT; Wedemeyer, H; Wustefeld, T; Locarnini, S; Dienes, HP; Kubicka, S; Manns, MP; Trautwein, C
Genetic and cytological characterization of the recombination protein RAD-51 in Caenorhabditis elegans	CHROMOSOMA	2003	Alpi, A; Pasierbek, P; Gartner, A; Loidl, J
Prevention of allograft rejection by in vitro generated tolerogenic dendritic cells	TRANSPLANT IMMUNOLOGY	2003	Ichim, TE; Zhong, R; Min, WP
System for rapid screening of siRNA targets - Assay tutorial: Application of the siLentGene U6 Cassette RNA Interference System	GENETIC ENGINEERING NEWS	2003	Vidugiriene, J; Yeager, T; Wang, L; Wang, JW; Dong, ZH; Sprecher, C; Storts, D
Small nucleolar RNA interference induced by antisense or double-stranded RNA in trypanosomatids	PROCEEDINGS OF THE NATIONAL ACADEMY OF SCIENCES OF THE UNITED STATES OF AMERICA	2003	Liang, XH; Liu, Q; Michaeli, S
Insulin signaling through Akt/protein kinase B analyzed by small interfering RNA-mediated gene silencing	PROCEEDINGS OF THE NATIONAL ACADEMY OF SCIENCES OF THE UNITED STATES OF AMERICA	2003	Jiang, ZY; Zhou, QL; Coleman, KA; Chouinard, M; Boese, Q; Czech, MP
Sphingosine phosphate lyase expression is essential for normal development in Caenorhabditis elegans	JOURNAL OF BIOLOGICAL CHEMISTRY	2003	Mendel, J; Heinecke, K; Fyrst, H; Saba, JD
Hes1 is a target of microRNA-23 during retinoic-acid-induced neuronal differentiation of NT2 cells (Retracted Article. See 426, pg 100, 2003)	NATURE	2003	Kawasaki, H; Taira, K
CUL-4 ubiquitin ligase maintains genome stability by restraining DNA-replication licensing	NATURE	2003	Zhong, WW; Feng, H; Santiago, FE; Kipreos, ET
Claudins in Caenorhabditis elegans: Their distribution and barrier function in the epithelium	CURRENT BIOLOGY	2003	Asano, A; Asano, K; Sasaki, H; Furuse, M; Tsukita, S
Modulation of early olfactory processing by an octopaminergic reinforcement pathway in the honeybee	JOURNAL OF NEUROSCIENCE	2003	Farooqui, T; Robinson, K; Vaessin, H; Smith, BH
Allele-specific silencing of dominant disease genes	PROCEEDINGS OF THE NATIONAL ACADEMY OF SCIENCES OF THE UNITED STATES OF AMERICA	2003	Miller, VM; Xia, HB; Marrs, GL; Gouvion, CM; Lee, G; Davidson, BL; Paulson, HL
The maintenance of neuromuscular function requires UBC-25 in Caenorhabditis elegans	BIOCHEMICAL AND BIOPHYSICAL RESEARCH COMMUNICATIONS	2003	Schulze, E; Altmann, ME; Adham, IM; Schulze, B; Frode, S; Engel, W
Vacuolar-type H(+)-ATPase E subunit is required for embryogenesis and yolk transfer in Caenorhabditis elegans	GENE	2003	Choi, KY; Ji, YJ; Dhakal, BK; Yu Jr; Cho, C; Song, WK; Ahnn, J
Small interfering RNAs expressed from a pol III promoter suppress the EWS/Fli-1 transcript in an Ewing sarcoma cell line	MOLECULAR THERAPY	2003	Dohjima, T; Lee, NS; Li, HT; Ohno, T; Rossi, JJ
Toward therapy for DYT1 dystonia: Allele-specific silencing of mutant TorsinA	ANNALS OF NEUROLOGY	2003	Gonzalez-Alegre, P; Miller, VM; Davidson, BL; Paulson, HL
Structural variations and stabilising modifications of synthetic siRNAs in mammalian cells	NUCLEIC ACIDS RESEARCH	2003	Czauderna, F; Fechtner, M; Dames, S; Aygun, H; Klippel, A; Pronk, GJ; Giese, K; Kaufmann, J
Comparative analysis of DNA vectors at mediating RNAi in Anopheles mosquito cells and larvae	JOURNAL OF EXPERIMENTAL BIOLOGY	2003	Brown, AE; Crisanti, A; Catteruccia, F
Inhibition of AQP4 expression in astrocytes by RNAi determines alterations in cell morphology, growth, and water transport and induces changes in ischemia related genes	FASEB JOURNAL	2003	Nicchia, GP; Frigeri, A; Liuzzi, GM; Svelto, M
Distinct developmental function of two Caenorhabditis elegans homologs of the cohesin subunit Scc1/Rad21	MOLECULAR BIOLOGY OF THE CELL	2003	Mito, Y; Sugimoto, A; Yamamoto, M
Caenorhabditis elegans UNC-98, a C2H2Zn finger protein, is a novel partner of UNC-97/PINCH in muscle adhesion complexes	MOLECULAR BIOLOGY OF THE CELL	2003	Mercer, KB; Flaherty, DB; Miller, RK; Qadota, H; Tinley, TL; Moerman, DG; Benian, GM
The synthesis of 2 `-O-[(triisopropylsilyl)oxy] methyl (TOM) phosphoramidites of methylated ribonucleosides (m(1)G, m(2)G, m(2)(2)G, m(1)I, m(3)U, m(4)C, m(6)A, m(2)(6)A) for use in automated RNA solid-phase synthesis	MONATSHEFTE FUR CHEMIE	2003	Hobartner, C; Kreutz, C; Flecker, E; Ottenschlager, E; Pils, W; Grubmayr, K; Micura, R
Translational control of maternal glp-1 mRNA by POS-1 and its interacting protein SPN-4 in Caenorhabditis elegans	DEVELOPMENT	2003	Ogura, K; Kishimoto, N; Mitani, S; Gengyo-Ando, K; Kohara, Y
Efficiency and specificity of RNA interference generated by intra- and intermolecular double stranded RNA in Trypanosoma brucei	MOLECULAR AND BIOCHEMICAL PARASITOLOGY	2003	Durand-Dubief, M; Kohl, L; Bastin, P
Use of RNA interference to investigate gene function in the human filarial nematode parasite Brugia malayi	MOLECULAR AND BIOCHEMICAL PARASITOLOGY	2003	Aboobaker, AA; Blaxter, ML
RNA interference in ticks: a study using histamine binding protein dsRNA in the female tick Amblyomma americanum	INSECT MOLECULAR BIOLOGY	2003	Aljamali, MN; Bior, AD; Sauer, JR; Essenberg, RC
Genomewide view of gene silencing by small interfering RNAs	PROCEEDINGS OF THE NATIONAL ACADEMY OF SCIENCES OF THE UNITED STATES OF AMERICA	2003	Chi, JT; Chang, HY; Wang, NN; Chang, DS; Dunphy, N; Brown, PO
The Caenorhabditis elegans vab-10 spectraplakin isoforms protect the epidermis against internal and external forces	JOURNAL OF CELL BIOLOGY	2003	Bosher, JM; Hahn, BS; Legouis, R; Sookhareea, S; Weimer, RM; Gansmuller, A; Chisholm, AD; Rose, AM; Bessereau, JL; Labouesse, M
Short interfering RNA-directed inhibition of hepatitis B virus replication	FEBS LETTERS	2003	Hamasaki, K; Nakao, K; Matsumoto, K; Ichikawa, T; Ishikawa, H; Eguchi, K
A complex of LIN-5 and GPR proteins regulates G protein signaling and spindle function in C-elegans	GENES & DEVELOPMENT	2003	Srinivasan, DG; Fisk, RM; Xu, HH; van den Heuvel, S
Differential activation of the DNA replication checkpoint contributes to asynchrony of cell division in C-elegans embryos	CURRENT BIOLOGY	2003	Brauchle, M; Baumer, K; Gonczy, P
A novel human protein of the maternal centriole is required for the final stages of cytokinesis and entry into S phase	JOURNAL OF CELL BIOLOGY	2003	Gromley, A; Jurczyk, A; Sillibourne, J; Halilovic, E; Mogensen, M; Groisman, I; Blomberg, M; Doxsey, S
The efficacy of small interfering RNAs targeted to the type 1 insulin-like growth factor receptor (IGF1R) is influenced by secondary structure in the IGF1R transcript	JOURNAL OF BIOLOGICAL CHEMISTRY	2003	Bohula, EA; Salisbury, AJ; Sohail, M; Playford, MP; Riedemann, J; Southern, EM; Macaulay, VM
A chemical-regulated inducible RNAi system in plants	PLANT JOURNAL	2003	Guo, HS; Fei, JF; Xie, Q; Chua, NH
Similar behaviour of single-strand and double-strand siRNAs suggests they act through a common RNAi pathway	NUCLEIC ACIDS RESEARCH	2003	Holen, T; Amarzguioui, M; Babaie, E; Prydz, H
Candidate genes for alcohol dependence: Animal studies	ALCOHOLISM-CLINICAL AND EXPERIMENTAL RESEARCH	2003	Schumann, G; Spanagel, R; Mann, K
Telomeric position effect variegation in Saccharomyces cerevisiae by Caenorhabditis elegans linker histones suggests a mechanistic connection between germ line and telomeric silencing	MOLECULAR AND CELLULAR BIOLOGY	2003	Jedrusik, MA; Schulze, E
Transgenic RNA interference in ES cell-derived embryos recapitulates a genetic null phenotype	NATURE BIOTECHNOLOGY	2003	Kunath, T; Gish, G; Lickert, H; Jones, N; Pawson, T; Rossant, J
New genes that interact with lin-35 Rb to negatively regidate the let-60 ras pathway in Caenorhabditis elegans	GENETICS	2003	Thomas, JH; Ceol, CJ; Schwartz, HT; Horvitz, HR
Using RNA interference to manipulate endogenous gene expression in Schistosoma mansoni sporocysts	MOLECULAR AND BIOCHEMICAL PARASITOLOGY	2003	Boyle, JP; Wu, XJ; Shoemaker, CB; Yoshino, TP
Improvements in transfection efficiency and tests of RNA interference (RNAi) approaches in the protozoan parasite Leishmania	MOLECULAR AND BIOCHEMICAL PARASITOLOGY	2003	Robinson, KA; Beverley, SM
Modeling human peroxisome biogenesis disorders in the nematode Caenorhabditis elegans	JOURNAL OF CELL SCIENCE	2003	Thieringer, H; Moellers, B; Dodt, G; Kunau, WH; Driscoll, M
Highly efficient production and characterization of T-DNA plants for rice (Oryza sativa L.) functional genomics	THEORETICAL AND APPLIED GENETICS	2003	Sallaud, C; Meynard, D; van Boxtel, J; Gay, C; Bes, M; Brizard, JP; Larmande, P; Ortega, D; Raynal, M; Portefaix, M; Ouwerkerk, PBF; Rueb, S; Delseny, M; Guiderdoni, E
PAR proteins regulate microtubule dynamics at the cell cortex in C-elegans	CURRENT BIOLOGY	2003	Labbe, JC; Maddox, PS; Salmon, ED; Goldstein, B
BIR-1, a Caenorhabditis elegans homologue of Survivin, regulates transcription and development	PROCEEDINGS OF THE NATIONAL ACADEMY OF SCIENCES OF THE UNITED STATES OF AMERICA	2003	Kostrouchova, M; Kostrouch, Z; Saudek, V; Piatigorsky, J; Rall, JE
gamma-aminobutyric acid B receptor 1 mediates behavior-impairing actions of alcohol in Drosophila: Adult RNA interference and pharmacological evidence	PROCEEDINGS OF THE NATIONAL ACADEMY OF SCIENCES OF THE UNITED STATES OF AMERICA	2003	Dzitoyeva, S; Dimitrijevic, N; Manev, H
Disabled-2 small interfering RNA modulates cellular adhesive function and MAPK activity during megakaryocytic differentiation of K562 cells	FEBS LETTERS	2003	Tseng, CP; Huang, CL; Huang, CH; Cheng, JC; Stern, A; Tseng, CH; Chiu, DTY
mRNA capping enzyme requirement for Caenorhabditis elegans viability	JOURNAL OF BIOLOGICAL CHEMISTRY	2003	Srinivasan, P; Piano, F; Shatkin, AJ
The Caenorhabditis elegans mRNA 5 `-capping enzyme - In vitro and in vivo characterization	JOURNAL OF BIOLOGICAL CHEMISTRY	2003	Takagi, T; Walker, AK; Sawa, C; Diehn, F; Takase, Y; Blackwell, TK; Buratowski, S
Independent combinatorial effect of antisense oligonucleotides and RNAi-mediated specific inhibition of the recombinant Rat P2X(3) receptor	NUCLEIC ACIDS RESEARCH	2003	Hemmings-Mieszczak, M; Dorn, G; Natt, FJ; Hall, J; Wishart, WL
Small interfering RNAs suppress the expression of endogenous and GFP-fused epidermal growth factor receptor (erbB1) and induce apoptosis in erbB1-overexpres sing cells	EXPERIMENTAL CELL RESEARCH	2003	Nagy, P; Arndt-Jovin, DJ; Jovin, TM
tcl-2 encodes a novel protein that acts synergistically with Wnt signaling pathways in C-elegans	DEVELOPMENTAL BIOLOGY	2003	Zhao, XJ; Sawa, H; Herman, MA
The Caenorhabditis elegans innexin INX-3 is localized to gap junctions and is essential for embryonic development	DEVELOPMENTAL BIOLOGY	2003	Starich, TA; Miller, A; Nguyen, RL; Hall, DH; Shaw, JE
MAN1 and emerin have overlapping function(s) essential for chromosome segregation and cell division in Caenorhabditis elegans	PROCEEDINGS OF THE NATIONAL ACADEMY OF SCIENCES OF THE UNITED STATES OF AMERICA	2003	Liu, J; Lee, KK; Segura-Totten, M; Neufeld, E; Wilson, KL; Gruenbaum, Y
Myosin and the PAR proteins polarize mircrofilament-dependent forces that shape and position mitotic spindles in Caenorhabditis elegans	JOURNAL OF CELL BIOLOGY	2003	Severson, AE; Bowerman, B
The genes orthodenticle and hunchback substitute for bicoid in the beetle Tribolium	NATURE	2003	Schroder, R
Gene silencing by systemic delivery of synthetic siRNAs in adult mice	JOURNAL OF MOLECULAR BIOLOGY	2003	Sorensen, DR; Leirdal, M; Sioud, M
PAC1 phosphatase is a transcription target of p53 in signalling apoptosis and growth suppression	NATURE	2003	Yin, YX; Liu, YX; Jin, YJ; Hall, EJ; Barrett, JC
For the insect pathogen Photorhabdus luminescens, which end of a nematode is out?	APPLIED AND ENVIRONMENTAL MICROBIOLOGY	2003	Ciche, TA; Ensign, JC
Small interfering RNA-induced suppression of MDR1 (P-glycoprotein) restores sensitivity to multidrug-resistant cancer cells	CANCER RESEARCH	2003	Wu, H; Hait, WN; Yang, JM
Molecular characterization, functional expression, and developmental profile of an ether a-go-go K+ channel in the tobacco hornworm Manduca sexta	JOURNAL OF NEUROBIOLOGY	2003	Keyser, MR; Anson, BD; Titus, SA; Ganetzky, B; Witten, JL
siRNAs: a new wave of RNA-based therapeutics	JOURNAL OF ANTIMICROBIAL CHEMOTHERAPY	2003	Coburn, GA; Cullen, BR
RNA interference: Silencing in the cytoplasm and nucleus	CURRENT OPINION IN MOLECULAR THERAPEUTICS	2003	Dudley, NR; Goldstein, B
Caenorhabditis elegans - applications to nematode genomics	COMPARATIVE AND FUNCTIONAL GENOMICS	2003	Gregory, WF; Parkinson, J
Annexin I is an endogenous ligand that mediates apoptotic cell engulfment	DEVELOPMENTAL CELL	2003	Arur, S; Uche, UE; Rezaul, K; Fong, M; Scranton, V; Cowan, AE; Mohler, W; Han, DK
Inhibition of hepatitis B virus expression and replication by RNA interference	HEPATOLOGY	2003	Shlomai, A; Shaul, Y
RNA interference by production of short hairpin dsRNA in ES cells, their differentiated derivatives, and in somatic cell lines	BIOTECHNIQUES	2003	Grabarek, JB; Wianny, F; Plusa, B; Zernicka-Goetz, M; Glover, DM
Suppression of cathepsin B expression in Schistosoma mansoni by RNA interference	INTERNATIONAL JOURNAL FOR PARASITOLOGY	2003	Skelly, PJ; Da`dara, A; Harn, DA
A simple soaking method for RNA interference in the planarian Dugesia japonica	DEVELOPMENT GENES AND EVOLUTION	2003	Orii, H; Mochii, M; Watanabe, K
Transcriptional outputs of the Caenorhabditis elegans forkhead protein DAF-16	AGING CELL	2003	McElwee, J; Bubb, K; Thomas, JH
Silencing of ubiquinone biosynthesis genes extends life span in Caenorhabditis elegans	FASEB JOURNAL	2003	Asencio, C; Rodriguez-Aguilera, JC; Ruiz-Ferrer, M; Vela, J; Navas, P
daf-28 encodes a C-elegans insulin superfamily member that is regulated by environmental cues and acts in the DAF-2 signaling pathway	GENES & DEVELOPMENT	2003	Li, WQ; Kennedy, SG; Ruvkun, G
Polarization of the C-elegans zygote proceeds via distinct establishment and maintenance phases	DEVELOPMENT	2003	Cuenca, AA; Schetter, A; Aceto, D; Kemphues, K; Seydoux, G
Developmental defects observed in hypomorphic anaphase-promoting complex mutants are linked to cell cycle abnormalities	DEVELOPMENT	2003	Shakes, DC; Sadler, PL; Schumacher, JM; Abdoirasulnia, M; Golden, A
Functional genomic analysis of apoptotic DNA degradation in C-elegans	MOLECULAR CELL	2003	Parrish, JZ; Xue, D
Identification of Hedgehog pathway components by RNAi in Drosophila cultured cells	SCIENCE	2003	Lum, L; Yao, SQ; Mozer, B; Rovescalli, A; Von Kessler, D; Nirenberg, M; Beachy, PA
Parkin suppresses dopaminergic neuron-selective neurotoxicity induced by Pael-R in Drosophila	NEURON	2003	Yang, YF; Nishimura, I; Imai, Y; Takahashi, R; Lu, BW
PAR-dependent and geometry-dependent mechanisms of spindle positioning	JOURNAL OF CELL BIOLOGY	2003	Tsou, MFB; Ku, W; Hayashi, A; Rose, LS
Tachykinin dysfunction attenuates monocrotaline-induced pulmonary hypertension	TOXICOLOGY AND APPLIED PHARMACOLOGY	2003	Chen, MJ; Lai, YL
RNA interference - a new biological principle and its impact on gene therapy	DEUTSCHE MEDIZINISCHE WOCHENSCHRIFT	2003	Hasselblatt, P; Offensperger, WB
Double-stranded RNA can mediate the suppression of uracil phosphoribosyltransferase expression in Toxoplasma gondii	BIOCHEMICAL AND BIOPHYSICAL RESEARCH COMMUNICATIONS	2003	Al-Anouti, F; Quach, T; Ananvoranich, S
RNA interference of influenza virus production by directly targeting rnRNA for degradation and indirectly inhibiting all viral RNA transcription	PROCEEDINGS OF THE NATIONAL ACADEMY OF SCIENCES OF THE UNITED STATES OF AMERICA	2003	Ge, Q; McManus, MT; Nguyen, T; Shen, CH; Sharp, PA; Eisen, HN; Chen, JZ
Absence of transitive and systemic pathways allows cell-specific and isoform-specific RNAi in Drosophila	RNA-A PUBLICATION OF THE RNA SOCIETY	2003	Roignant, JY; Carre, C; Mugat, R; Szymczak, D; Lepesant, JA; Antoniewski, C
Isolation of null alleles of the Caenorhabditis elegans gly-12, gly-13 and gly-14 genes, all of which encode UDP-GIcNAc: alpha-3-D-mannoside beta 1,2-N-acetylglucosaminyltransferase I activity	BIOCHIMIE	2003	Chen, SH; Spence, AM; Schachter, H
Inhibition of gammaherpesvirus replication by RNA interference	JOURNAL OF VIROLOGY	2003	Jia, QM; Sun, R
Cleavage stage porcine embryos may have differing developmental requirements for Karyopherins alpha 2 and alpha 3	MOLECULAR REPRODUCTION AND DEVELOPMENT	2003	Cabot, RA; Prather, RS
RNA interference in three ES cell lines from different mouse strains	ACTA BIOCHIMICA ET BIOPHYSICA SINICA	2003	Meng, GL; Tang, FC; Zhang, JZ; Zhao, WN; Shang, KG; Ding, MX; Xue, YF
Molecular characterisation of a male-specific serine/threonine phosphatase from Oesophagostomum dentatum (Nematoda : Strongylida), and functional analysis of homologues in Caenorhabditis elegans	INTERNATIONAL JOURNAL FOR PARASITOLOGY	2003	Boag, PR; Ren, PF; Newton, SE; Gasser, RB
An enhanced transient expression system in plants based on suppression of gene silencing by the p19 protein of tomato bushy stunt virus	PLANT JOURNAL	2003	Voinnet, O; Rivas, S; Mestre, P; Baulcombe, D
Inhibition of telomerase activity in human cancer cells by RNA interference	MOLECULAR CANCER THERAPEUTICS	2003	Kosciolek, BA; Kalantidis, K; Tabler, M; Rowley, PT
Composition and dynamics of the Caenorhabditis elegans early embryonic transcriptome	DEVELOPMENT	2003	Baugh, LR; Hill, AA; Slonim, DK; Brown, EL; Hunter, CP
VBP-1 is necessary for morphogenesis in Caenorhabditis elegans	ONCOLOGY REPORTS	2003	Ichimiya, H; Hino, O; Kohara, Y; Ishii, N
Biochemistry and molecular biology 2002	NACHRICHTEN AUS DER CHEMIE	2003	Borkhardt, A; Brakmann, S; Nobel, N
Dna2 requirement for normal reproduction of Caenorhabditis elegans is temperature-dependent	MOLECULES AND CELLS	2003	Lee, KH; Lee, MH; Lee, TH; Han, JW; Park, YJ; Ahnn, J; Seo, YS; Koo, HS
A broad but restricted requirement for TAF-5 (Human TAF(II)100) for embryonic transcription in Caenorhabditis elegans	JOURNAL OF BIOLOGICAL CHEMISTRY	2003	Walker, AK; Blackwell, TK
Interference of hepatitis C virus RNA replication by short interfering RNAs	PROCEEDINGS OF THE NATIONAL ACADEMY OF SCIENCES OF THE UNITED STATES OF AMERICA	2003	Kapadia, SB; Brideau-Andersen, A; Chisari, FV
siRNAs can function as miRNAs	GENES & DEVELOPMENT	2003	Doench, JG; Petersen, CP; Sharp, PA
TAK1 is critical for I kappa B kinase-mediated activation of the NF-kappa B pathway	JOURNAL OF MOLECULAR BIOLOGY	2003	Takaesu, G; Surabhi, RM; Park, KJ; Ninomiya-Tsuji, J; Matsumoto, K; Gaynor, RB
A genomics approach to crop pest and disease research	PEST MANAGEMENT SCIENCE	2003	Keon, J; Curtis, R; Cabrera, H; Hargreaves, J
iASPP oncoprotein is a key inhibitor of p53 conserved from worm to human	NATURE GENETICS	2003	Bergamaschi, D; Samuels, Y; O`Neil, NJ; Trigiante, G; Crook, T; Hsieh, JK; O`Connor, DJ; Zhong, S; Campargue, I; Tomlinson, ML; Kuwabara, PE; Lu, X
Inverted repeat of a heterologous 3 `-untranslated region for high-efficiency, high-throughput gene silencing	PLANT JOURNAL	2003	Brummell, DA; Balint-Kurti, PJ; Harpster, MH; Palys, JM; Oeller, PW; Gutterson, N
siRNAs generated by recombinant human Dicer induce specific and significant but target site-independent gene silencing in human cells (Retracted Article. See vol 34, pg 2153, 2006)	NUCLEIC ACIDS RESEARCH	2003	Kawasaki, H; Suyama, E; Iyo, M; Taira, K
The transthyretin-related protein family	EUROPEAN JOURNAL OF BIOCHEMISTRY	2003	Eneqvist, T; Lundberg, E; Nilsson, L; Abagyan, R; Sauer-Eriksson, AE
Cyclin E expression during development in Caenorhabditis elegans	DEVELOPMENTAL BIOLOGY	2003	Brodigan, TM; Liu, J; Park, M; Kipreos, ET; Krause, M
Detection of unpaired DNA at meiosis results in RNA-mediated silencing	BIOESSAYS	2003	Hynes, MJ; Todd, RB
Characterization of Caenorhabditis elegans homologs of the Down syndrome candidate gene DYRK1A	GENETICS	2003	Raich, WB; Moorman, C; Lacefield, CO; Lehrer, J; Bartsch, D; Plasterk, RHA; Kandel, ER; Hobert, O
Transient expression of homologous hairpin RNA causes interference with plant virus infection and is overcome by a virus encoded suppressor of gene silencing	MOLECULAR PLANT-MICROBE INTERACTIONS	2003	Tenllado, F; Barajas, D; Vargas, M; Atencio, FA; Gonzalez-Jara, P; Diaz-Ruiz, JR
The actin-binding protein UNC-115 is an effector of Rac signaling during axon pathfinding in C-elegans	DEVELOPMENT	2003	Struckhoff, EC; Lundquist, EA
Comparison of the suppressive effects of antisense oligonucleotides and siRNAs directed against the same targets in mammalian cells	ANTISENSE & NUCLEIC ACID DRUG DEVELOPMENT	2003	Miyagishi, M; Hayashi, M; Taira, K
Caenorhabditis elegans Ce-rdh-1/rad-51 functions after double-strand break formation of meiotic recombination	CHROMOSOME RESEARCH	2003	Takanami, T; Mori, A; Takahashi, H; Horiuchi, S; Higashitani, A
RNA interference is a functional pathway with therapeutic potential in human myeloid leukemia cell lines	CANCER GENE THERAPY	2003	Cioca, DP; Aoki, Y; Kiyosawa, K
The forkhead gene family of Caenorhabditis elegans	GENE	2003	Hope, IA; Mounsey, A; Bauer, P; Aslam, S
Dedifferentiation of primary spermatocytes into germ cell tumors in C-elegans lacking the pumilio-like protein PUF-8	CURRENT BIOLOGY	2003	Subramaniam, K; Seydoux, G
Systematic functional analysis of the Caenorhabditis elegans genome using RNAi	NATURE	2003	Kamath, RS; Fraser, AG; Dong, Y; Poulin, G; Durbin, R; Gotta, M; Kanapin, A; Le Bot, N; Moreno, S; Sohrmann, M; Welchman, DP; Zipperlen, P; Ahringer, J
Genome-wide RNAi analysis of Caenorhabditis elegans fat regulatory genes	NATURE	2003	Ashrafi, K; Chang, FY; Watts, JL; Fraser, AG; Kamath, RS; Ahringer, J; Ruvkun, G
Tolerance for mutations and chemical modifications in a siRNA	NUCLEIC ACIDS RESEARCH	2003	Amarzguioui, M; Holen, T; Babaie, E; Prydz, H
Short hairpin type of dsRNAs that are controlled by tRNA(Val) promoter significantly induce RNAi-mediated gene silencing in the cytoplasm of human cells	NUCLEIC ACIDS RESEARCH	2003	Kawasaki, H; Taira, K
Characterization and quantitation of differential Tsix transcripts: implications for Tsix function	HUMAN MOLECULAR GENETICS	2003	Shibata, S; Lee, JT
Specific and potent RNA interference in terminally differentiated myotubes	JOURNAL OF BIOLOGICAL CHEMISTRY	2003	Yi, CE; Bekker, JM; Miller, G; Hill, KL; Crosbie, RH
Short-interfering-RNA-mediated gene silencing in mammalian cells requires dicer and eIF2C translation initiation factors	CURRENT BIOLOGY	2003	Doi, N; Zenno, S; Ueda, R; Ohki-Hamazaki, H; Ui-Tei, K; Saigo, K
RNA interference machinery regulates chromosome dynamics during mitosis and meiosis in fission yeast	PROCEEDINGS OF THE NATIONAL ACADEMY OF SCIENCES OF THE UNITED STATES OF AMERICA	2003	Hall, IM; Noma, K; Grewal, SIS
Human centromere chromatin protein hMis12, essential for equal segregation, is independent of CENP-A loading pathway	JOURNAL OF CELL BIOLOGY	2003	Goshima, G; Kiyomitsu, T; Yoda, K; Yanagida, M
Gene silencing in Caenorhabditis elegans by transitive RNA interference	RNA-A PUBLICATION OF THE RNA SOCIETY	2003	Alder, MN; Dames, S; Gaudet, J; Mango, SE
Negative-strand tospoviruses and tenuiviruses carry a gene for a suppressor of gene silencing at analogous genomic positions	JOURNAL OF VIROLOGY	2003	Bucher, E; Sijen, T; de Haan, P; Goldbach, R; Prins, M
The coat protein of turnip crinkle virus suppresses posttranscriptional gene silencing at an early initiation step	JOURNAL OF VIROLOGY	2003	Qu, F; Ren, T; Morris, TJ
Use of an antisense gene to characterize glutathione S-transferase functions in transformed suspension-cultured rice cells and calli	PESTICIDE BIOCHEMISTRY AND PHYSIOLOGY	2003	Deng, F; Jelesko, J; Cramer, CL; Wu, JR; Hatzios, KK
Specific RNA interference in psbP genes encoded by a multigene family in Nicotiana tabacum with a short 3 `-untranslated sequence	BIOSCIENCE BIOTECHNOLOGY AND BIOCHEMISTRY	2003	Ifuku, K; Yamamoto, Y; Sato, F
The role of textbooks in communicating developmental biology	INTERNATIONAL JOURNAL OF DEVELOPMENTAL BIOLOGY	2003	Browder, LW
C-elegans: A model for exploring the genetics of fat storage	DEVELOPMENTAL CELL	2003	McKay, RM; McKay, JP; Avery, L; Graff, JM
Analysis and functional classification of transcripts from the nematode Meloidogyne incognita	GENOME BIOLOGY	2003	McCarter, JP; Mitreva, MD; Martin, J; Dante, M; Wylie, T; Rao, U; Pape, D; Bowers, Y; Theising, B; Murphy, CV; Kloek, AP; Chiapelli, BJ; Clifton, SW; Bird, DM; Waterston, RH
RNA silencing in Drosophila	ACTA HISTOCHEMICA ET CYTOCHEMICA	2003	Lipardi, C; Wei, Q; Paterson, BM
RNA interference may be more potent than antisense RNA in human cancer cell lines	CLINICAL AND EXPERIMENTAL PHARMACOLOGY AND PHYSIOLOGY	2003	Aoki, Y; Cioca, DP; Oidaira, H; Kamiya, J; Kiyosawa, K
Disruption of vitellogenin gene function in adult honeybees by intra-abdominal injection of double-stranded RNA	BMC BIOTECHNOLOGY	2003	Amdam, GV; Simoes, ZLP; Guidugli, KR; Norberg, K; Omholt, SW
Expression of self-complementary hairpin RNA under the control of the rolC promoter confers systemic disease resistance to plum pox virus without preventing local infection	BMC BIOTECHNOLOGY	2003	Pandolfini, T; Molesini, B; Avesani, L; Spena, A; Polverari, A
Crude extracts of bacterially expressed dsRNA can be used to protect plants against virus infections	BMC BIOTECHNOLOGY	2003	Tenllado, F; Martinez-Garcia, B; Vargas, M; Diaz-Ruiz, JR
Expressing functional siRNAs in mammalian cells using convergent transcription	BMC BIOTECHNOLOGY	2003	Tran, N; Cairns, MJ; Dawes, IW; Arndt, GM
Construction and evaluation of a transgenic hsp16-GFP-lacZ Caenorhabditis elegans strain for environmental monitoring	ENVIRONMENTAL TOXICOLOGY AND CHEMISTRY	2003	David, HE; Dawe, AS; De Pomerai, DI; Jones, D; Candido, EPM; Daniells, C
Screening for gene function in chicken embryo using RNAi and electroporation	NATURE BIOTECHNOLOGY	2003	Pekarik, V; Bourikas, D; Miglino, N; Joset, P; Preiswerk, S; Stoeckli, ET
Knockdown stands up	TRENDS IN BIOTECHNOLOGY	2003	Voorhoeve, PM; Agami, R
Mammalian RNAi for the masses	TRENDS IN GENETICS	2003	Shi, Y
Enzymatic strategies for the characterization of nucleic acids by electrospray ionization mass spectrometry	RAPID COMMUNICATIONS IN MASS SPECTROMETRY	2003	Null, AP; Benson, LM; Muddiman, DC
RNA target sequences promote spreading of RNA silencing	PLANT PHYSIOLOGY	2003	Van Houdt, H; Bleys, A; Depicker, A
Targeting CCR5 with siRNAs: Using recombinant SV40-derived vectors to protect macrophages and microglia from R5-tropic HIV	OLIGONUCLEOTIDES	2003	Cordelier, P; Morse, B; Strayer, DS
Bispecific short hairpin siRNA constructs targeted to CD4, CXCR4, and CCR5 confer HIV-1 resistance	OLIGONUCLEOTIDES	2003	Anderson, J; Banerjea, A; Akkina, R
Strategies for generation of an siRNA expression library directed against the human genome	OLIGONUCLEOTIDES	2003	Miyagishi, M; Taira, K
Expression of siRNA from a single transcript that includes multiple ribozymes in mammalian cells	OLIGONUCLEOTIDES	2003	Kato, Y; Taira, K
Cellular uptake and localization of a Cy3-labeled siRNA specific for the serine/threonine kinase Pim-1	OLIGONUCLEOTIDES	2003	Grunweller, A; Gillen, C; Erdmann, VA; Kurreck, J
Inhibition of GM-CSF receptor function by stable RNA interference in a NOD/SCID mouse hematopoietic stem cell transplantation model	OLIGONUCLEOTIDES	2003	Scherr, M; Battmer, K; Dallmann, I; Ganser, A; Eder, M
Long endogenous dsRNAs can induce complete gene silencing in mammalian cells and primary cultures	OLIGONUCLEOTIDES	2003	Diallo, M; Arenz, C; Schmitz, K; Sandhoff, K; Schepers, U
Specific killing of Ph+ chronic myeloid leukemia cells by a lentiviral vector-delivered anti-bcr/abl small hairpin RNA	OLIGONUCLEOTIDES	2003	Li, MJ; McMahon, R; Snyder, DS; Yee, JK; Rossi, JJ
Expression of the B56 delta subunit of protein phosphatase 2A and Mea1 in mouse spermatogenesis. Identification of a new B56 gamma subunit (B56 gamma 4) specifically expressed in testis	CYTOGENETIC AND GENOME RESEARCH	2003	Ortega-Lazaro, JC; del Mazo, J
Knock-down of the type 3 ryanodine receptor impairs sustained Ca2+ signaling via the T cell receptor/CD3 complex	JOURNAL OF BIOLOGICAL CHEMISTRY	2002	Schwarzmann, N; Kunerth, S; Weber, K; Mayr, GW; Guse, AH
Dicer is required for chromosome segregation and gene silencing in fission yeast cells	PROCEEDINGS OF THE NATIONAL ACADEMY OF SCIENCES OF THE UNITED STATES OF AMERICA	2002	Provost, P; Silverstein, RA; Dishart, D; Walfridsson, J; Djupedal, I; Kniola, B; Wright, A; Samuelsson, B; Radmark, O; Ekwall, K
A formin homology protein and a profilin are required for cytokinesis and Arp2/3-independent assembly of cortical microfilaments in C-elegans	CURRENT BIOLOGY	2002	Severson, AF; Baillie, DL; Bowerman, B
The large GTPase dynamin associates with the spindle midzone and is required for cytokinesis	CURRENT BIOLOGY	2002	Thompson, HM; Skop, AR; Euteneuer, U; Meyer, BJ; McNiven, MA
Insulin receptor substrate and p55 orthologous adaptor proteins function in the Caenorhabditis elegans daf-2/insulin-like signaling pathway	JOURNAL OF BIOLOGICAL CHEMISTRY	2002	Wolkow, CA; Munoz, MJ; Riddle, DL; Ruvkun, G
Effect of RNA silencing of polo-like kinase-1 (PLK1) on apoptosis and spindle formation in human cancer cells	JOURNAL OF THE NATIONAL CANCER INSTITUTE	2002	Spankuch-Schmitt, B; Bereiter-Hahn, A; Kaufmann, M; Strebhardt, K
Caenorhabditis elegans cog-1 locus encodes GTX/Nkx6.1 homeodomain proteins and regulates multiple aspects of reproductive system development	DEVELOPMENTAL BIOLOGY	2002	Palmer, RE; Inoue, T; Sherwood, DR; Jiang, LI; Sternberg, PW
Specific interference with gene expression and gene function mediated by long dsRNA in neural cells	JOURNAL OF NEUROSCIENCE METHODS	2002	Gan, L; Anton, KE; Masterson, BA; Vincent, VAM; Ye, S; Gonzalez-Zulueta, M
RNA interference-mediated silencing of Sod2 in Drosophila leads to early adult-onset mortality and elevated endogenous oxidative stress	PROCEEDINGS OF THE NATIONAL ACADEMY OF SCIENCES OF THE UNITED STATES OF AMERICA	2002	Kirby, K; Hu, JG; Hilliker, AJ; Phillips, JP
Rapid coevolution of the nematode sex-determining genes fem-3 and tra-2	CURRENT BIOLOGY	2002	Haag, ES; Wang, SP; Kimble, J
Silencing of midgut aminopeptidase N of Spodoptera litura by double-stranded RNA establishes its role as bacillus thuringiensis toxin receptor	JOURNAL OF BIOLOGICAL CHEMISTRY	2002	Rajagopal, R; Sivakumar, S; Agrawal, N; Malhotra, P; Bhatnagar, RK
Suppression of chemokine receptor expression by RNA interference allows for inhibition of HIV-1 replication	AIDS	2002	Martinez, MA; Gutierrez, A; Armand-Ugon, M; Blanco, J; Parera, M; Gomez, J; Clotet, B; Este, JA
RNA silencing of dengue virus type 2 replication in transformed C6/36 mosquito cells transcribing an inverted-repeat RNA derived from the virus genome	JOURNAL OF VIROLOGY	2002	Adelman, ZN; Sanchez-Vargas, I; Travanty, EA; Carlson, JO; Beaty, BJ; Blair, CD; Olson, KE
RNA interference directed against viral and cellular targets inhibits human immunodeficiency virus type 1 replication	JOURNAL OF VIROLOGY	2002	Surabhi, RM; Gaynor, RB
Effects of exogenous double-stranded RNA on the basonuclin gene expression in mouse oocytes	SCIENCE IN CHINA SERIES C-LIFE SCIENCES	2002	Ma, J; Zhou, HL; Su, L; Ji, WZ
A cuticle collagen encoded by the lon-3 gene may be a target of TGF-beta signaling in determining Caenorhabditis elegans body shape	GENETICS	2002	Suzuki, Y; Morris, GA; Han, M; Wood, WB
Characterization of Arabidopsis AtAMT2, a high-affinity ammonium transporter of the plasma membrane	PLANT PHYSIOLOGY	2002	Sohlenkamp, C; Wood, CC; Roeb, GW; Udvardi, MK
Recruitment of cell groups through Delta/Notch signalling during spider neurogenesis	DEVELOPMENT	2002	Stollewerk, A
The effectiveness of double-stranded short inhibitory RNAs (siRNAs) may depend on the method of transfection	ANTISENSE & NUCLEIC ACID DRUG DEVELOPMENT	2002	Walters, DK; Jelinek, DF
Specific developmental gene silencing in the honey bee using a homeobox motif	INSECT MOLECULAR BIOLOGY	2002	Beye, M; Hartel, S; Hagen, A; Hasselmann, M; Omholt, SW
Cellular RNA-dependent RNA polymerase involved posttranscriptional gene silencing has two distinct activity modes	MOLECULAR CELL	2002	Makeyev, EV; Bamford, DH
RNA interference: Nature hates double strands	BIOFUTUR	2002	Hutvagner, G; Zamore, PD
RNA interference reveals a requirement for myocyte enhancer factor 2A in activity-dependent neuronal survival	JOURNAL OF BIOLOGICAL CHEMISTRY	2002	Gaudilliere, B; Shi, Y; Bonni, A
Mechanisms of AIF-mediated apoptotic DNA degradation in Caenorhabditis elegans	SCIENCE	2002	Wang, XC; Yang, CL; Chai, JJ; Shi, YG; Xue, D
Integrating interactome, phenome, and transcriptome mapping data for the C-elegans germline	CURRENT BIOLOGY	2002	Walhout, AJM; Reboul, J; Shtanko, O; Bertin, N; Vaglio, P; Ge, H; Lee, H; Doucette-Stamm, L; Gunsalus, KC; Schetter, AJ; Morton, DG; Kemphues, KJ; Reinke, V; Kim, SK; Piano, F; Vidal, M
Gene clustering based on RNAi phenotypes of ovary-enriched genes in C-elegans	CURRENT BIOLOGY	2002	Piano, F; Schetter, AJ; Morton, DG; Gunsalus, KC; Reinke, V; Kim, SK; Kemphues, KJ
Prevention of HIV-1 infection in human peripheral blood mononuclear cells by specific RNA interference	NUCLEIC ACIDS RESEARCH	2002	Park, WS; Miyano-Kurosaki, N; Hayafune, M; Nakajima, E; Matsuzaki, T; Shimada, F; Takaku, H
Subtype- and species-specific knockdown of PKC using short interfering RNA	BIOCHEMICAL AND BIOPHYSICAL RESEARCH COMMUNICATIONS	2002	Irie, N; Sakai, N; Ueyama, T; Kajimoto, T; Shirai, Y; Saito, N
Small interfering RNA-mediated gene silencing in T lymphocytes	JOURNAL OF IMMUNOLOGY	2002	McManus, MT; Haines, BB; Dillon, CP; Whitehurst, CE; van Parijs, L; Chen, JZ; Sharp, PA
CD8 T cell-mediated killing of Cryptococcus neoformans requires granulysin and is dependent on CD4 T cells and IL-15	JOURNAL OF IMMUNOLOGY	2002	Ma, LL; Spurrell, JCL; Wang, JF; Neely, GG; Epelman, S; Krensky, AM; Mody, CH
Retroviral delivery of small interfering RNA into primary cells	PROCEEDINGS OF THE NATIONAL ACADEMY OF SCIENCES OF THE UNITED STATES OF AMERICA	2002	Barton, GM; Medzhitov, R
Replicating hepatitis delta virus RNA is edited in the nucleus by the small form of ADAR1	PROCEEDINGS OF THE NATIONAL ACADEMY OF SCIENCES OF THE UNITED STATES OF AMERICA	2002	Wong, SK; Lazinski, DW
High-throughput thermocyclers	SCIENTIST	2002	Peirce, J
Easing siRNA transfection	SCIENTIST	2002	Perkel, JM
Reducing hypothalamic AGRP by RNA interference increases metabolic rate and decreases body weight without influencing food intake	BMC NEUROSCIENCE	2002	Makimura, H; Mizuno, TM; Mastaitis, JW; Agami, R; Mobbs, CV
Shared receptors in axon guidance: SAX-3/Robo signals via UNC-34/enabled and a Netrin-independent UNC-40/DCC function	NATURE NEUROSCIENCE	2002	Yu, TW; Hao, JC; Lim, W; Tessier-Lavigne, M; Bargmann, CI
Antisense RNAs in plasmids: control of replication and maintenance	PLASMID	2002	Brantl, S
Centrosome maturation and mitotic spindle assembly in C-elegans require SPD-5, a protein with multiple coiled-coil domains	DEVELOPMENTAL CELL	2002	Hamill, DR; Severson, AF; Carter, JC; Bowerman, B
The Caenorhabditis elegans presenilin sel-12 is required for mesodermal patterning and muscle function	DEVELOPMENTAL BIOLOGY	2002	Eimer, S; Donhauser, R; Baumeister, R
An active role for endogenous beta-1,3-glucanase genes in transgene-mediated co-suppression in tobacco	EMBO JOURNAL	2002	Sanders, M; Maddelein, W; Depicker, A; Van Montagu, M; Cornelissen, M; Jacobs, J
Ribonuclease activity and RNA binding of recombinant human Dicer	EMBO JOURNAL	2002	Provost, P; Dishart, D; Doucet, J; Frendewey, D; Samuelsson, B; Radmark, O
Multiple ribonuclease H-encoding genes in the Caenorhabditis elegans genome contrasts with the two typical ribonuclease H-encoding genes in the human genome	MOLECULAR BIOLOGY AND EVOLUTION	2002	Arudchandran, A; Cerritelli, SM; Bowen, NJ; Chen, XF; Krause, MW; Crouch, RJ
Regulation of I-transposon activity in Drosophila: Evidence for cosuppression of nonhomologous transgenes and possible role of ancestral I-related pericentromeric elements	GENETICS	2002	Jensen, S; Gassama, MP; Dramard, X; Heidmann, T
Cell fates and fusion in the C-elegans vulval primordium are regulated by the EGL-18 and ELT-6 GATA factors - apparent direct targets of the LIN-39 Hox protein	DEVELOPMENT	2002	Koh, K; Peyrot, SM; Wood, CG; Wagmaister, JA; Maduro, MF; Eisenmann, DM; Rothman, JH
MTD-1, a touch-cell-specific membrane protein with a subtle effect on touch sensitivity	MECHANISMS OF DEVELOPMENT	2002	Zhang, Y; Chalfe, M
The possible mechanisms underlying low expression of human beta-globin gene cloned in a retroviral vector	ACTA BIOCHIMICA ET BIOPHYSICA SINICA	2002	Dong, WJ; Zu, ZX; Liu, DP; Hao, DL; Guo, ZC; Liang, CC
Specific aspartyl and calpain proteases are required for neurodegeneration in C-elegans	NATURE	2002	Syntichaki, P; Xu, KL; Driscoll, M; Tavernarakis, N
Tissue-specific RNA interference in postimplantation mouse embryos with endoribonuclease-prepared short interfering RNA	PROCEEDINGS OF THE NATIONAL ACADEMY OF SCIENCES OF THE UNITED STATES OF AMERICA	2002	Calegari, F; Haubensak, W; Yang, D; Huttner, WB; Buchholz, F
Efficient isolation of targeted Caenorhabditis elegans deletion strains using highly thermostable restriction endonucleases and PCR	NUCLEIC ACIDS RESEARCH	2002	Wei, AG; Yuan, A; Fawcett, G; Butler, A; Davis, T; Xu, SY; Salkoff, L
Suppressors of the egg-laying defective phenotype of sel-12 presenilin mutants implicate the CoREST corepressor complex in LIN-12/Notch signaling in C-elegans	GENES & DEVELOPMENT	2002	Jarriault, S; Greenwald, I
Role of ANC-1 in tethering nuclei to the actin cytoskeleton	SCIENCE	2002	Starr, DA; Han, M
FGFR-related gene nou-darake restricts brain tissues to the head region of planarians	NATURE	2002	Cebria, F; Kobayashi, C; Umesono, Y; Nakazawa, M; Mineta, K; Ikeo, K; Gojobori, T; Itoh, M; Taira, M; Alvarado, AS; Agata, K
The Caenorhabditis elegans ortholog of human PHF5a shows a muscle-specific expression domain and is essential for C-elegans morphogenetic development	BIOCHEMICAL AND BIOPHYSICAL RESEARCH COMMUNICATIONS	2002	Trappe, R; Schulze, E; Rzymski, T; Frode, S; Engel, W
A vacuolar-type H+-pyrophosphatase governs maintenance of functional acidocalcisomes and growth of the insect and mammalian forms of Trypanosoma brucei	JOURNAL OF BIOLOGICAL CHEMISTRY	2002	Lemercier, G; Dutoya, S; Luo, SH; Ruiz, FA; Rodrigues, CO; Baltz, T; Docampo, R; Bakalara, N
Treatment with Myf5-morpholino results in somite patterning and brain formation defects in zebrafish	DIFFERENTIATION	2002	Chen, YH; Tsai, HJ
Fragile X-related protein and VIG associate with the RNA interference machinery	GENES & DEVELOPMENT	2002	Caudy, AA; Myers, M; Hannon, GJ; Hammond, SM
A Drosophila fragile X protein interacts with components of RNAi and ribosomal proteins	GENES & DEVELOPMENT	2002	Ishizuka, A; Siomi, MC; Siomi, H
A novel conserved RNA-binding domain protein, RBD-1, is essential for ribosome biogenesis	MOLECULAR BIOLOGY OF THE CELL	2002	Bjork, P; Bauren, G; Jin, SB; Tong, YG; Burglin, TR; Hellman, U; Wieslander, L
LET-99 determines spindle position and is asymmetrically enriched in response to PAR polarity cues in C-elegans embryos	DEVELOPMENT	2002	Tsou, MFB; Hayashi, A; DeBella, LR; McGrath, G; Rose, LS
Effects on RNA interference in gene expression (RNAi) in cultured mammalian cells of mismatches and the introduction of chemical modifications at the 3 `-ends of siRNAs	ANTISENSE & NUCLEIC ACID DRUG DEVELOPMENT	2002	Hamada, M; Ohtsuka, T; Kawaida, R; Koizumi, M; Morita, K; Furukawa, H; Imanishi, T; Miyagishi, M; Taira, K
Progress in molecular mechanism of RNA interference	PROGRESS IN BIOCHEMISTRY AND BIOPHYSICS	2002	Sun, JG; Liao, RX; Chen, ZT
Functional role of epsilon-tubulin in the assembly of the centriolar microtubule scaffold	JOURNAL OF CELL BIOLOGY	2002	Dupuis-Williams, P; Fleury-Aubusson, A; de Loubresse, NG; Geoffroy, H; Vayssie, L; Galvani, A; Espigat, A; Rossier, J
Multiple regulatory changes contribute to the evolution of the Caenorhabditis lin-48 ovo gene	GENES & DEVELOPMENT	2002	Wang, XD; Chamberlin, HM
Regulation of sex-specific differentiation and mating behavior in C-elegans by a new member of the DM domain transcription factor family	GENES & DEVELOPMENT	2002	Lints, R; Emmons, SW
Successful inactivation of endogenous Oct-3/4 and c-mos genes in mouse preimplantation embryos and oocytes using short interfering RNAs	BIOCHEMICAL AND BIOPHYSICAL RESEARCH COMMUNICATIONS	2002	Kim, MH; Yuan, XM; Okumura, S; Ishikawa, F
Single-stranded antisense siRNAs guide target RNA cleavage in RNAi	CELL	2002	Martinez, J; Patkaniowska, A; Urlaub, H; Luhrmann, R; Tuschl, T
Selective silencing of viral gene expression in HPV-positive human cervical carcinoma cells treated with siRNA, a primer of RNA interference	ONCOGENE	2002	Jiang, M; Milner, J
High molecular weight RNAs and small interfering RNAs induce systemic posttranscriptional gene silencing in plants	PROCEEDINGS OF THE NATIONAL ACADEMY OF SCIENCES OF THE UNITED STATES OF AMERICA	2002	Klahre, U; Crete, P; Leuenberger, SA; Iglesias, VA; Meins, F
PPW-1, a PAZ/PIWI protein required for efficient germline RNAi, is defective in a natural isolate of C-elegans	CURRENT BIOLOGY	2002	Tijsterman, M; Okihara, KL; Thijssen, K; Plasterk, RHA
Two classes of short interfering RNA in RNA silencing	EMBO JOURNAL	2002	Hamilton, A; Voinnet, O; Chappell, L; Baulcombe, D
The CeCDC-14 phosphatase is required for cytokinesis in the Caenorhabditis elegans embryo	JOURNAL OF CELL BIOLOGY	2002	Gruneberg, U; Glotzer, M; Gartner, A; Nigg, EA
Potent and specific inhibition of human immunodeficiency virus type 1 replication by RNA interference	JOURNAL OF VIROLOGY	2002	Coburn, GA; Cullen, BR
Novel family of CCCH-type zinc-finger proteins, MOE-1,-2 and-3, participates in C-elegans oocyte maturation	GENES TO CELLS	2002	Shimada, M; Kawahara, H; Doi, H
Double-stranded RNA-mediatedgene silencing of cysteine proteases (falcipain-1 and-2) of Plasmodium falciparum	MOLECULAR MICROBIOLOGY	2002	Malhotra, P; Dasaradhi, PVN; Kumar, A; Mohmmed, A; Agrawal, N; Bhatnagar, RK; Chauhan, VS
Splice-activated UAS hairpin vector gives complete RNAi knockout of single or double target transcripts in Drosophila melanogaster	GENESIS	2002	Reichhart, JM; Ligoxygakis, P; Naitza, S; Woerfel, G; Imler, JL; Gubb, D
Two-color GFP imaging demonstrates cell-autonomy of GAL4-driven RNA interference in Drosophila	GENESIS	2002	Van Roessel, P; Hayward, NM; Barros, CS; Brand, AH
Efficient delivery of siRNA for inhibition of gene expression in postnatal mice	NATURE GENETICS	2002	Lewis, DL; Hagstrom, JE; Loomis, AG; Wolff, JA; Herweijer, H
Reverse genetics in the mosquito Anopheles gambiae: targeted disruption of the Defensin gene	EMBO REPORTS	2002	Blandin, S; Moita, LF; Kocher, T; Wilm, M; Kafatos, FC; Levashina, EA
Molecular dissection of the gibberellin/abscisic acid signaling pathways by transiently expressed RNA interference in barley aleurone cells	PLANT CELL	2002	Zentella, R; Yamauchi, D; Ho, THD
A role for Caenorhabditis elegans importin IMA-2 in germ line and embryonic mitosis	MOLECULAR BIOLOGY OF THE CELL	2002	Geles, KG; Johnson, JJ; Jong, S; Adam, SA
Inducible RNA interference uncovers the Drosophila protein Bx42 as an essential nuclear cofactor involved in Notch signal transduction	MECHANISMS OF DEVELOPMENT	2002	Negeri, D; Eggert, H; Gienapp, R; Saumweber, H
Sex determination in flies, fruitflies and butterflies	GENETICA	2002	Saccone, G; Pane, A; Polito, LC
Geminivirus sequences as bidirectional transcription termination/polyadenylation signals for economic construction of stably expressed transgenes	MOLECULAR BREEDING	2002	Bieri, S; Potrykus, I; Futterer, J
Evidence that siRNAs function as guides, not primers, in the Drosophila and human RNAi pathways	MOLECULAR CELL	2002	Schwarz, DS; Hutvagner, G; Haley, B; Zamore, PD
RNAi in human cells: Basic structural and functional features of small interfering RNA	MOLECULAR CELL	2002	Chiu, YL; Rana, TM
The Caenorhabditis elegans XPA homolog of human XPA	MOLECULES AND CELLS	2002	Park, HK; Yook, JS; Koo, HS; Choi, IS; Ahn, B
Perspectives in silkworm (Bombyx mori) transgenesis	CURRENT SCIENCE	2002	Prudhomme, JC; Couble, P
Mix two parts quadrupole, one part ion trap, and stir	SCIENTIST	2002	Perkel, JM
CDK-9/cyclin T (P-TEFb) is required in two postinitiation pathways for transcription in the C-elegans embryo	GENES & DEVELOPMENT	2002	Shim, EY; Walker, AK; Shi, Y; Blackwell, TK
Loss of the putative RNA-directed RNA polymerase RRF-3 makes C. elegans hypersensitive to RNAi	CURRENT BIOLOGY	2002	Simmer, F; Tijsterman, M; Parrish, S; Koushika, SP; Nonet, ML; Fire, A; Ahringer, J; Plasterk, RHA
Cell cycle- and swelling-induced activation of a Caenorhabditis elegans ClC channel is mediated by CeGLC-7 alpha/beta phosphatases	JOURNAL OF CELL BIOLOGY	2002	Rutledge, E; Denton, J; Strange, K
Inhibition of viral gene expression and replication in mosquito cells by dsRNA-triggered RNA interference	MOLECULAR THERAPY	2002	Caplen, NJ; Zheng, ZL; Falgout, B; Morgan, RA
Customized microinjection glass capillary needles for P-element transformations in Drosophila melanogaster	BIOTECHNIQUES	2002	Miller, DFB; Holtzman, SL; Kaufman, TC
Meiotic silencing by unpaired DNA: Properties, regulation and suppression	GENETICS	2002	Shiu, PKT; Metzenberg, RL
RNAi is activated during Drosophila oocyte maturation in a manner dependent on aubergine and spindle-E	GENES & DEVELOPMENT	2002	Kennerdell, JR; Yamaguchi, S; Carthew, RW
Ingestion of double-stranded RNA by preparasitic juvenile cyst nematodes leads to RNA interference	MOLECULAR PLANT-MICROBE INTERACTIONS	2002	Urwin, PE; Lilley, CJ; Atkinson, HJ
hpRNA-mediated targeting of the Arabidopsis FAD2 gene gives highly efficient and stable silencing	PLANT PHYSIOLOGY	2002	Stoutjesdijk, PA; Singh, SP; Liu, Q; Hurlstone, CJ; Waterhouse, PA; Green, AG
Comparative analysis of antisense RNA, double-stranded RNA, and delta ribozyme-mediated gene regulation in Toxoplasma gondii	ANTISENSE & NUCLEIC ACID DRUG DEVELOPMENT	2002	Al-Anouti, F; Ananvoranich, S
A conserved p38 MAP kinase pathway in Caenorhabditis elegans innate immunity	SCIENCE	2002	Kim, DH; Feinbaum, R; Alloing, G; Emerson, FE; Garsin, DA; Inoue, H; Tanaka-Hino, M; Hisamoto, N; Matsumoto, K; Tan, MW; Ausubel, FM
Short interfering RNA confers intracellular antiviral immunity in human cells	NATURE	2002	Gitlin, L; Karelsky, S; Andino, R
Modulation of HIV-1 replication by RNA interference	NATURE	2002	Jacque, JM; Triques, K; Stevenson, M
C-elegans EOR-1/PLZF and EOR-2 positively regulate Ras and Wnt signaling and function redundantly with LIN-25 and the SUR-2 mediator component	GENES & DEVELOPMENT	2002	Howard, RM; Sundaram, MV
A novel linker histone-like protein is associated with cytoplasmic filaments in Caenorhabditis elegans	JOURNAL OF CELL SCIENCE	2002	Jedrusik, MA; Vogt, S; Claus, P; Schulze, E
Genetic evidence for a dystrophin-glycoprotein complex (DGC) in Caenorhabditis elegans	GENE	2002	Grisoni, K; Martin, E; Gieseler, K; Mariol, MC; Segalat, L
The gene expression and deficiency phenotypes of Cockayne syndrome B protein in Caenorhabditis elegans	FEBS LETTERS	2002	Lee, MH; Ahn, B; Choi, IS; Koo, HS
Genomic effects of polyamide/DNA interactions on mRNA expression	CHEMISTRY & BIOLOGY	2002	Supekova, L; Pezacki, JP; Su, AI; Loweth, CJ; Riedl, R; Geierstanger, B; Schultz, PG; Wemmer, DE
RNA interference in human cells is restricted to the cytoplasm	RNA-A PUBLICATION OF THE RNA SOCIETY	2002	Zeng, Y; Cullen, BR
Reverse genetic analysis of the Caenorhabditis elegans 26S proteasome subunits by RNA interference	BIOLOGICAL CHEMISTRY	2002	Takahashi, M; Iwasaki, H; Inoue, H; Takahashi, K
Biochemical and molecular characterization of two cytidine deaminases in the nematode Caenorhabditis elegans	BIOCHEMICAL JOURNAL	2002	Thompson, FJ; Britton, C; Wheatley, I; Maitland, K; Walker, G; Anant, S; Davidson, NO; Devaney, E
SRC-1 and Wnt signaling act together to specify endoderm and to control cleavage orientation in early C-elegans embryos	DEVELOPMENTAL CELL	2002	Bei, YX; Hogan, J; Berkowitz, LA; Soto, M; Rocheleau, CE; Pang, KM; Collins, J; Mello, CC
The influence of inverted repeats on the production of small antisense RNAs involved in gene silencing	MOLECULAR GENETICS AND GENOMICS	2002	Han, Y; Grierson, D
Tissue-specific regulation of the LIM homeobox gene lin-11 during development of the Caenorhabditis elegans egg-laying system	DEVELOPMENTAL BIOLOGY	2002	Gupta, BP; Sternberg, PW
MicroRNAs in plants	GENES & DEVELOPMENT	2002	Reinhart, BJ; Weinstein, EG; Rhoades, MW; Bartel, B; Bartel, DP
Glucocorticoids prolong Ca2+ transients in hippocampal-derived H19-7 neurons by repressing the plasma membrane Ca2+-ATPase-1	MOLECULAR ENDOCRINOLOGY	2002	Bhargava, A; Mathias, RS; McCormick, JA; Dallman, MF; Pearce, D
Pericardin, a Drosophila type IV collagen-like protein is involved in the morphogenesis and maintenance of the heart epithelium during dorsal ectoderm closure	DEVELOPMENT	2002	Chartier, A; Zaffran, S; Astier, M; Semeriva, M; Gratecos, D
The zinc finger protein REF-2 functions with the Hox genes to inhibit cell fusion in the ventral epidermis of C-elegans	DEVELOPMENT	2002	Alper, S; Kenyon, C
High-throughput gene mapping in Caenorhabditis elegans	GENOME RESEARCH	2002	Swan, KA; Curtis, DE; McKusick, KB; Voinov, AV; Mapa, FA; Cancilla, MR
Regulation of hypoxic death in C-elegans by the insulin/IGF receptor homolog DAF-2	SCIENCE	2002	Scott, BA; Avidan, MS; Crowder, CM
The dsRNA binding protein RDE-4 interacts with RDE-1, DCR-1, and a DExX-box helicase to direct RNAi in C-elegans	CELL	2002	Tabara, H; Yigit, E; Siomi, H; Mello, CC
A cytosine methyltransferase homologue is essential for repeat-induced point mutation in Neurospora crassa	PROCEEDINGS OF THE NATIONAL ACADEMY OF SCIENCES OF THE UNITED STATES OF AMERICA	2002	Freitag, M; Williams, RL; Kothe, GO; Selker, EU
Regulation of the different chromatin states of autosomes and X chromosomes in the germ line of C-elegans	SCIENCE	2002	Fong, YY; Bender, L; Wang, WC; Strome, S
Characterization of HCP-6, a C-elegans protein required to prevent chromosome twisting and merotelic attachment	GENES & DEVELOPMENT	2002	Stear, JH; Roth, MB
CodeLink enters the fray	SCIENTIST	2002	Perkel, JM
Manganese(II) induces apoptotic cell death in NIH3T3 cells via a caspase-12-dependent pathway.	JOURNAL OF BIOLOGICAL CHEMISTRY	2002	Oubrahim, H; Chock, PB; Stadtman, ER
Both natural and designed micro RNAs technique can inhibit the expression of cognate mRNAs when expressed in human cells	MOLECULAR CELL	2002	Zeng, Y; Wagner, EJ; Cullen, BR
The MEP-1 zinc-finger protein acts with MOG DEAH box proteins to control gene expression via the fem-3 3 ` untranslated region in Caenorhabditis elegans	RNA-A PUBLICATION OF THE RNA SOCIETY	2002	Belfiore, M; Mathies, LD; Pugnale, P; Moulder, G; Barstead, R; Kimble, J; Puoti, A
Molecular evolution of tandemly repeated heterochromatic gene clusters involving a switch of their function in the genome of Drosophila melanogaster	RUSSIAN JOURNAL OF GENETICS	2002	Kogan, GL; Gvozdev, VA
Dominant genetic screen for cofactors that enhance antisense RNA-mediated gene silencing in fission yeast	NUCLEIC ACIDS RESEARCH	2002	Raponi, M; Arndt, GM
Assessment of estrogenic activity of natural compounds using improved E-screen assay	ACTA PHARMACOLOGICA SINICA	2002	Tian, CY; Hu, CQ; Xu, G; Song, HY
Suppression of nitric oxide (NO)-dependent behavior by double-stranded RNA-mediated silencing of a neuronal NO synthase gene	JOURNAL OF NEUROSCIENCE	2002	Korneev, SA; Kemenes, I; Straub, V; Staras, K; Korneeva, EI; Kemenes, GR; Benjamin, PR; O`Shea, M
Frequent germline mutations and somatic repeat instability in DNA mismatch-repair-deficient Caenorhabditis elegans	GENETICS	2002	Tijsterman, M; Pothof, J; Plasterk, RHA
SINEs and LINEs: the art of biting the hand that feeds you	CURRENT OPINION IN CELL BIOLOGY	2002	Weiner, AM
Commissureless is required both in commissural neurones and midline cells for axon guidance across the midline	DEVELOPMENT	2002	Georgiou, M; Tear, G
A cathepsin L protease essential for Caenorhabditis elegans embryogenesis is functionally conserved in parasitic nematodes	MOLECULAR AND BIOCHEMICAL PARASITOLOGY	2002	Britton, C; Murray, L
Suppression of secreted acetylcholinesterase expression in Nippostrongylus brasiliensis by RNA interference	MOLECULAR AND BIOCHEMICAL PARASITOLOGY	2002	Hussein, AS; Kichenin, K; Selkirk, ME
A ubiquitin C-terminal hydrolase is required to maintain osmotic balance and execute actin-dependent processes in the early C-elegans embryo	JOURNAL OF CELL SCIENCE	2002	Kaitna, S; Schnabel, H; Schnabel, R; Hyman, AA; Glotzer, M
MRG-1, a mortality factor-related chromodomain protein, is required maternally for primordial germ cells to initiate mitotic proliferation in C-elegans	MECHANISMS OF DEVELOPMENT	2002	Fujita, M; Takasaki, T; Nakajima, N; Kawano, T; Shimura, Y; Sakamoto, H
Induction of the white egg 3 mutant phenotype by injection of the double-stranded RNA of the silkworm white gene	INSECT MOLECULAR BIOLOGY	2002	Quan, GX; Kanda, T; Tamura, T
The tomato RNA-directed RNA polymerase has no effect on gene silencing by RNA interference in transgenic mice	TRANSGENIC RESEARCH	2002	de Wit, T; Grosveld, F; Drabek, D
Dynactin is necessary for synapse stabilization	NEURON	2002	Eaton, BA; Fetter, RD; Davis, GW
Elovl1 and p55Cdc genes are localized in a tail-to-tail array and are co-expressed in proliferating cells	JOURNAL OF BIOLOGICAL CHEMISTRY	2002	Asadi, A; Jorgensen, J; Jacobsson, A
Characterization of CeHDA-7, a class II histone deacetylase interacting with MEF-2 in Caenorhabditis elegans	BIOCHEMICAL AND BIOPHYSICAL RESEARCH COMMUNICATIONS	2002	Choi, KY; Ji, YJ; Jee, C; Kim, DH; Ahnn, J
ARGONAUTE1 is required for efficient RNA interference in Drosophila embryos	PROCEEDINGS OF THE NATIONAL ACADEMY OF SCIENCES OF THE UNITED STATES OF AMERICA	2002	Williams, RW; Rubin, GM
C-elegans PAT-4/ILK functions as an adaptor protein within integrin adhesion complexes	CURRENT BIOLOGY	2002	Mackinnon, AC; Qadota, H; Norman, KR; Moerman, DG; Williams, BD
The aurora B kinase AIR-2 regulates kinetochores during mitosis and is required for separation of homologous chromosomes during meiosis	CURRENT BIOLOGY	2002	Kaitna, S; Pasierbek, P; Jantsch, M; Loidl, J; Glotzer, M
alpha spectrin is essential for morphogenesis and body wall muscle formation in Caenorhabditis elegans	JOURNAL OF CELL BIOLOGY	2002	Norman, KR; Moerman, DG
An easily dissociated 26 S proteasome catalyzes an essential ubiquitin-mediated protein degradation pathway in Trypanosoma brucei	JOURNAL OF BIOLOGICAL CHEMISTRY	2002	Li, ZY; Zou, CB; Yao, Y; Hoyt, MA; McDonough, S; Mackey, ZB; Coffino, P; Wang, CC
RNAi targeting an animal virus: News from the front	MOLECULAR CELL	2002	Lindenbach, BD; Rice, CM
Global high-throughput screens for cellular function	EXPERIMENTAL HEMATOLOGY	2002	Hauptschein, RS; Eustace, BK; Jay, DG
Regeneration in Planarians and other worms: New findings, new tools, and new perspectives	JOURNAL OF EXPERIMENTAL ZOOLOGY	2002	Salo, E; Baguna, J
Functional requirement for histone deacetylase 1 in Caenorhabditis elegans gonadogenesis	MOLECULAR AND CELLULAR BIOLOGY	2002	Dufourcq, P; Victor, M; Gay, F; Calvo, D; Hodgkin, J; Shi, Y
U6 promoter-driven siRNAs with four uridine 3 ` overhangs efficiently suppress targeted gene expression in mammalian cells	NATURE BIOTECHNOLOGY	2002	Miyagishi, M; Taira, K
The C-elegans evl-20 gene is a homolog of the small GTPase ARL2 and regulates cytoskeleton dynamics during cytokinesis and morphogenesis	DEVELOPMENTAL CELL	2002	Antoshechkin, I; Han, M
The nematode Caenorhabditis elegans as a model to study the roles of proteoglycans	GLYCOCONJUGATE JOURNAL	2002	Berninsone, PM; Hirschberg, CB
Antisense RNAs everywhere?	TRENDS IN GENETICS	2002	Wagner, EGH; Flardh, K
Organ-specific cell division abnormalities caused by mutation in a general cell cycle regulator in C-elegans	DEVELOPMENT	2002	Kostic, I; Roy, R
Heparan sulfate proteoglycan-dependent induction of axon branching and axon misrouting by the Kallmann syndrome gene kal-1	PROCEEDINGS OF THE NATIONAL ACADEMY OF SCIENCES OF THE UNITED STATES OF AMERICA	2002	Bulow, HE; Berry, KL; Topper, LH; Peles, E; Hobert, O
A DNA vector-based RNAi technology to suppress gene expression in mammalian cells	PROCEEDINGS OF THE NATIONAL ACADEMY OF SCIENCES OF THE UNITED STATES OF AMERICA	2002	Sui, GC; Soohoo, C; Affar, E; Gay, F; Shi, YJ; Forrester, WC; Shi, Y
cdk-7 is required for mRNA transcription and cell cycle progression in Caenorhabditis elegans embryos	PROCEEDINGS OF THE NATIONAL ACADEMY OF SCIENCES OF THE UNITED STATES OF AMERICA	2002	Wallenfang, MR; Seydoux, G
A conserved interaction between beta 1 integrin/PAT-3 and Nck-interacting kinase/MIG-15 that mediates commissural axon navigation in C-elegans	CURRENT BIOLOGY	2002	Poinat, P; De Arcangelis, A; Sookhareea, S; Zhu, XP; Hedgecock, EM; Labouesse, M; Labouesse, EG
A branched pathway for transgene-induced RNA silencing in plants	CURRENT BIOLOGY	2002	Beclin, C; Boutet, S; Waterhouse, P; Vaucheret, H
Positional effects of short interfering RNAs targeting the human coagulation trigger Tissue Factor	NUCLEIC ACIDS RESEARCH	2002	Holen, T; Amarzguioui, M; Wiiger, MT; Babaie, E; Prydz, H
Short hairpin RNAs (shRNAs) induce sequence-specific silencing in mammalian cells	GENES & DEVELOPMENT	2002	Paddison, PJ; Caudy, AA; Bernstein, E; Hannon, GJ; Conklin, DS
Novel antisense and peptide nucleic acid strategies for controlling gene expression	BIOCHEMISTRY	2002	Braasch, DA; Corey, DR
Tetracycline-regulated RNA interference in Trypanosoma congolens	MOLECULAR AND BIOCHEMICAL PARASITOLOGY	2002	Inoue, N; Otsu, K; Ferraro, DM; Donelson, JE
Isolation of the interacting molecules with GEX-3 by a novel functional screening	BIOCHEMICAL AND BIOPHYSICAL RESEARCH COMMUNICATIONS	2002	Tsuboi, D; Qadota, H; Kasuya, K; Amano, M; Kaibuchi, K
Using RNA interference to identify genes required for RNA interference	PROCEEDINGS OF THE NATIONAL ACADEMY OF SCIENCES OF THE UNITED STATES OF AMERICA	2002	Dudley, NR; Labbe, JC; Goldstein, B
Isoform-specific knockdown and expression of adaptor protein ShcA using small interfering RNA	BIOCHEMICAL JOURNAL	2002	Kisielow, M; Kleiner, S; Nagasawa, M; Faisal, A; Nagamine, Y
Efficient delivery of dsRNA into zona-enclosed mouse oocytes and preimplantation embryos by electroporation	GENESIS	2002	Grabarek, JB; Plusa, B; Glover, DM; Zernicka-Goetz, M
Post-transcriptional suppression of gene expression in Xenopus embryos by small interfering RNA	NUCLEIC ACIDS RESEARCH	2002	Zhou, Y; Ching, YP; Kok, KH; Kung, HF; Jin, DY
Induction of RNA interference in Caenorhabditis elegans by RNAs derived from plants exhibiting post-transcriptional gene silencing	NUCLEIC ACIDS RESEARCH	2002	Boutla, A; Kalantidis, K; Tavernarakis, N; Tsagris, M; Tabler, M
The expression of the let-7 small regulatory RNA is controlled by ecdysone duriniz metamorphosis in Drosophila melanogaster	DEVELOPMENTAL BIOLOGY	2002	Sempere, LF; Dubrovsky, EB; Dubrovskaya, VA; Berger, EM; Ambros, V; Ros, A
Spreading of RNA targeting and DNA methylation in RNA silencing requires transcription of the target gene and a putative RNA-dependent RNA polymerase	PLANT CELL	2002	Vaistij, FE; Jones, L; Baulcombe, DC
RNAi: nature abhors a double-strand	CURRENT OPINION IN GENETICS & DEVELOPMENT	2002	Hutvagner, G; Zamore, PD
[truncated: 554 more rows]
